# Supplementary material for: Diversity and evolution of transposable elements in the plant-parasitic nematodes
Source: BMC Genomics. 2024 May 23;25:511. doi: 10.1186/s12864-024-10435-7 (PMC11118728; doi:10.1186/s12864-024-10435-7)
Supplement: Supplementary file 1 — Supplementary Material 1. [file 12864_2024_10435_MOESM1_ESM.xlsx]

## Sheet: Table S1.
Table S1.Plant-Parasitic Nematode Species Used in the Present Study.
Species	Assembly Accession	Sequencing Method	Assembly Level	Genome Coverage (X)	Annotation (Number of Genes)	BUSCO Completeness % (Nematoda)
Aphelenchoides bicaudatus	GCA_024699845.1	Oxford Nanopore + Illumina	Contig	422.3	11.699	65.8
Aphelenchoides besseyi	GCA_024699855.1	Oxford Nanopore + Illumina	Scaffold	69.6	12.576	67.9
Aphelenchoides fujianensis	GCA_024699865.1	Oxford Nanopore + Illumina	Scaffold	197.5	20.05	65.2
Bursaphelenchus xylophilus	GCA_904067135.1	Oxford Nanopore + Illumina	Scaffold	40.0	15.884	70.3
Ditylenchus destructor	GCA_001579705.1	PacBio+Illumina	Scaffold	200.0	13.931	71.1
Ditylenchus dipsaci	GCA_004194705.1	PacBio	Scaffold	110.0	26.428	60
Ditylenchus weischeri	GCA_029231635.1	Oxford Nanopore + Illumina	Scaffold	129.0	n/a	72.4
Globodera ellingtonae	GCA_001723225.1	PacBio+Illumina	Scaffold	50.0	n/a	54
Globodera pallida	GCA_000724045.1	Roche+Illumina	Scaffold	145.0	16.403	58.1
Globodera rostochiensis	GCA_900079975.1	Illumina	Scaffold	435.0	14.308	59
Heterodera carotae	GCA_024500135.1	Illumina	Contig	100.0	n/a	52.5
Heterodera glycines	GCA_004148225.1	PacBio+Illumina	Contig	141.2	22.465	55
Heterodera schachtii	GCA_019095935.1	PacBio+Illumina	Scaffold	200.0	n/a	56.1
Meloidogyne arenaria	GCA_003693565.1	PacBio	Scaffold	100.0	27.548	60.4
Meloidogyne chitwoodi	GCA_015183035.1	PacBio+Illumina	Contig	172.0	12.295	57.2
Meloidogyne enterolobii	GCA_003693675.1	Illumina	Scaffold	200.0	29.473	54
Meloidogyne exigua	GCA_018905775.1	Oxford Nanopore + Illumina	Contig	152.0	n/a	52.9
Meloidogyne floridensis	GCA_003693605.1	Illumina	Scaffold	100.0	12.762	53.7
Meloidogyne graminicola	GCA_002778205.1	Illumina	Scaffold	181.6	10.895	53.7
Meloidogyne hapla	GCA_000172435.1	MegaBase	Contig	10.4	14.419	58.5
Meloidogyne javanica	GCA_003693625.1	Roche+Illumina	Scaffold	300.0	24.679	61.1
Meloidogyne incognita	GCA_900182535.1	Roche+Illumina	Scaffold	100.0	43.718	62.1
Meloidogyne luci	GCA_902706615.1	PacBio+Illumina	Contig	200.0	n/a	62.1
Pratylenchus scribneri	GCA_030063045.1	PacBio	Contig	70.0	n/a	65.4
Radopholus similis	GCA_013357305.1	Illumina	Scaffold	71.0	n/a	58.9
Subanguina moxae	GCA_000981365.1	Illumina	Scaffold	30.0	n/a	76.6
*n/a= not available.
