# Supplementary material for: Diversity and evolution of transposable elements in the plant-parasitic nematodes
Source: BMC Genomics. 2024 May 23;25:511. doi: 10.1186/s12864-024-10435-7 (PMC11118728; doi:10.1186/s12864-024-10435-7)
Supplement: Supplementary file 3 — Supplementary Material 3. [file 12864_2024_10435_MOESM3_ESM.xlsx]

## Sheet: Table S3.
Table S3. Orthology Assignment Stats of Unclassified Transposoble Elements in the Plant-Parasitic Nematodes.
Number of Species	26
Number of TEs	21125
Number of TEs in Orthogroups	11753
Number of Unassigned TEs	9372
Percentage of TEs in Orthogroups	55.6
Percentage of Unassigned TEs	44.4
Number of Orthogroups	3194
Number of Species-specific Orthogroups	1083
Number of TEs in Species-specific Orthogroups	3045
Percentage of TEs in Species-specific Orthogroups	14.4
Number of Orthogroups with All Species Present	0
Number of Single-copy Orthogroups	0
