# Supplementary material for: Diversity and evolution of transposable elements in the plant-parasitic nematodes
Source: BMC Genomics. 2024 May 23;25:511. doi: 10.1186/s12864-024-10435-7 (PMC11118728; doi:10.1186/s12864-024-10435-7)
Supplement: Supplementary file 4 — Supplementary Material 4. [file 12864_2024_10435_MOESM4_ESM.xlsx]

## Sheet: Table S4.
Table S4. Distribution of Unclassified Fraction of Transposable Elements in the Plant-Parasitic Nematodes.
Average Number of TEs per-species in Orthogroup	Number of Orthogroups	Percentage of Orthogroups	Number of TEs	Percentage of TEs
<1	3184	99.7	11076	94.2
'1	7	0.2	228	1.9
'2	0	0.0	0	0.0
'3	0	0.0	0	0.0
'4	2	0.1	217	1.8
'5	0	0.0	0	0.0
'6	0	0.0	0	0.0
'7	0	0.0	0	0.0
'8	1	0.0	232	2.0
'9	0	0.0	0	0.0
'10	0	0.0	0	0.0
11-15	0	0.0	0	0.0
16-20	0	0.0	0	0.0
21-50	0	0.0	0	0.0
51-100	0	0.0	0	0.0
101-150	0	0.0	0	0.0
151-200	0	0.0	0	0.0
201-500	0	0.0	0	0.0
501-1000	0	0.0	0	0.0
'1001+	0	0.0	0	0.0
