# Supplementary material for: Diversity and evolution of transposable elements in the plant-parasitic nematodes
Source: BMC Genomics. 2024 May 23;25:511. doi: 10.1186/s12864-024-10435-7 (PMC11118728; doi:10.1186/s12864-024-10435-7)
Supplement: Supplementary file 5 — Supplementary Material 5. [file 12864_2024_10435_MOESM5_ESM.xlsx]

## Sheet: Table S5.
Table S5. Distribution of the Plant-Parasitic Nematode Species Number in Orthogroups.
Number of Species in Orthogroup	Number of Orthogroups
1	1083
2	1246
3	481
4	130
5	113
6	99
7	24
8	8
9	5
10	2
11	2
12	0
13	0
14	0
15	1
16	0
17	0
18	0
19	0
20	0
21	0
22	0
23	0
24	0
25	0
26	0
