# Supplementary material for: Diversity and evolution of transposable elements in the plant-parasitic nematodes
Source: BMC Genomics. 2024 May 23;25:511. doi: 10.1186/s12864-024-10435-7 (PMC11118728; doi:10.1186/s12864-024-10435-7)
Supplement: Supplementary file 6 — Supplementary Material 6. [file 12864_2024_10435_MOESM6_ESM.xls]

## Sheet: Table S6.
Table S6. Overlaps of Orthogroups in the Plant-Parasitic Nematodes.
Nematode Species	Aphelenchoides besseyi	Bursaphelenchus xylophilus	Aphelenchoides fujianensis	Globodera pallida	Meloidogyne arenaria	Aphelenchoides bicaudatus	Heterodera carotae	Meloidogyne chitwoodi	Ditylenchus destructor	Ditylenchus dipsaci	Globodera ellingtonae	Meloidogyne enterolobii	Meloidogyne exigua	Meloidogyne floridensis	Heterodera glycines	Meloidogyne graminicola	Meloidogyne hapla	Meloidogyne incognita	Meloidogyne javanica	Meloidogyne luci	Subanguina moxae	Globodera rostochiensis	Heterodera schachtii	Pratylenchus scribneri	Radopholus similis	Ditylenchus weischeri
Aphelenchoides besseyi	18	1	2	0	0	1	0	0	0	0	0	0	0	0	0	0	0	0	0	0	0	0	0	0	0	0
Bursaphelenchus xylophilus	1	56	1	0	0	1	0	0	0	0	0	0	0	0	0	0	0	0	0	0	0	0	0	0	0	0
Aphelenchoides fujianensis	2	1	119	0	1	1	0	0	0	0	0	0	0	0	1	0	0	0	0	0	0	0	0	0	1	0
Globodera pallida	0	0	0	445	4	0	23	4	1	3	346	7	1	9	32	1	2	6	8	8	1	357	28	1	2	1
Meloidogyne arenaria	0	0	1	4	548	0	0	21	0	0	4	299	8	240	4	8	38	322	334	358	1	4	0	0	3	0
Aphelenchoides bicaudatus	1	1	1	0	0	7	0	0	0	0	0	0	0	0	0	0	0	0	0	0	0	0	0	0	0	0
Heterodera carotae	0	0	0	23	0	0	131	0	1	1	22	1	0	2	31	0	1	2	2	3	0	23	34	0	0	0
Meloidogyne chitwoodi	0	0	0	4	21	0	0	63	0	0	4	22	12	20	2	7	12	22	22	17	0	4	0	0	1	0
Ditylenchus destructor	0	0	0	1	0	0	1	0	88	1	1	0	0	0	1	0	0	1	0	0	0	1	1	0	0	0
Ditylenchus dipsaci	0	0	0	3	0	0	1	0	1	622	2	0	0	0	1	0	0	0	0	0	42	2	1	0	0	480
Globodera ellingtonae	0	0	0	346	4	0	22	4	1	2	483	6	2	10	36	1	3	6	7	8	1	392	32	1	2	1
Meloidogyne enterolobii	0	0	0	7	299	0	1	22	0	0	6	448	9	237	4	5	41	277	271	277	0	7	2	0	2	0
Meloidogyne exigua	0	0	0	1	8	0	0	12	0	0	2	9	35	11	1	7	7	11	9	11	1	2	1	1	1	1
Meloidogyne floridensis	0	0	0	9	240	0	2	20	0	0	10	237	11	345	7	6	34	256	237	230	1	10	5	1	2	1
Heterodera glycines	0	0	1	32	4	0	31	2	1	1	36	4	1	7	318	1	3	4	5	4	0	32	274	0	1	0
Meloidogyne graminicola	0	0	0	1	8	0	0	7	0	0	1	5	7	6	1	28	3	8	8	5	0	1	0	0	2	0
Meloidogyne hapla	0	0	0	2	38	0	1	12	0	0	3	41	7	34	3	3	84	41	40	34	1	3	3	2	2	1
Meloidogyne incognita	0	0	0	6	322	0	2	22	1	0	6	277	11	256	4	8	41	462	300	303	1	6	2	0	2	0
Meloidogyne javanica	0	0	0	8	334	0	2	22	0	0	7	271	9	237	5	8	40	300	468	292	0	7	2	0	2	0
Meloidogyne luci	0	0	0	8	358	0	3	17	0	0	8	277	11	230	4	5	34	303	292	485	2	10	3	1	2	1
Subanguina moxae	0	0	0	1	1	0	0	0	0	42	1	0	1	1	0	0	1	1	0	2	217	2	1	1	0	48
Globodera rostochiensis	0	0	0	357	4	0	23	4	1	2	392	7	2	10	32	1	3	6	7	10	2	487	28	1	2	2
Heterodera schachtii	0	0	0	28	0	0	34	0	1	1	32	2	1	5	274	0	3	2	2	3	1	28	336	1	0	1
Pratylenchus scribneri	0	0	0	1	0	0	0	0	0	0	1	0	1	1	0	0	2	0	0	1	1	1	1	77	0	1
Radopholus similis	0	0	1	2	3	0	0	1	0	0	2	2	1	2	1	2	2	2	2	2	0	2	0	0	52	0
Ditylenchus weischeri	0	0	0	1	0	0	0	0	0	480	1	0	1	1	0	0	1	0	0	1	48	2	1	1	0	609
