# Supplementary material for: Diversity and evolution of transposable elements in the plant-parasitic nematodes
Source: BMC Genomics. 2024 May 23;25:511. doi: 10.1186/s12864-024-10435-7 (PMC11118728; doi:10.1186/s12864-024-10435-7)
Supplement: Supplementary file 7 — Supplementary Material 7. [file 12864_2024_10435_MOESM7_ESM.xls]

## Sheet: Table S7
Table S7. Distribution of Orthogroups of Unclassified Fraction of Transposable Elements in the Plant-Parasitic Nematodes.
Orthogroup	Aphelenchoides besseyi	Bursaphelenchus xylophilus	Aphelenchoides fujianensis	Globodera pallida	Meloidogynearenaria	Aphelenchoides bicaudatus	Heterodera carotae	Meloidogyne chitwoodi	Ditylenchus destructor	Ditylenchus dipsaci	Globodera ellingtonae	Meloidogyne enterolobii	Meloidogyne exigua	Meloidogyne floridensis	Heterodera glycines	Meloidogyne graminicola	Meloidogyne hapla	Meloidogyne incognita	Meloidogyne javanica	Meloidogyne luci	Subanguina moxae	Globodera rostochiensis	Heterodera schachtii	Pratylenchus scribneri	Radopholus similis	Ditylenchus weischeri
OG0000000				rnd-1_family-433#Unknown, rnd-1_family-55#Unknown	ltr-1_family-210#LTR/Unknown, rnd-1_family-105#Unknown, rnd-1_family-114#Unknown, rnd-1_family-152#Unknown, rnd-1_family-154#Unknown, rnd-1_family-182#Unknown, rnd-1_family-184#Unknown, rnd-1_family-191#Unknown, rnd-1_family-193#Unknown, rnd-1_family-212#Unknown, rnd-1_family-239#Unknown, rnd-1_family-246#Unknown, rnd-1_family-271#Unknown, rnd-1_family-276#Unknown, rnd-1_family-306#Unknown, rnd-1…			rnd-1_family-10#Unknown, rnd-1_family-122#Unknown, rnd-1_family-146#Unknown, rnd-1_family-149#Unknown, rnd-1_family-153#Unknown, rnd-1_family-166#Unknown, rnd-1_family-174#Unknown, rnd-1_family-175#Unknown, rnd-1_family-19#Unknown, rnd-1_family-191#Unknown, rnd-1_family-195#Unknown, rnd-1_family-226#Unknown, rnd-1_family-265#Unknown, rnd-1_family-316#Unknown, rnd-1_family-34#Unknown, rnd-1_family…			rnd-1_family-112#Unknown, rnd-1_family-159#Unknown, rnd-1_family-718#Unknown	rnd-1_family-114#Unknown, rnd-1_family-130#Unknown, rnd-1_family-142#Unknown, rnd-1_family-144#Unknown, rnd-1_family-146#Unknown, rnd-1_family-173#Unknown, rnd-1_family-175#Unknown, rnd-1_family-18#Unknown, rnd-1_family-20#Unknown, rnd-1_family-211#Unknown, rnd-1_family-217#Unknown, rnd-1_family-26#Unknown, rnd-1_family-277#Unknown, rnd-1_family-290#Unknown, rnd-1_family-326#Unknown, rnd-1_family…	rnd-1_family-100#Unknown, rnd-1_family-31#Unknown, rnd-1_family-38#Unknown	rnd-1_family-120#Unknown, rnd-1_family-129#Unknown, rnd-1_family-133#Unknown, rnd-1_family-134#Unknown, rnd-1_family-141#Unknown, rnd-1_family-153#Unknown, rnd-1_family-154#Unknown, rnd-1_family-164#Unknown, rnd-1_family-176#Unknown, rnd-1_family-179#Unknown, rnd-1_family-189#Unknown, rnd-1_family-192#Unknown, rnd-1_family-222#Unknown, rnd-1_family-248#Unknown, rnd-1_family-282#Unknown, rnd-1_fam…	rnd-1_family-346#Unknown	rnd-1_family-15#Unknown, rnd-1_family-18#Unknown, rnd-1_family-20#Unknown, rnd-1_family-21#Unknown, rnd-1_family-23#Unknown, rnd-1_family-39#Unknown, rnd-1_family-60#Unknown, rnd-1_family-98#Unknown	rnd-1_family-127#Unknown, rnd-1_family-170#Unknown, rnd-1_family-180#Unknown, rnd-1_family-205#Unknown, rnd-1_family-225#Unknown, rnd-1_family-296#Unknown, rnd-1_family-304#Unknown, rnd-1_family-306#Unknown, rnd-1_family-68#Unknown	rnd-1_family-107#Unknown, rnd-1_family-112#Unknown, rnd-1_family-118#Unknown, rnd-1_family-136#Unknown, rnd-1_family-15#Unknown, rnd-1_family-163#Unknown, rnd-1_family-172#Unknown, rnd-1_family-173#Unknown, rnd-1_family-179#Unknown, rnd-1_family-182#Unknown, rnd-1_family-192#Unknown, rnd-1_family-206#Unknown, rnd-1_family-207#Unknown, rnd-1_family-223#Unknown, rnd-1_family-226#Unknown, rnd-1_fami…	rnd-1_family-105#Unknown, rnd-1_family-109#Unknown, rnd-1_family-11#Unknown, rnd-1_family-116#Unknown, rnd-1_family-119#Unknown, rnd-1_family-129#Unknown, rnd-1_family-144#Unknown, rnd-1_family-149#Unknown, rnd-1_family-200#Unknown, rnd-1_family-205#Unknown, rnd-1_family-233#Unknown, rnd-1_family-276#Unknown, rnd-1_family-279#Unknown, rnd-1_family-29#Unknown, rnd-1_family-290#Unknown, rnd-1_famil…	ltr-1_family-175#LTR/Unknown, rnd-1_family-102#Unknown, rnd-1_family-103#Unknown, rnd-1_family-107#Unknown, rnd-1_family-133#Unknown, rnd-1_family-137#Unknown, rnd-1_family-151#Unknown, rnd-1_family-188#Unknown, rnd-1_family-195#Unknown, rnd-1_family-239#Unknown, rnd-1_family-268#Unknown, rnd-1_family-277#Unknown, rnd-1_family-281#Unknown, rnd-1_family-319#Unknown, rnd-1_family-34#Unknown, rnd-1_…		rnd-1_family-12#Unknown, rnd-1_family-225#Unknown, rnd-1_family-60#Unknown			rnd-1_family-102#Unknown, rnd-1_family-121#Unknown, rnd-1_family-140#Unknown, rnd-1_family-17#Unknown, rnd-1_family-24#Unknown, rnd-1_family-34#Unknown, rnd-1_family-348#Unknown, rnd-1_family-43#Unknown
OG0000001					rnd-1_family-104#Unknown, rnd-1_family-115#Unknown, rnd-1_family-126#Unknown, rnd-1_family-131#Unknown, rnd-1_family-190#Unknown, rnd-1_family-201#Unknown, rnd-1_family-225#Unknown, rnd-1_family-228#Unknown, rnd-1_family-238#Unknown, rnd-1_family-371#Unknown, rnd-1_family-384#Unknown, rnd-1_family-44#Unknown, rnd-1_family-46#Unknown, rnd-1_family-461#Unknown, rnd-1_family-77#Unknown, rnd-1_family…			rnd-1_family-275#Unknown				rnd-1_family-121#Unknown, rnd-1_family-129#Unknown, rnd-1_family-155#Unknown, rnd-1_family-19#Unknown, rnd-1_family-203#Unknown, rnd-1_family-238#Unknown, rnd-1_family-260#Unknown, rnd-1_family-298#Unknown, rnd-1_family-31#Unknown, rnd-1_family-35#Unknown, rnd-1_family-39#Unknown, rnd-1_family-40#Unknown, rnd-1_family-59#Unknown, rnd-1_family-78#Unknown, rnd-1_family-82#Unknown, rnd-1_family-96#U…		rnd-1_family-101#Unknown, rnd-1_family-113#Unknown, rnd-1_family-14#Unknown, rnd-1_family-171#Unknown, rnd-1_family-174#Unknown, rnd-1_family-210#Unknown, rnd-1_family-239#Unknown, rnd-1_family-247#Unknown, rnd-1_family-267#Unknown, rnd-1_family-28#Unknown, rnd-1_family-284#Unknown, rnd-1_family-363#Unknown, rnd-1_family-371#Unknown, rnd-1_family-42#Unknown, rnd-1_family-497#Unknown, rnd-1_family…			rnd-1_family-101#Unknown, rnd-1_family-103#Unknown, rnd-1_family-35#Unknown, rnd-1_family-56#Unknown	rnd-1_family-129#Unknown, rnd-1_family-155#Unknown, rnd-1_family-167#Unknown, rnd-1_family-176#Unknown, rnd-1_family-19#Unknown, rnd-1_family-2#Unknown, rnd-1_family-208#Unknown, rnd-1_family-218#Unknown, rnd-1_family-224#Unknown, rnd-1_family-266#Unknown, rnd-1_family-289#Unknown, rnd-1_family-34#Unknown, rnd-1_family-36#Unknown, rnd-1_family-40#Unknown, rnd-1_family-436#Unknown, rnd-1_family-46…	rnd-1_family-10#Unknown, rnd-1_family-104#Unknown, rnd-1_family-154#Unknown, rnd-1_family-20#Unknown, rnd-1_family-210#Unknown, rnd-1_family-223#Unknown, rnd-1_family-225#Unknown, rnd-1_family-240#Unknown, rnd-1_family-254#Unknown, rnd-1_family-282#Unknown, rnd-1_family-30#Unknown, rnd-1_family-320#Unknown, rnd-1_family-37#Unknown, rnd-1_family-408#Unknown, rnd-1_family-454#Unknown, rnd-1_family-…	rnd-1_family-106#Unknown, rnd-1_family-13#Unknown, rnd-1_family-191#Unknown, rnd-1_family-22#Unknown, rnd-1_family-312#Unknown, rnd-1_family-48#Unknown, rnd-1_family-51#Unknown, rnd-1_family-521#Unknown, rnd-1_family-582#Unknown, rnd-1_family-82#Unknown, rnd-1_family-92#Unknown
OG0000002				rnd-1_family-121#Unknown, rnd-1_family-150#Unknown, rnd-1_family-174#Unknown, rnd-1_family-199#Unknown, rnd-1_family-21#Unknown, rnd-1_family-51#Unknown, rnd-1_family-62#Unknown			rnd-1_family-102#Unknown, rnd-1_family-123#Unknown, rnd-1_family-134#Unknown, rnd-1_family-191#Unknown, rnd-1_family-199#Unknown, rnd-1_family-2#Unknown, rnd-1_family-212#Unknown, rnd-1_family-232#Unknown, rnd-1_family-340#Unknown, rnd-1_family-360#Unknown, rnd-1_family-404#Unknown, rnd-1_family-434#Unknown, rnd-1_family-472#Unknown, rnd-1_family-55#Unknown, rnd-1_family-593#Unknown, rnd-1_family…				rnd-1_family-117#Unknown, rnd-1_family-171#Unknown, rnd-1_family-204#Unknown, rnd-1_family-241#Unknown, rnd-1_family-309#Unknown, rnd-1_family-43#Unknown, rnd-1_family-52#Unknown, rnd-1_family-71#Unknown				rnd-1_family-121#Unknown, rnd-1_family-123#Unknown, rnd-1_family-137#Unknown, rnd-1_family-140#Unknown, rnd-1_family-168#Unknown, rnd-1_family-182#Unknown, rnd-1_family-190#Unknown, rnd-1_family-194#Unknown, rnd-1_family-229#Unknown, rnd-1_family-24#Unknown, rnd-1_family-256#Unknown, rnd-1_family-266#Unknown, rnd-1_family-295#Unknown, rnd-1_family-315#Unknown, rnd-1_family-318#Unknown, rnd-1_fami…							rnd-1_family-101#Unknown, rnd-1_family-139#Unknown, rnd-1_family-153#Unknown, rnd-1_family-204#Unknown, rnd-1_family-21#Unknown, rnd-1_family-55#Unknown, rnd-1_family-805#Unknown	rnd-1_family-1#Unknown, rnd-1_family-10#Unknown, rnd-1_family-12#Unknown, rnd-1_family-125#Unknown, rnd-1_family-15#Unknown, rnd-1_family-152#Unknown, rnd-1_family-161#Unknown, rnd-1_family-172#Unknown, rnd-1_family-185#Unknown, rnd-1_family-217#Unknown, rnd-1_family-22#Unknown, rnd-1_family-293#Unknown, rnd-1_family-32#Unknown, rnd-1_family-355#Unknown, rnd-1_family-362#Unknown, rnd-1_family-387…
OG0000003				rnd-1_family-0#Unknown, rnd-1_family-10#Unknown, rnd-1_family-131#Unknown, rnd-1_family-15#Unknown, rnd-1_family-16#Unknown, rnd-1_family-17#Unknown, rnd-1_family-22#Unknown, rnd-1_family-334#Unknown, rnd-1_family-373#Unknown, rnd-1_family-399#Unknown, rnd-1_family-411#Unknown, rnd-1_family-461#Unknown, rnd-1_family-486#Unknown, rnd-1_family-50#Unknown, rnd-1_family-52#Unknown, rnd-1_family-53#Un…							rnd-1_family-104#Unknown, rnd-1_family-181#Unknown, rnd-1_family-247#Unknown, rnd-1_family-25#Unknown, rnd-1_family-389#Unknown, rnd-1_family-45#Unknown, rnd-1_family-8#Unknown, rnd-1_family-847#Unknown				rnd-1_family-171#Unknown, rnd-1_family-181#Unknown, rnd-1_family-528#Unknown, rnd-1_family-75#Unknown							rnd-1_family-11#Unknown, rnd-1_family-113#Unknown, rnd-1_family-177#Unknown, rnd-1_family-182#Unknown, rnd-1_family-2#Unknown, rnd-1_family-240#Unknown, rnd-1_family-293#Unknown, rnd-1_family-325#Unknown, rnd-1_family-352#Unknown, rnd-1_family-392#Unknown, rnd-1_family-44#Unknown, rnd-1_family-62#Unknown, rnd-1_family-626#Unknown, rnd-1_family-802#Unknown	rnd-1_family-246#Unknown
OG0000004				rnd-1_family-191#Unknown, rnd-1_family-255#Unknown, rnd-1_family-382#Unknown, rnd-1_family-41#Unknown, rnd-1_family-594#Unknown, rnd-1_family-6#Unknown, rnd-1_family-83#Unknown, rnd-1_family-87#Unknown			rnd-1_family-107#Unknown, rnd-1_family-285#Unknown, rnd-1_family-395#Unknown, rnd-1_family-461#Unknown				rnd-1_family-119#Unknown, rnd-1_family-18#Unknown, rnd-1_family-350#Unknown, rnd-1_family-56#Unknown, rnd-1_family-585#Unknown, rnd-1_family-612#Unknown, rnd-1_family-637#Unknown, rnd-1_family-7#Unknown				rnd-1_family-325#Unknown, rnd-1_family-599#Unknown							rnd-1_family-0#Unknown, rnd-1_family-108#Unknown, rnd-1_family-15#Unknown, rnd-1_family-183#Unknown, rnd-1_family-304#Unknown, rnd-1_family-738#Unknown	rnd-1_family-19#Unknown, rnd-1_family-211#Unknown, rnd-1_family-567#Unknown, rnd-1_family-623#Unknown, rnd-1_family-660#Unknown
OG0000005					rnd-1_family-208#Unknown, rnd-1_family-322#Unknown, rnd-1_family-367#Unknown, rnd-1_family-675#Unknown							rnd-1_family-112#Unknown, rnd-1_family-195#Unknown, rnd-1_family-399#Unknown, rnd-1_family-503#Unknown, rnd-1_family-608#Unknown, rnd-1_family-661#Unknown		rnd-1_family-181#Unknown, rnd-1_family-249#Unknown, rnd-1_family-296#Unknown, rnd-1_family-394#Unknown, rnd-1_family-441#Unknown, rnd-1_family-509#Unknown			rnd-1_family-343#Unknown, rnd-1_family-354#Unknown	rnd-1_family-178#Unknown, rnd-1_family-181#Unknown, rnd-1_family-382#Unknown, rnd-1_family-627#Unknown, rnd-4_family-905#Unknown	rnd-1_family-125#Unknown, rnd-1_family-247#Unknown, rnd-1_family-310#Unknown, rnd-1_family-399#Unknown	rnd-1_family-184#Unknown, rnd-1_family-286#Unknown, rnd-1_family-408#Unknown, rnd-1_family-492#Unknown, rnd-3_family-421#Unknown
OG0000006																					rnd-1_family-1#Unknown, rnd-1_family-102#Unknown, rnd-1_family-1189#Unknown, rnd-1_family-130#Unknown, rnd-1_family-154#Unknown, rnd-1_family-18#Unknown, rnd-1_family-195#Unknown, rnd-1_family-21#Unknown, rnd-1_family-238#Unknown, rnd-1_family-24#Unknown, rnd-1_family-249#Unknown, rnd-1_family-268#Unknown, rnd-1_family-286#Unknown, rnd-1_family-29#Unknown, rnd-1_family-322#Unknown, rnd-1_family-3…
OG0000007					rnd-1_family-107#Unknown, rnd-1_family-223#Unknown, rnd-1_family-444#Unknown, rnd-1_family-92#Unknown			rnd-1_family-128#Unknown, rnd-1_family-276#Unknown				rnd-1_family-25#Unknown	rnd-1_family-12#Unknown, rnd-1_family-120#Unknown, rnd-1_family-50#Unknown	rnd-1_family-140#Unknown, rnd-1_family-182#Unknown, rnd-1_family-272#Unknown			rnd-1_family-168#Unknown, rnd-1_family-18#Unknown, rnd-1_family-73#Unknown	rnd-1_family-467#Unknown, rnd-1_family-52#Unknown, rnd-1_family-53#Unknown, rnd-4_family-11641#Unknown	rnd-1_family-166#Unknown, rnd-1_family-67#Unknown, rnd-3_family-3640#Unknown	rnd-1_family-160#Unknown, rnd-1_family-228#Unknown, rnd-1_family-6#Unknown, rnd-1_family-76#Unknown, rnd-4_family-194#Unknown
OG0000008					rnd-1_family-171#Unknown, rnd-1_family-195#Unknown, rnd-1_family-300#Unknown, rnd-1_family-51#Unknown, rnd-1_family-63#Unknown, rnd-5_family-3157#Unknown			rnd-1_family-162#Unknown, rnd-1_family-201#Unknown, rnd-1_family-342#Unknown				rnd-1_family-22#Unknown	rnd-1_family-8#Unknown	rnd-1_family-12#Unknown, rnd-1_family-225#Unknown, rnd-1_family-271#Unknown, rnd-1_family-48#Unknown, rnd-1_family-57#Unknown			rnd-1_family-11#Unknown	rnd-1_family-108#Unknown, rnd-1_family-60#Unknown	rnd-1_family-175#Unknown, rnd-1_family-251#Unknown, rnd-1_family-53#Unknown, rnd-1_family-587#Unknown, rnd-1_family-70#Unknown, rnd-1_family-93#Unknown	rnd-1_family-121#Unknown, rnd-1_family-229#Unknown, rnd-1_family-231#Unknown
OG0000009																					rnd-1_family-1000#Unknown, rnd-1_family-101#Unknown, rnd-1_family-1082#Unknown, rnd-1_family-128#Unknown, rnd-1_family-140#Unknown, rnd-1_family-148#Unknown, rnd-1_family-164#Unknown, rnd-1_family-205#Unknown, rnd-1_family-207#Unknown, rnd-1_family-208#Unknown, rnd-1_family-269#Unknown, rnd-1_family-280#Unknown, rnd-1_family-291#Unknown, rnd-1_family-3#Unknown, rnd-1_family-373#Unknown, rnd-1_fam…
OG0000010				rnd-1_family-310#Unknown, rnd-1_family-34#Unknown			rnd-1_family-203#Unknown, rnd-1_family-312#Unknown				rnd-1_family-2#Unknown, rnd-1_family-393#Unknown				rnd-1_family-274#Unknown, rnd-1_family-33#Unknown, rnd-1_family-396#Unknown, rnd-1_family-560#Unknown, rnd-1_family-665#Unknown, rnd-1_family-771#Unknown, rnd-4_family-3852#Unknown							rnd-1_family-185#Unknown, rnd-1_family-351#Unknown, rnd-1_family-77#Unknown	rnd-1_family-102#Unknown, rnd-1_family-137#Unknown, rnd-1_family-197#Unknown, rnd-1_family-218#Unknown, rnd-1_family-219#Unknown, rnd-1_family-412#Unknown, rnd-1_family-487#Unknown, rnd-1_family-616#Unknown, rnd-1_family-70#Unknown
OG0000011					rnd-1_family-170#Unknown, rnd-1_family-328#Unknown, rnd-1_family-353#Unknown, rnd-3_family-1749#Unknown							rnd-1_family-409#Unknown, rnd-4_family-3556#Unknown, rnd-4_family-4855#Unknown		rnd-1_family-526#Unknown, rnd-3_family-88#Unknown		rnd-1_family-48#Unknown	rnd-1_family-102#Unknown	rnd-1_family-241#Unknown, rnd-1_family-249#Unknown, rnd-1_family-531#Unknown, rnd-1_family-535#Unknown	rnd-1_family-237#Unknown, rnd-1_family-245#Unknown, rnd-1_family-331#Unknown, rnd-1_family-397#Unknown, rnd-1_family-424#Unknown	rnd-1_family-179#Unknown, rnd-1_family-220#Unknown, rnd-1_family-627#Unknown					rnd-1_family-294#Unknown
OG0000012										rnd-1_family-1231#Unknown, rnd-1_family-1272#Unknown, rnd-1_family-1387#Unknown, rnd-1_family-156#Unknown, rnd-1_family-1560#Unknown, rnd-1_family-161#Unknown, rnd-1_family-1644#Unknown, rnd-1_family-18#Unknown, rnd-1_family-189#Unknown, rnd-1_family-197#Unknown, rnd-1_family-220#Unknown, rnd-1_family-329#Unknown, rnd-1_family-366#Unknown, rnd-1_family-43#Unknown, rnd-1_family-59#Unknown, rnd-1_f…																rnd-1_family-523#Unknown
OG0000013				rnd-1_family-20#Unknown, rnd-1_family-219#Unknown, rnd-1_family-449#Unknown			rnd-1_family-170#Unknown, rnd-1_family-20#Unknown, rnd-1_family-22#Unknown, rnd-1_family-227#Unknown, rnd-1_family-347#Unknown, rnd-1_family-95#Unknown, rnd-1_family-98#Unknown				rnd-1_family-101#Unknown, rnd-1_family-98#Unknown				rnd-1_family-177#Unknown, rnd-1_family-192#Unknown, rnd-1_family-281#Unknown, rnd-1_family-282#Unknown, rnd-1_family-405#Unknown, rnd-1_family-584#Unknown							rnd-1_family-180#Unknown, rnd-1_family-242#Unknown, rnd-1_family-305#Unknown, rnd-1_family-79#Unknown	rnd-1_family-396#Unknown
OG0000014					rnd-1_family-186#Unknown, rnd-1_family-295#Unknown, rnd-1_family-373#Unknown, rnd-1_family-590#Unknown			rnd-1_family-133#Unknown, rnd-1_family-255#Unknown				rnd-1_family-354#Unknown, rnd-1_family-394#Unknown, rnd-1_family-613#Unknown		rnd-1_family-187#Unknown, rnd-1_family-520#Unknown, rnd-1_family-87#Unknown			rnd-1_family-27#Unknown	rnd-1_family-127#Unknown, rnd-1_family-268#Unknown, rnd-1_family-345#Unknown, rnd-1_family-530#Unknown, rnd-1_family-603#Unknown	rnd-1_family-130#Unknown, rnd-1_family-164#Unknown	rnd-1_family-178#Unknown, rnd-1_family-250#Unknown, rnd-1_family-649#Unknown
OG0000015										rnd-1_family-182#Unknown											rnd-1_family-10#Unknown, rnd-1_family-12#Unknown, rnd-1_family-121#Unknown, rnd-1_family-179#Unknown, rnd-1_family-181#Unknown, rnd-1_family-196#Unknown, rnd-1_family-204#Unknown, rnd-1_family-371#Unknown, rnd-1_family-380#Unknown, rnd-1_family-381#Unknown, rnd-1_family-419#Unknown, rnd-1_family-459#Unknown, rnd-1_family-47#Unknown, rnd-1_family-474#Unknown, rnd-1_family-543#Unknown, rnd-1_family…					rnd-1_family-632#Unknown
OG0000016										rnd-1_family-486#Unknown, rnd-1_family-668#Unknown											rnd-1_family-113#Unknown, rnd-1_family-216#Unknown					rnd-1_family-1#Unknown, rnd-1_family-1018#Unknown, rnd-1_family-1033#Unknown, rnd-1_family-108#Unknown, rnd-1_family-114#Unknown, rnd-1_family-1371#Unknown, rnd-1_family-148#Unknown, rnd-1_family-1694#Unknown, rnd-1_family-1786#Unknown, rnd-1_family-228#Unknown, rnd-1_family-576#Unknown, rnd-1_family-719#Unknown, rnd-1_family-823#Unknown, rnd-1_family-826#Unknown, rnd-1_family-831#Unknown, rnd-1_…
OG0000017				rnd-1_family-299#Unknown, rnd-1_family-392#Unknown							rnd-1_family-15#Unknown, rnd-1_family-567#Unknown	rnd-1_family-490#Unknown		rnd-1_family-104#Unknown, rnd-1_family-170#Unknown, rnd-1_family-207#Unknown	rnd-1_family-327#Unknown, rnd-1_family-60#Unknown		rnd-1_family-139#Unknown	rnd-1_family-190#Unknown, rnd-1_family-243#Unknown, rnd-1_family-244#Unknown	rnd-1_family-107#Unknown, rnd-1_family-135#Unknown	rnd-1_family-17#Unknown		rnd-1_family-102#Unknown, rnd-1_family-154#Unknown, rnd-4_family-908#Unknown	rnd-1_family-13#Unknown, rnd-1_family-432#Unknown
OG0000018					ltr-1_family-105#LTR/Unknown, ltr-1_family-139#LTR/Unknown, ltr-1_family-179#LTR/Unknown, ltr-1_family-319#LTR/Unknown, ltr-1_family-323#LTR/Unknown, ltr-1_family-337#LTR/Unknown, ltr-1_family-93#LTR/Unknown							ltr-1_family-50#LTR/Unknown, ltr-1_family-60#LTR/Unknown, ltr-1_family-61#LTR/Unknown		ltr-1_family-7#LTR/Unknown				ltr-1_family-105#LTR/Unknown, ltr-1_family-21#LTR/Unknown, ltr-1_family-73#LTR/Unknown, ltr-1_family-91#LTR/Unknown	rnd-1_family-417#Unknown	ltr-1_family-1#LTR/Unknown, ltr-1_family-110#LTR/Unknown, ltr-1_family-130#LTR/Unknown, ltr-1_family-217#LTR/Unknown, ltr-1_family-81#LTR/Unknown, ltr-1_family-90#LTR/Unknown
OG0000019					rnd-1_family-65#Unknown			rnd-1_family-152#Unknown, rnd-1_family-253#Unknown, rnd-1_family-43#Unknown				rnd-1_family-148#Unknown, rnd-1_family-216#Unknown, rnd-1_family-258#Unknown, rnd-1_family-425#Unknown, rnd-1_family-610#Unknown		rnd-1_family-256#Unknown, rnd-1_family-370#Unknown, rnd-1_family-61#Unknown				rnd-1_family-114#Unknown, rnd-1_family-323#Unknown, rnd-1_family-67#Unknown, rnd-5_family-242#Unknown	rnd-1_family-503#Unknown, rnd-1_family-64#Unknown	rnd-1_family-201#Unknown, rnd-1_family-407#Unknown, rnd-1_family-411#Unknown
OG0000020					rnd-1_family-129#Unknown, rnd-1_family-234#Unknown, rnd-1_family-320#Unknown, rnd-1_family-394#Unknown, rnd-1_family-90#Unknown							rnd-1_family-334#Unknown, rnd-1_family-376#Unknown		rnd-1_family-376#Unknown, rnd-1_family-564#Unknown			rnd-1_family-37#Unknown	rnd-1_family-215#Unknown, rnd-1_family-518#Unknown, rnd-4_family-713#Unknown	rnd-1_family-136#Unknown, rnd-1_family-274#Unknown, rnd-1_family-469#Unknown, rnd-4_family-2171#Unknown	rnd-1_family-0#Unknown, rnd-1_family-194#Unknown, rnd-1_family-40#Unknown, rnd-4_family-6598#Unknown
OG0000021																					rnd-1_family-108#Unknown, rnd-1_family-139#Unknown, rnd-1_family-147#Unknown, rnd-1_family-16#Unknown, rnd-1_family-167#Unknown, rnd-1_family-19#Unknown, rnd-1_family-22#Unknown, rnd-1_family-25#Unknown, rnd-1_family-288#Unknown, rnd-1_family-317#Unknown, rnd-1_family-332#Unknown, rnd-1_family-341#Unknown, rnd-1_family-37#Unknown, rnd-1_family-38#Unknown, rnd-1_family-415#Unknown, rnd-1_family-53…					rnd-1_family-393#Unknown
OG0000022					rnd-1_family-121#Unknown, rnd-1_family-205#Unknown, rnd-1_family-49#Unknown							rnd-1_family-180#Unknown, rnd-1_family-187#Unknown, rnd-1_family-197#Unknown, rnd-1_family-43#Unknown		rnd-1_family-21#Unknown			rnd-1_family-130#Unknown	rnd-1_family-26#Unknown, rnd-1_family-403#Unknown, rnd-1_family-566#Unknown	rnd-1_family-115#Unknown, rnd-1_family-438#Unknown, rnd-1_family-51#Unknown	rnd-1_family-200#Unknown, rnd-1_family-295#Unknown, rnd-1_family-321#Unknown, rnd-1_family-63#Unknown, rnd-1_family-655#Unknown
OG0000023					rnd-1_family-116#Unknown, rnd-1_family-475#Unknown, rnd-1_family-557#Unknown, rnd-1_family-661#Unknown			ltr-1_family-37#LTR/Unknown				rnd-1_family-235#Unknown, rnd-1_family-369#Unknown, rnd-1_family-481#Unknown	rnd-1_family-122#Unknown	rnd-1_family-194#Unknown, rnd-1_family-411#Unknown			rnd-1_family-70#Unknown	rnd-1_family-392#Unknown, rnd-1_family-587#Unknown	rnd-1_family-446#Unknown, rnd-1_family-508#Unknown, rnd-1_family-596#Unknown, rnd-4_family-2508#Unknown	rnd-1_family-203#Unknown, rnd-1_family-473#Unknown
OG0000024					rnd-1_family-148#Unknown, rnd-1_family-166#Unknown, rnd-2_family-277#Unknown, rnd-4_family-8682#Unknown							rnd-1_family-147#Unknown, rnd-2_family-53#Unknown	ltr-1_family-11#LTR/Unknown, rnd-1_family-103#Unknown	rnd-1_family-44#Unknown			rnd-1_family-79#Unknown, rnd-4_family-359#Unknown	rnd-1_family-200#Unknown, rnd-1_family-327#Unknown, rnd-2_family-93#Unknown	rnd-1_family-102#Unknown, rnd-1_family-226#Unknown, rnd-1_family-405#Unknown	rnd-1_family-85#Unknown, rnd-1_family-97#Unknown
OG0000025					rnd-1_family-409#Unknown, rnd-1_family-642#Unknown, rnd-4_family-907#Unknown			rnd-1_family-178#Unknown				rnd-1_family-247#Unknown, rnd-1_family-331#Unknown, rnd-1_family-510#Unknown		rnd-1_family-241#Unknown, rnd-1_family-464#Unknown		rnd-1_family-120#Unknown		rnd-1_family-235#Unknown, rnd-1_family-295#Unknown, rnd-4_family-7435#Unknown	rnd-1_family-394#Unknown, rnd-1_family-490#Unknown, rnd-4_family-11756#Unknown	rnd-1_family-353#Unknown, rnd-1_family-420#Unknown, rnd-4_family-1807#Unknown
OG0000026										rnd-1_family-1014#Unknown, rnd-1_family-107#Unknown, rnd-1_family-499#Unknown, rnd-1_family-883#Unknown											rnd-1_family-157#Unknown, rnd-1_family-159#Unknown, rnd-1_family-66#Unknown					rnd-1_family-1013#Unknown, rnd-1_family-1266#Unknown, rnd-1_family-130#Unknown, rnd-1_family-1349#Unknown, rnd-1_family-229#Unknown, rnd-1_family-238#Unknown, rnd-1_family-404#Unknown, rnd-1_family-586#Unknown, rnd-1_family-618#Unknown, rnd-1_family-68#Unknown, rnd-1_family-699#Unknown, rnd-1_family-869#Unknown
OG0000027																					rnd-1_family-13#Unknown, rnd-1_family-236#Unknown, rnd-1_family-290#Unknown, rnd-1_family-30#Unknown, rnd-1_family-39#Unknown, rnd-1_family-41#Unknown, rnd-1_family-518#Unknown, rnd-1_family-529#Unknown, rnd-1_family-54#Unknown, rnd-1_family-563#Unknown, rnd-1_family-574#Unknown, rnd-1_family-705#Unknown, rnd-1_family-72#Unknown, rnd-1_family-855#Unknown, rnd-1_family-88#Unknown, rnd-1_family-890…
OG0000028					rnd-1_family-39#Unknown							rnd-1_family-192#Unknown, rnd-1_family-264#Unknown, rnd-1_family-344#Unknown		rnd-1_family-231#Unknown, rnd-1_family-280#Unknown, rnd-1_family-70#Unknown				rnd-1_family-199#Unknown, rnd-1_family-277#Unknown, rnd-1_family-441#Unknown, rnd-1_family-525#Unknown, rnd-1_family-588#Unknown, rnd-1_family-68#Unknown	rnd-1_family-190#Unknown, rnd-1_family-319#Unknown, rnd-1_family-71#Unknown	rnd-1_family-264#Unknown, rnd-1_family-45#Unknown
OG0000029					rnd-1_family-220#Unknown, rnd-1_family-265#Unknown, rnd-4_family-565#Unknown							rnd-1_family-274#Unknown, rnd-1_family-464#Unknown, rnd-1_family-590#Unknown		rnd-1_family-112#Unknown, rnd-1_family-130#Unknown, rnd-1_family-232#Unknown				rnd-1_family-128#Unknown, rnd-1_family-245#Unknown, rnd-1_family-434#Unknown, rnd-4_family-4022#Unknown	rnd-1_family-110#Unknown, rnd-1_family-157#Unknown, rnd-1_family-264#Unknown	rnd-1_family-157#Unknown, rnd-1_family-189#Unknown
OG0000030					rnd-1_family-336#Unknown																				rnd-1_family-117#Unknown, rnd-1_family-127#Unknown, rnd-1_family-133#Unknown, rnd-1_family-14#Unknown, rnd-1_family-142#Unknown, rnd-1_family-150#Unknown, rnd-1_family-195#Unknown, rnd-1_family-221#Unknown, rnd-1_family-254#Unknown, rnd-1_family-28#Unknown, rnd-1_family-38#Unknown, rnd-1_family-384#Unknown, rnd-1_family-44#Unknown, rnd-1_family-6#Unknown, rnd-1_family-67#Unknown, rnd-1_family-73#…
OG0000031															rnd-1_family-209#Unknown, rnd-1_family-26#Unknown, rnd-1_family-657#Unknown								rnd-1_family-127#Unknown, rnd-1_family-139#Unknown, rnd-1_family-225#Unknown, rnd-1_family-228#Unknown, rnd-1_family-289#Unknown, rnd-1_family-381#Unknown, rnd-1_family-397#Unknown, rnd-1_family-44#Unknown, rnd-1_family-444#Unknown, rnd-1_family-476#Unknown, rnd-1_family-531#Unknown, rnd-1_family-62#Unknown, rnd-1_family-720#Unknown, rnd-1_family-75#Unknown, rnd-1_family-82#Unknown
OG0000032				rnd-1_family-136#Unknown			rnd-1_family-79#Unknown				rnd-1_family-413#Unknown, rnd-1_family-92#Unknown	rnd-1_family-163#Unknown		rnd-1_family-78#Unknown	rnd-1_family-104#Unknown, rnd-1_family-505#Unknown			rnd-1_family-408#Unknown, rnd-1_family-74#Unknown	rnd-1_family-265#Unknown, rnd-1_family-346#Unknown	rnd-1_family-98#Unknown		rnd-1_family-131#Unknown, rnd-1_family-886#Unknown	rnd-1_family-388#Unknown, rnd-1_family-426#Unknown
OG0000033									rnd-1_family-155#Unknown, rnd-1_family-219#Unknown, rnd-1_family-222#Unknown, rnd-1_family-255#Unknown, rnd-1_family-261#Unknown, rnd-1_family-28#Unknown, rnd-1_family-455#Unknown, rnd-1_family-47#Unknown, rnd-1_family-491#Unknown, rnd-1_family-50#Unknown, rnd-1_family-522#Unknown, rnd-1_family-60#Unknown, rnd-1_family-603#Unknown, rnd-1_family-640#Unknown, rnd-1_family-676#Unknown, rnd-1_family-…
OG0000034					rnd-1_family-344#Unknown, rnd-4_family-200#Unknown			rnd-1_family-172#Unknown, rnd-1_family-74#Unknown, rnd-1_family-81#Unknown, rnd-1_family-86#Unknown				rnd-1_family-370#Unknown		rnd-1_family-259#Unknown, rnd-1_family-479#Unknown				rnd-1_family-315#Unknown, rnd-1_family-486#Unknown	rnd-1_family-304#Unknown, rnd-1_family-537#Unknown, rnd-4_family-3017#Unknown	rnd-1_family-314#Unknown, rnd-4_family-404#Unknown
OG0000035															rnd-1_family-112#Unknown, rnd-1_family-115#Unknown, rnd-1_family-251#Unknown, rnd-1_family-280#Unknown, rnd-1_family-362#Unknown, rnd-1_family-69#Unknown, rnd-1_family-770#Unknown, rnd-1_family-95#Unknown								rnd-1_family-105#Unknown, rnd-1_family-186#Unknown, rnd-1_family-249#Unknown, rnd-1_family-300#Unknown, rnd-1_family-340#Unknown, rnd-1_family-393#Unknown, rnd-1_family-64#Unknown, rnd-1_family-80#Unknown
OG0000036				rnd-1_family-147#Unknown, rnd-1_family-213#Unknown, rnd-1_family-372#Unknown			rnd-1_family-345#Unknown, rnd-1_family-479#Unknown		rnd-1_family-17#Unknown	rnd-1_family-890#Unknown	rnd-1_family-122#Unknown, rnd-1_family-27#Unknown				rnd-1_family-210#Unknown							rnd-1_family-641#Unknown, rnd-1_family-83#Unknown	rnd-1_family-402#Unknown, rnd-1_family-418#Unknown, rnd-1_family-69#Unknown
OG0000037				rnd-1_family-271#Unknown	rnd-1_family-123#Unknown, rnd-1_family-3#Unknown, rnd-1_family-43#Unknown						rnd-1_family-266#Unknown	rnd-1_family-7#Unknown		rnd-1_family-1#Unknown, rnd-1_family-59#Unknown				rnd-1_family-5#Unknown, rnd-1_family-75#Unknown	rnd-1_family-3#Unknown	rnd-1_family-14#Unknown, rnd-1_family-170#Unknown, rnd-1_family-62#Unknown		rnd-1_family-176#Unknown
OG0000038				rnd-1_family-303#Unknown			rnd-1_family-177#Unknown, rnd-1_family-25#Unknown, rnd-1_family-637#Unknown, rnd-1_family-77#Unknown				rnd-1_family-165#Unknown, rnd-1_family-302#Unknown, rnd-1_family-429#Unknown, rnd-1_family-589#Unknown				rnd-1_family-6#Unknown							rnd-1_family-155#Unknown, rnd-1_family-40#Unknown, rnd-1_family-473#Unknown	rnd-1_family-307#Unknown, rnd-1_family-96#Unknown
OG0000039					rnd-1_family-10#Unknown, rnd-1_family-232#Unknown, rnd-1_family-581#Unknown, rnd-1_family-7#Unknown							rnd-1_family-126#Unknown, rnd-1_family-6#Unknown, rnd-1_family-77#Unknown		rnd-1_family-6#Unknown				rnd-1_family-3#Unknown	rnd-1_family-360#Unknown, rnd-1_family-4#Unknown	rnd-1_family-138#Unknown, rnd-1_family-260#Unknown, rnd-1_family-7#Unknown, rnd-4_family-4056#Unknown
OG0000040					rnd-1_family-118#Unknown							rnd-1_family-186#Unknown, rnd-1_family-443#Unknown, rnd-1_family-555#Unknown		rnd-1_family-200#Unknown, rnd-1_family-273#Unknown, rnd-1_family-443#Unknown, rnd-1_family-553#Unknown				rnd-1_family-147#Unknown	rnd-1_family-222#Unknown, rnd-1_family-345#Unknown, rnd-1_family-565#Unknown	rnd-1_family-557#Unknown, rnd-1_family-571#Unknown, rnd-1_family-624#Unknown
OG0000041					rnd-1_family-260#Unknown, rnd-1_family-365#Unknown							rnd-1_family-115#Unknown, rnd-1_family-231#Unknown, rnd-1_family-694#Unknown		rnd-1_family-162#Unknown, rnd-1_family-205#Unknown				rnd-1_family-105#Unknown, rnd-1_family-187#Unknown, rnd-1_family-553#Unknown	rnd-1_family-201#Unknown, rnd-1_family-227#Unknown, rnd-1_family-332#Unknown	rnd-1_family-225#Unknown, rnd-1_family-538#Unknown
OG0000042									rnd-1_family-144#Unknown, rnd-1_family-156#Unknown, rnd-1_family-185#Unknown, rnd-1_family-191#Unknown, rnd-1_family-196#Unknown, rnd-1_family-20#Unknown, rnd-1_family-218#Unknown, rnd-1_family-313#Unknown, rnd-1_family-324#Unknown, rnd-1_family-331#Unknown, rnd-1_family-46#Unknown, rnd-1_family-467#Unknown, rnd-1_family-472#Unknown, rnd-1_family-619#Unknown, rnd-1_family-78#Unknown
OG0000043										rnd-1_family-11#Unknown, rnd-1_family-1149#Unknown, rnd-1_family-118#Unknown, rnd-1_family-394#Unknown, rnd-1_family-45#Unknown, rnd-1_family-576#Unknown, rnd-1_family-67#Unknown, rnd-1_family-93#Unknown, rnd-5_family-2793#Unknown																rnd-1_family-136#Unknown, rnd-1_family-15#Unknown, rnd-1_family-48#Unknown, rnd-1_family-830#Unknown, rnd-4_family-1620#Unknown, rnd-4_family-3655#Unknown
OG0000044																								rnd-1_family-127#Unknown, rnd-1_family-137#Unknown, rnd-1_family-14#Unknown, rnd-1_family-145#Unknown, rnd-1_family-19#Unknown, rnd-1_family-195#Unknown, rnd-1_family-35#Unknown, rnd-1_family-4#Unknown, rnd-1_family-40#Unknown, rnd-1_family-49#Unknown, rnd-1_family-5#Unknown, rnd-1_family-61#Unknown, rnd-1_family-7#Unknown, rnd-1_family-9#Unknown, rnd-1_family-99#Unknown
OG0000045				rnd-1_family-606#Unknown	rnd-5_family-1602#Unknown			rnd-1_family-102#Unknown, rnd-1_family-184#Unknown			rnd-1_family-371#Unknown	rnd-1_family-377#Unknown, rnd-1_family-681#Unknown		rnd-1_family-191#Unknown	rnd-1_family-2#Unknown, rnd-1_family-245#Unknown, rnd-1_family-555#Unknown			rnd-1_family-42#Unknown	rnd-1_family-42#Unknown			rnd-1_family-422#Unknown
OG0000046					rnd-1_family-245#Unknown, rnd-3_family-910#Unknown							rnd-2_family-349#Unknown, rnd-4_family-9928#Unknown		rnd-1_family-235#Unknown, rnd-1_family-379#Unknown, rnd-2_family-100#Unknown				rnd-3_family-955#Unknown	rnd-1_family-472#Unknown, rnd-4_family-1481#Unknown	rnd-1_family-438#Unknown, rnd-1_family-575#Unknown, rnd-1_family-583#Unknown, rnd-4_family-4260#Unknown
OG0000047					rnd-1_family-261#Unknown, rnd-1_family-611#Unknown			rnd-1_family-182#Unknown, rnd-1_family-53#Unknown				rnd-1_family-261#Unknown, rnd-1_family-395#Unknown	rnd-1_family-26#Unknown	rnd-1_family-283#Unknown, rnd-1_family-567#Unknown				rnd-1_family-225#Unknown	rnd-1_family-159#Unknown, rnd-1_family-327#Unknown	rnd-1_family-348#Unknown, rnd-1_family-495#Unknown
OG0000048					rnd-1_family-599#Unknown, rnd-5_family-10638#Unknown, rnd-5_family-1616#Unknown							rnd-1_family-213#Unknown, rnd-1_family-256#Unknown		rnd-1_family-547#Unknown				rnd-1_family-499#Unknown, rnd-1_family-504#Unknown	rnd-1_family-318#Unknown, rnd-1_family-593#Unknown, rnd-1_family-603#Unknown, rnd-4_family-1795#Unknown, rnd-5_family-25201#Unknown	rnd-1_family-499#Unknown
OG0000049									rnd-1_family-109#Unknown, rnd-1_family-131#Unknown, rnd-1_family-171#Unknown, rnd-1_family-225#Unknown, rnd-1_family-287#Unknown, rnd-1_family-31#Unknown, rnd-1_family-361#Unknown, rnd-1_family-498#Unknown, rnd-1_family-505#Unknown, rnd-1_family-54#Unknown, rnd-1_family-566#Unknown, rnd-1_family-571#Unknown, rnd-1_family-8#Unknown, rnd-1_family-96#Unknown
OG0000050										rnd-1_family-100#Unknown, rnd-1_family-207#Unknown, rnd-1_family-210#Unknown, rnd-1_family-242#Unknown, rnd-1_family-367#Unknown, rnd-1_family-393#Unknown, rnd-1_family-405#Unknown, rnd-1_family-60#Unknown, rnd-1_family-90#Unknown, rnd-1_family-94#Unknown																rnd-1_family-112#Unknown, rnd-1_family-149#Unknown, rnd-1_family-70#Unknown, rnd-4_family-205#Unknown
OG0000051					ltr-1_family-24#LTR/Unknown, ltr-1_family-31#LTR/Unknown, ltr-1_family-68#LTR/Unknown							ltr-1_family-9#LTR/Unknown, rnd-1_family-426#Unknown		ltr-1_family-3#LTR/Unknown, rnd-1_family-299#Unknown				ltr-1_family-28#LTR/Unknown, ltr-1_family-75#LTR/Unknown, ltr-1_family-9#LTR/Unknown	ltr-1_family-42#LTR/Unknown	ltr-1_family-11#LTR/Unknown, rnd-1_family-566#Unknown
OG0000052					ltr-1_family-250#LTR/Unknown, ltr-1_family-49#LTR/Unknown, rnd-5_family-4460#Unknown							ltr-1_family-5#LTR/Unknown, ltr-1_family-63#LTR/Unknown, rnd-1_family-678#Unknown		rnd-1_family-430#Unknown, rnd-1_family-469#Unknown			ltr-1_family-16#LTR/Unknown	ltr-1_family-59#LTR/Unknown, rnd-1_family-619#Unknown	rnd-1_family-410#Unknown	ltr-1_family-245#LTR/Unknown
OG0000053					rnd-1_family-42#Unknown							rnd-1_family-433#Unknown, rnd-1_family-81#Unknown		rnd-1_family-25#Unknown, rnd-1_family-305#Unknown			rnd-1_family-293#Unknown, rnd-1_family-5#Unknown, rnd-1_family-94#Unknown	rnd-1_family-32#Unknown	rnd-1_family-28#Unknown	rnd-1_family-185#Unknown, rnd-1_family-198#Unknown, rnd-1_family-71#Unknown
OG0000054					rnd-1_family-113#Unknown, rnd-1_family-618#Unknown, rnd-3_family-4528#Unknown, rnd-4_family-713#Unknown							rnd-3_family-4089#Unknown, rnd-4_family-733#Unknown						rnd-1_family-469#Unknown, rnd-4_family-1346#Unknown	rnd-4_family-1306#Unknown	rnd-4_family-11957#Unknown, rnd-4_family-6900#Unknown, rnd-5_family-203#Unknown, rnd-5_family-863#Unknown
OG0000055					rnd-1_family-16#Unknown, rnd-1_family-194#Unknown, rnd-1_family-249#Unknown							rnd-1_family-36#Unknown, rnd-1_family-57#Unknown		rnd-1_family-35#Unknown, rnd-1_family-403#Unknown				rnd-1_family-115#Unknown, rnd-1_family-46#Unknown	rnd-1_family-17#Unknown, rnd-1_family-43#Unknown, rnd-1_family-487#Unknown	rnd-1_family-15#Unknown
OG0000056					rnd-1_family-45#Unknown							rnd-1_family-362#Unknown, rnd-1_family-403#Unknown, rnd-1_family-58#Unknown		rnd-1_family-139#Unknown, rnd-1_family-169#Unknown				rnd-1_family-83#Unknown	rnd-1_family-498#Unknown, rnd-1_family-607#Unknown, rnd-1_family-75#Unknown	rnd-1_family-158#Unknown, rnd-1_family-196#Unknown, rnd-1_family-259#Unknown
OG0000057					rnd-1_family-112#Unknown, rnd-1_family-307#Unknown			rnd-1_family-185#Unknown, rnd-1_family-44#Unknown				rnd-1_family-140#Unknown, rnd-1_family-233#Unknown, rnd-1_family-66#Unknown		rnd-1_family-17#Unknown				rnd-1_family-41#Unknown	rnd-1_family-339#Unknown, rnd-1_family-34#Unknown	rnd-1_family-122#Unknown, rnd-1_family-68#Unknown
OG0000058					rnd-1_family-351#Unknown							rnd-1_family-382#Unknown, rnd-1_family-429#Unknown, rnd-1_family-52#Unknown	rnd-1_family-51#Unknown	rnd-1_family-252#Unknown				rnd-1_family-557#Unknown, rnd-4_family-1259#Unknown, rnd-4_family-6890#Unknown	rnd-1_family-402#Unknown, rnd-1_family-479#Unknown, rnd-1_family-602#Unknown	rnd-1_family-211#Unknown
OG0000059							rnd-1_family-113#Unknown, rnd-1_family-26#Unknown, rnd-1_family-329#Unknown, rnd-1_family-428#Unknown				rnd-1_family-12#Unknown, rnd-1_family-190#Unknown				rnd-1_family-152#Unknown, rnd-1_family-155#Unknown, rnd-1_family-334#Unknown, rnd-1_family-426#Unknown, rnd-1_family-567#Unknown, rnd-1_family-642#Unknown								rnd-1_family-372#Unknown
OG0000060									rnd-1_family-151#Unknown, rnd-1_family-187#Unknown, rnd-1_family-236#Unknown, rnd-1_family-290#Unknown, rnd-1_family-312#Unknown, rnd-1_family-341#Unknown, rnd-1_family-348#Unknown, rnd-1_family-371#Unknown, rnd-1_family-440#Unknown, rnd-1_family-511#Unknown, rnd-1_family-528#Unknown, rnd-1_family-558#Unknown, rnd-1_family-609#Unknown
OG0000061										rnd-1_family-1334#Unknown, rnd-1_family-218#Unknown, rnd-1_family-283#Unknown, rnd-1_family-291#Unknown, rnd-1_family-69#Unknown, rnd-1_family-828#Unknown																rnd-1_family-1347#Unknown, rnd-1_family-137#Unknown, rnd-1_family-1683#Unknown, rnd-1_family-192#Unknown, rnd-1_family-320#Unknown, rnd-1_family-414#Unknown, rnd-1_family-693#Unknown
OG0000062																					rnd-1_family-116#Unknown, rnd-1_family-1177#Unknown, rnd-1_family-137#Unknown, rnd-1_family-231#Unknown, rnd-1_family-239#Unknown, rnd-1_family-303#Unknown, rnd-1_family-458#Unknown, rnd-1_family-582#Unknown, rnd-1_family-685#Unknown, rnd-1_family-711#Unknown, rnd-1_family-774#Unknown, rnd-1_family-935#Unknown, rnd-1_family-957#Unknown
OG0000063	rnd-1_family-0#Unknown, rnd-1_family-111#Unknown, rnd-1_family-121#Unknown, rnd-1_family-164#Unknown, rnd-1_family-169#Unknown, rnd-1_family-175#Unknown, rnd-1_family-187#Unknown, rnd-1_family-37#Unknown, rnd-1_family-51#Unknown, rnd-1_family-52#Unknown, rnd-1_family-58#Unknown, rnd-1_family-6#Unknown
OG0000064				rnd-1_family-270#Unknown, rnd-1_family-402#Unknown			rnd-1_family-265#Unknown				rnd-1_family-151#Unknown, rnd-1_family-323#Unknown				rnd-1_family-273#Unknown							ltr-1_family-7#LTR/Unknown, rnd-1_family-1#Unknown, rnd-1_family-317#Unknown, rnd-1_family-342#Unknown, rnd-1_family-368#Unknown	rnd-1_family-270#Unknown
OG0000065					ltr-1_family-348#LTR/Unknown, ltr-1_family-349#LTR/Unknown							rnd-1_family-122#Unknown, rnd-1_family-259#Unknown		rnd-1_family-429#Unknown, rnd-1_family-532#Unknown				rnd-1_family-356#Unknown, rnd-1_family-371#Unknown, rnd-1_family-457#Unknown	rnd-1_family-506#Unknown, rnd-1_family-518#Unknown	rnd-1_family-152#Unknown
OG0000066					rnd-1_family-403#Unknown, rnd-1_family-424#Unknown, rnd-1_family-466#Unknown, rnd-1_family-97#Unknown			rnd-1_family-154#Unknown, rnd-1_family-38#Unknown				rnd-2_family-15#Unknown					rnd-1_family-119#Unknown	rnd-4_family-12039#Unknown	rnd-1_family-106#Unknown	rnd-1_family-636#Unknown, rnd-1_family-96#Unknown
OG0000067					rnd-1_family-390#Unknown, rnd-1_family-68#Unknown, rnd-5_family-1301#Unknown							rnd-1_family-84#Unknown, rnd-1_family-85#Unknown		rnd-1_family-369#Unknown				rnd-1_family-113#Unknown, rnd-1_family-313#Unknown, rnd-1_family-321#Unknown	rnd-1_family-440#Unknown, rnd-1_family-610#Unknown	rnd-1_family-126#Unknown
OG0000068					rnd-1_family-159#Unknown, rnd-1_family-304#Unknown							rnd-1_family-104#Unknown		rnd-1_family-155#Unknown, rnd-1_family-233#Unknown, rnd-1_family-253#Unknown				rnd-1_family-142#Unknown, rnd-1_family-320#Unknown	rnd-1_family-86#Unknown	rnd-1_family-112#Unknown, rnd-1_family-483#Unknown, rnd-1_family-500#Unknown
OG0000069					rnd-1_family-281#Unknown							rnd-1_family-305#Unknown, rnd-1_family-65#Unknown		rnd-1_family-145#Unknown, rnd-1_family-521#Unknown				rnd-1_family-100#Unknown, rnd-1_family-316#Unknown, rnd-1_family-331#Unknown	rnd-1_family-156#Unknown, rnd-1_family-261#Unknown	rnd-1_family-332#Unknown, rnd-1_family-400#Unknown
OG0000070					rnd-1_family-298#Unknown							rnd-1_family-207#Unknown, rnd-1_family-392#Unknown, rnd-1_family-552#Unknown		rnd-1_family-234#Unknown				rnd-1_family-133#Unknown, rnd-1_family-261#Unknown	rnd-1_family-168#Unknown, rnd-1_family-198#Unknown, rnd-1_family-239#Unknown, rnd-1_family-255#Unknown	rnd-5_family-7534#Unknown
OG0000071					rnd-1_family-327#Unknown, rnd-1_family-440#Unknown							rnd-1_family-263#Unknown, rnd-1_family-461#Unknown		rnd-1_family-281#Unknown, rnd-1_family-302#Unknown				rnd-1_family-189#Unknown, rnd-1_family-425#Unknown	rnd-1_family-299#Unknown, rnd-1_family-350#Unknown	rnd-1_family-251#Unknown, rnd-1_family-491#Unknown
OG0000072					rnd-1_family-377#Unknown, rnd-3_family-2204#Unknown							rnd-1_family-178#Unknown		rnd-1_family-229#Unknown, rnd-1_family-244#Unknown, rnd-1_family-385#Unknown, rnd-4_family-7#Unknown				rnd-1_family-211#Unknown, rnd-4_family-1477#Unknown	rnd-3_family-4628#Unknown	rnd-1_family-344#Unknown, rnd-2_family-45#Unknown
OG0000073					rnd-1_family-430#Unknown, rnd-1_family-485#Unknown							rnd-1_family-375#Unknown		rnd-1_family-242#Unknown				rnd-1_family-339#Unknown, rnd-3_family-1288#Unknown, rnd-4_family-1922#Unknown	rnd-1_family-230#Unknown, rnd-1_family-400#Unknown, rnd-4_family-4350#Unknown, rnd-4_family-75#Unknown	rnd-5_family-9677#Unknown
OG0000074					rnd-3_family-156#Unknown							rnd-2_family-123#Unknown		rnd-1_family-337#Unknown, rnd-4_family-95#Unknown				rnd-1_family-398#Unknown, rnd-2_family-338#Unknown	rnd-1_family-515#Unknown, rnd-4_family-9134#Unknown	rnd-1_family-272#Unknown, rnd-1_family-540#Unknown, rnd-4_family-1905#Unknown, rnd-4_family-2516#Unknown
OG0000075																	rnd-1_family-26#Unknown, rnd-1_family-277#Unknown, rnd-1_family-282#Unknown, rnd-1_family-291#Unknown, rnd-1_family-30#Unknown, rnd-1_family-32#Unknown, rnd-1_family-353#Unknown, rnd-1_family-39#Unknown, rnd-1_family-42#Unknown, rnd-1_family-43#Unknown, rnd-1_family-7#Unknown, rnd-1_family-9#Unknown
OG0000076				ltr-1_family-5#LTR/Unknown, rnd-1_family-211#Unknown, rnd-1_family-224#Unknown, rnd-1_family-26#Unknown							rnd-1_family-21#Unknown, rnd-1_family-232#Unknown, rnd-1_family-33#Unknown, rnd-1_family-665#Unknown											rnd-1_family-237#Unknown, rnd-1_family-411#Unknown, rnd-1_family-469#Unknown
OG0000077				rnd-1_family-105#Unknown, rnd-1_family-254#Unknown, rnd-1_family-450#Unknown			rnd-1_family-334#Unknown				rnd-1_family-258#Unknown, rnd-1_family-492#Unknown				rnd-1_family-442#Unknown, rnd-1_family-570#Unknown							rnd-1_family-171#Unknown, rnd-1_family-195#Unknown, rnd-1_family-522#Unknown
OG0000078				rnd-1_family-516#Unknown							rnd-1_family-410#Unknown, rnd-1_family-667#Unknown			rnd-1_family-391#Unknown	rnd-1_family-241#Unknown, rnd-1_family-41#Unknown, rnd-1_family-70#Unknown							rnd-1_family-37#Unknown, rnd-1_family-480#Unknown	rnd-1_family-115#Unknown, rnd-1_family-664#Unknown
OG0000079					ltr-1_family-157#LTR/Unknown, ltr-1_family-159#LTR/Unknown, ltr-1_family-172#LTR/Unknown, ltr-1_family-238#LTR/Unknown, rnd-4_family-660#Unknown							rnd-1_family-740#Unknown, rnd-4_family-2426#Unknown		rnd-4_family-989#Unknown				rnd-4_family-5689#Unknown	ltr-1_family-44#LTR/Unknown	rnd-1_family-488#Unknown
OG0000080					rnd-1_family-15#Unknown, rnd-1_family-164#Unknown, rnd-1_family-308#Unknown							rnd-1_family-1#Unknown		rnd-1_family-4#Unknown				rnd-1_family-9#Unknown	rnd-1_family-6#Unknown	rnd-1_family-19#Unknown, rnd-1_family-289#Unknown, rnd-1_family-346#Unknown, rnd-1_family-525#Unknown
OG0000081					rnd-1_family-0#Unknown, rnd-1_family-177#Unknown, rnd-1_family-401#Unknown							rnd-1_family-0#Unknown, rnd-2_family-467#Unknown		rnd-1_family-0#Unknown				rnd-1_family-0#Unknown, rnd-1_family-21#Unknown	rnd-1_family-1#Unknown	rnd-1_family-12#Unknown, rnd-1_family-308#Unknown
OG0000082					rnd-1_family-19#Unknown, rnd-1_family-4#Unknown							rnd-1_family-2#Unknown, rnd-4_family-6334#Unknown		rnd-1_family-3#Unknown			rnd-1_family-172#Unknown	rnd-1_family-22#Unknown	rnd-1_family-27#Unknown, rnd-1_family-9#Unknown	rnd-1_family-18#Unknown, rnd-4_family-582#Unknown
OG0000083					rnd-1_family-60#Unknown			rnd-1_family-159#Unknown				rnd-1_family-379#Unknown, rnd-1_family-509#Unknown, rnd-1_family-611#Unknown						rnd-1_family-394#Unknown, rnd-1_family-496#Unknown	rnd-1_family-256#Unknown, rnd-1_family-473#Unknown	rnd-1_family-477#Unknown, rnd-5_family-3759#Unknown
OG0000084					rnd-1_family-204#Unknown, rnd-1_family-499#Unknown, rnd-1_family-594#Unknown							rnd-1_family-272#Unknown, rnd-1_family-488#Unknown						rnd-1_family-479#Unknown, rnd-1_family-483#Unknown, rnd-1_family-543#Unknown, rnd-1_family-611#Unknown	rnd-1_family-315#Unknown	rnd-1_family-458#Unknown
OG0000085					rnd-1_family-252#Unknown, rnd-5_family-5028#Unknown							rnd-1_family-366#Unknown, rnd-4_family-9315#Unknown		rnd-1_family-188#Unknown		rnd-1_family-71#Unknown	rnd-1_family-228#Unknown	rnd-4_family-7589#Unknown	rnd-1_family-162#Unknown, rnd-1_family-347#Unknown, rnd-1_family-460#Unknown
OG0000086					rnd-1_family-310#Unknown							rnd-1_family-415#Unknown, rnd-1_family-650#Unknown		rnd-1_family-136#Unknown, rnd-1_family-198#Unknown, rnd-1_family-287#Unknown			rnd-1_family-375#Unknown	rnd-1_family-13#Unknown	rnd-1_family-45#Unknown, rnd-4_family-1067#Unknown	ltr-1_family-270#LTR/Unknown
OG0000087					rnd-1_family-463#Unknown, rnd-1_family-683#Unknown, rnd-5_family-6979#Unknown							rnd-1_family-659#Unknown, rnd-4_family-6322#Unknown		rnd-1_family-417#Unknown				rnd-1_family-648#Unknown, rnd-4_family-7270#Unknown	rnd-1_family-430#Unknown	rnd-1_family-440#Unknown, rnd-1_family-536#Unknown
OG0000088							rnd-1_family-160#Unknown, rnd-1_family-178#Unknown, rnd-1_family-220#Unknown, rnd-1_family-276#Unknown, rnd-1_family-314#Unknown, rnd-1_family-33#Unknown, rnd-1_family-480#Unknown, rnd-1_family-541#Unknown, rnd-1_family-542#Unknown, rnd-1_family-631#Unknown																rnd-1_family-325#Unknown
OG0000089									rnd-1_family-188#Unknown, rnd-1_family-246#Unknown, rnd-1_family-302#Unknown, rnd-1_family-308#Unknown, rnd-1_family-325#Unknown, rnd-1_family-36#Unknown, rnd-1_family-435#Unknown, rnd-1_family-446#Unknown, rnd-1_family-447#Unknown, rnd-1_family-479#Unknown, rnd-1_family-696#Unknown
OG0000090									rnd-1_family-101#Unknown, rnd-1_family-114#Unknown, rnd-1_family-120#Unknown, rnd-1_family-224#Unknown, rnd-1_family-257#Unknown, rnd-1_family-26#Unknown, rnd-1_family-306#Unknown, rnd-1_family-42#Unknown, rnd-1_family-493#Unknown, rnd-1_family-57#Unknown, rnd-1_family-9#Unknown
OG0000091									rnd-1_family-119#Unknown, rnd-1_family-14#Unknown, rnd-1_family-168#Unknown, rnd-1_family-206#Unknown, rnd-1_family-211#Unknown, rnd-1_family-278#Unknown, rnd-1_family-298#Unknown, rnd-1_family-403#Unknown, rnd-1_family-45#Unknown, rnd-1_family-626#Unknown, rnd-1_family-80#Unknown
OG0000092										rnd-1_family-1052#Unknown, rnd-1_family-142#Unknown, rnd-1_family-195#Unknown, rnd-1_family-306#Unknown, rnd-1_family-54#Unknown, rnd-1_family-540#Unknown, rnd-1_family-610#Unknown, rnd-1_family-65#Unknown, rnd-1_family-966#Unknown, rnd-4_family-3535#Unknown																rnd-1_family-0#Unknown
OG0000093											rnd-3_family-2667#Unknown		rnd-1_family-59#Unknown	rnd-1_family-472#Unknown			rnd-1_family-250#Unknown			rnd-1_family-421#Unknown	rnd-1_family-803#Unknown	rnd-4_family-53#Unknown	rnd-4_family-11934#Unknown	rnd-1_family-112#Unknown, rnd-1_family-171#Unknown		rnd-1_family-1663#Unknown
OG0000094	rnd-1_family-102#Unknown, rnd-1_family-12#Unknown, rnd-1_family-22#Unknown, rnd-1_family-23#Unknown, rnd-1_family-230#Unknown, rnd-1_family-35#Unknown, rnd-1_family-50#Unknown, rnd-1_family-91#Unknown, rnd-1_family-96#Unknown, rnd-1_family-97#Unknown
OG0000095				rnd-1_family-128#Unknown			rnd-1_family-127#Unknown				rnd-1_family-124#Unknown, rnd-1_family-425#Unknown, rnd-1_family-506#Unknown			rnd-1_family-115#Unknown				rnd-1_family-186#Unknown	rnd-1_family-25#Unknown	rnd-1_family-70#Unknown		rnd-1_family-226#Unknown
OG0000096				rnd-1_family-197#Unknown, rnd-1_family-222#Unknown, rnd-1_family-453#Unknown, rnd-1_family-572#Unknown							rnd-1_family-213#Unknown, rnd-1_family-339#Unknown, rnd-1_family-364#Unknown, rnd-1_family-507#Unknown											rnd-1_family-111#Unknown, rnd-1_family-230#Unknown
OG0000097				rnd-1_family-214#Unknown, rnd-1_family-280#Unknown			rnd-1_family-614#Unknown				rnd-1_family-105#Unknown, rnd-1_family-129#Unknown, rnd-1_family-276#Unknown, rnd-1_family-635#Unknown, rnd-1_family-64#Unknown											rnd-1_family-257#Unknown, rnd-1_family-661#Unknown
OG0000098				rnd-1_family-235#Unknown, rnd-1_family-324#Unknown, rnd-1_family-523#Unknown, rnd-1_family-582#Unknown							rnd-1_family-188#Unknown, rnd-1_family-343#Unknown											rnd-1_family-249#Unknown, rnd-1_family-255#Unknown, rnd-1_family-259#Unknown, rnd-1_family-483#Unknown
OG0000099				rnd-1_family-398#Unknown, rnd-1_family-740#Unknown	rnd-5_family-5435#Unknown						rnd-1_family-202#Unknown, rnd-1_family-60#Unknown			rnd-4_family-2951#Unknown	rnd-1_family-74#Unknown				rnd-5_family-265#Unknown	rnd-1_family-600#Unknown		rnd-1_family-667#Unknown
OG0000100				rnd-1_family-753#Unknown, rnd-4_family-4525#Unknown, rnd-4_family-6011#Unknown							rnd-3_family-4979#Unknown, rnd-3_family-627#Unknown, rnd-4_family-1037#Unknown											rnd-1_family-792#Unknown, rnd-1_family-818#Unknown, rnd-3_family-3625#Unknown, rnd-3_family-4428#Unknown
OG0000101				rnd-4_family-1047#Unknown, rnd-4_family-1252#Unknown			rnd-1_family-435#Unknown, rnd-1_family-44#Unknown				rnd-1_family-249#Unknown, rnd-4_family-3210#Unknown				rnd-1_family-165#Unknown							rnd-1_family-442#Unknown, rnd-4_family-39#Unknown	rnd-1_family-110#Unknown
OG0000102					rnd-1_family-24#Unknown, rnd-1_family-479#Unknown							rnd-1_family-267#Unknown, rnd-1_family-67#Unknown		rnd-1_family-323#Unknown, rnd-1_family-58#Unknown				rnd-1_family-61#Unknown	rnd-1_family-40#Unknown	rnd-1_family-135#Unknown, rnd-1_family-154#Unknown
OG0000103					rnd-1_family-286#Unknown, rnd-1_family-48#Unknown							rnd-1_family-208#Unknown		rnd-1_family-224#Unknown, rnd-1_family-238#Unknown, rnd-1_family-308#Unknown				rnd-1_family-86#Unknown	rnd-1_family-229#Unknown, rnd-1_family-278#Unknown	rnd-1_family-73#Unknown
OG0000104					rnd-1_family-33#Unknown, rnd-1_family-399#Unknown, rnd-1_family-470#Unknown			rnd-2_family-53#Unknown				rnd-1_family-37#Unknown		rnd-1_family-18#Unknown			rnd-1_family-3#Unknown, rnd-1_family-52#Unknown	rnd-1_family-31#Unknown	rnd-1_family-47#Unknown
OG0000105					rnd-1_family-20#Unknown, rnd-1_family-35#Unknown, rnd-5_family-3951#Unknown							rnd-1_family-10#Unknown, rnd-4_family-9075#Unknown		rnd-1_family-11#Unknown				rnd-1_family-102#Unknown		rnd-1_family-301#Unknown, rnd-1_family-42#Unknown, rnd-5_family-1981#Unknown
OG0000106					rnd-1_family-30#Unknown, rnd-1_family-478#Unknown, rnd-4_family-15603#Unknown, rnd-4_family-6647#Unknown							rnd-1_family-32#Unknown		rnd-1_family-26#Unknown				rnd-1_family-294#Unknown, rnd-1_family-338#Unknown, rnd-1_family-91#Unknown		rnd-1_family-61#Unknown
OG0000107					rnd-1_family-66#Unknown			rnd-1_family-12#Unknown, rnd-1_family-71#Unknown				rnd-1_family-23#Unknown		rnd-1_family-190#Unknown				rnd-1_family-93#Unknown, rnd-4_family-12669#Unknown	rnd-1_family-325#Unknown, rnd-1_family-431#Unknown	rnd-1_family-120#Unknown
OG0000108					rnd-1_family-96#Unknown							rnd-1_family-165#Unknown, rnd-1_family-357#Unknown, rnd-1_family-64#Unknown		rnd-1_family-111#Unknown, rnd-1_family-125#Unknown, rnd-1_family-467#Unknown				rnd-1_family-388#Unknown		rnd-1_family-447#Unknown, rnd-1_family-593#Unknown
OG0000109					rnd-1_family-99#Unknown							rnd-1_family-250#Unknown, rnd-1_family-61#Unknown		rnd-2_family-267#Unknown				rnd-1_family-290#Unknown	rnd-1_family-362#Unknown, rnd-1_family-428#Unknown, rnd-1_family-576#Unknown, rnd-1_family-608#Unknown	rnd-1_family-401#Unknown
OG0000110					rnd-1_family-163#Unknown, rnd-1_family-610#Unknown							rnd-1_family-477#Unknown, rnd-1_family-79#Unknown		rnd-1_family-151#Unknown				rnd-1_family-119#Unknown, rnd-4_family-977#Unknown	rnd-1_family-134#Unknown	rnd-1_family-177#Unknown, rnd-1_family-444#Unknown
OG0000111					rnd-1_family-187#Unknown, rnd-1_family-540#Unknown, rnd-1_family-603#Unknown							rnd-1_family-741#Unknown, rnd-4_family-799#Unknown		rnd-1_family-327#Unknown				rnd-1_family-291#Unknown, rnd-1_family-513#Unknown	rnd-4_family-1168#Unknown, rnd-5_family-5185#Unknown
OG0000112					rnd-1_family-368#Unknown, rnd-1_family-486#Unknown			rnd-1_family-197#Unknown, rnd-1_family-218#Unknown, rnd-1_family-367#Unknown, rnd-1_family-88#Unknown						rnd-1_family-311#Unknown			rnd-1_family-150#Unknown, rnd-1_family-99#Unknown	rnd-1_family-498#Unknown
OG0000113					rnd-1_family-410#Unknown							rnd-1_family-437#Unknown, rnd-4_family-4136#Unknown		rnd-1_family-329#Unknown, rnd-4_family-2383#Unknown				rnd-1_family-430#Unknown, rnd-1_family-463#Unknown	rnd-3_family-151#Unknown	rnd-1_family-468#Unknown, rnd-1_family-647#Unknown
OG0000114					rnd-1_family-449#Unknown, rnd-1_family-629#Unknown							rnd-1_family-483#Unknown	rnd-1_family-72#Unknown	rnd-1_family-157#Unknown				rnd-1_family-210#Unknown, rnd-1_family-263#Unknown	rnd-1_family-263#Unknown, rnd-4_family-1340#Unknown	rnd-1_family-142#Unknown
OG0000115					rnd-1_family-521#Unknown, rnd-1_family-623#Unknown							rnd-1_family-212#Unknown, rnd-1_family-406#Unknown		rnd-4_family-5369#Unknown				rnd-1_family-508#Unknown, rnd-1_family-510#Unknown	rnd-1_family-558#Unknown, rnd-1_family-577#Unknown	rnd-4_family-1968#Unknown
OG0000116					rnd-5_family-7428#Unknown													rnd-1_family-558#Unknown, rnd-4_family-1578#Unknown, rnd-4_family-2756#Unknown	rnd-3_family-1508#Unknown, rnd-4_family-10273#Unknown	rnd-1_family-322#Unknown, rnd-1_family-396#Unknown, rnd-1_family-471#Unknown, rnd-4_family-2274#Unknown
OG0000117									rnd-1_family-138#Unknown, rnd-1_family-167#Unknown, rnd-1_family-270#Unknown, rnd-1_family-285#Unknown, rnd-1_family-326#Unknown, rnd-1_family-345#Unknown, rnd-1_family-445#Unknown, rnd-1_family-574#Unknown, rnd-1_family-585#Unknown, rnd-1_family-654#Unknown
OG0000118										rnd-1_family-1346#Unknown, rnd-1_family-176#Unknown, rnd-1_family-323#Unknown, rnd-1_family-603#Unknown																rnd-1_family-117#Unknown, rnd-1_family-1731#Unknown, rnd-1_family-285#Unknown, rnd-1_family-346#Unknown, rnd-1_family-514#Unknown, rnd-1_family-622#Unknown
OG0000119												rnd-1_family-100#Unknown, rnd-1_family-303#Unknown		rnd-1_family-236#Unknown, rnd-1_family-39#Unknown				rnd-1_family-184#Unknown	rnd-1_family-183#Unknown, rnd-5_family-2657#Unknown	rnd-1_family-584#Unknown, rnd-1_family-628#Unknown, rnd-5_family-1816#Unknown
OG0000120																							rnd-1_family-109#Unknown, rnd-1_family-221#Unknown, rnd-1_family-231#Unknown, rnd-1_family-290#Unknown, rnd-1_family-371#Unknown, rnd-1_family-467#Unknown, rnd-1_family-518#Unknown, rnd-1_family-52#Unknown, rnd-1_family-665#Unknown, rnd-4_family-3751#Unknown
OG0000121		rnd-1_family-10#Unknown, rnd-1_family-120#Unknown, rnd-1_family-191#Unknown, rnd-1_family-25#Unknown, rnd-1_family-343#Unknown, rnd-1_family-58#Unknown, rnd-1_family-68#Unknown, rnd-1_family-96#Unknown, rnd-1_family-98#Unknown
OG0000122			rnd-1_family-209#Unknown, rnd-1_family-30#Unknown, rnd-1_family-33#Unknown, rnd-1_family-370#Unknown, rnd-1_family-382#Unknown, rnd-1_family-59#Unknown, rnd-1_family-75#Unknown, rnd-1_family-87#Unknown, rnd-1_family-88#Unknown
OG0000123				rnd-1_family-256#Unknown, rnd-1_family-29#Unknown, rnd-1_family-551#Unknown							rnd-1_family-179#Unknown, rnd-1_family-384#Unknown, rnd-1_family-868#Unknown											rnd-1_family-143#Unknown, rnd-1_family-363#Unknown, rnd-1_family-553#Unknown
OG0000124				rnd-1_family-162#Unknown, rnd-1_family-386#Unknown, rnd-1_family-81#Unknown							rnd-1_family-137#Unknown, rnd-1_family-337#Unknown											rnd-1_family-100#Unknown, rnd-1_family-147#Unknown, rnd-1_family-319#Unknown, rnd-1_family-418#Unknown
OG0000125				rnd-1_family-343#Unknown, rnd-1_family-7#Unknown			rnd-1_family-36#Unknown				rnd-1_family-455#Unknown, rnd-1_family-5#Unknown, rnd-1_family-75#Unknown											rnd-1_family-121#Unknown, rnd-1_family-72#Unknown	rnd-1_family-6#Unknown
OG0000126				rnd-1_family-277#Unknown, rnd-1_family-69#Unknown			rnd-1_family-141#Unknown, rnd-1_family-225#Unknown, rnd-1_family-507#Unknown				rnd-1_family-69#Unknown											rnd-1_family-109#Unknown, rnd-1_family-236#Unknown	rnd-1_family-276#Unknown
OG0000127				rnd-1_family-212#Unknown, rnd-1_family-506#Unknown, rnd-1_family-75#Unknown							rnd-1_family-526#Unknown, rnd-1_family-803#Unknown, rnd-1_family-856#Unknown											rnd-1_family-458#Unknown, rnd-1_family-854#Unknown, rnd-1_family-98#Unknown
OG0000128				rnd-1_family-206#Unknown, rnd-1_family-681#Unknown							rnd-1_family-386#Unknown, rnd-1_family-819#Unknown, rnd-3_family-2199#Unknown											rnd-1_family-359#Unknown, rnd-1_family-370#Unknown, rnd-1_family-635#Unknown, rnd-1_family-866#Unknown
OG0000129				rnd-1_family-250#Unknown, rnd-1_family-715#Unknown, rnd-1_family-743#Unknown							rnd-1_family-466#Unknown, rnd-1_family-486#Unknown, rnd-1_family-629#Unknown, rnd-1_family-723#Unknown											rnd-1_family-587#Unknown, rnd-1_family-688#Unknown
OG0000130					ltr-1_family-251#LTR/Unknown, ltr-1_family-50#LTR/Unknown							ltr-1_family-6#LTR/Unknown, ltr-1_family-64#LTR/Unknown						ltr-1_family-60#LTR/Unknown	ltr-1_family-11#LTR/Unknown, ltr-1_family-50#LTR/Unknown, rnd-1_family-559#Unknown	ltr-1_family-246#LTR/Unknown
OG0000131					ltr-1_family-42#LTR/Unknown, ltr-1_family-80#LTR/Unknown							ltr-1_family-1#LTR/Unknown, ltr-1_family-27#LTR/Unknown		rnd-1_family-206#Unknown				ltr-1_family-24#LTR/Unknown	ltr-1_family-21#LTR/Unknown	ltr-1_family-112#LTR/Unknown, ltr-1_family-49#LTR/Unknown
OG0000132					ltr-1_family-52#LTR/Unknown, ltr-1_family-70#LTR/Unknown							rnd-1_family-170#Unknown		rnd-1_family-334#Unknown				ltr-1_family-13#LTR/Unknown, ltr-1_family-26#LTR/Unknown	rnd-1_family-241#Unknown, rnd-1_family-317#Unknown	ltr-1_family-181#LTR/Unknown
OG0000133					rnd-1_family-47#Unknown							rnd-1_family-47#Unknown, rnd-1_family-665#Unknown		rnd-1_family-32#Unknown, rnd-1_family-442#Unknown				rnd-1_family-310#Unknown, rnd-1_family-33#Unknown		rnd-1_family-134#Unknown, rnd-1_family-146#Unknown
OG0000134					rnd-1_family-70#Unknown							rnd-1_family-34#Unknown, rnd-4_family-4067#Unknown		rnd-1_family-43#Unknown				rnd-1_family-165#Unknown, rnd-1_family-24#Unknown	rnd-1_family-56#Unknown	rnd-1_family-149#Unknown, rnd-1_family-69#Unknown
OG0000135					rnd-1_family-83#Unknown							rnd-1_family-17#Unknown, rnd-1_family-38#Unknown		rnd-1_family-10#Unknown				rnd-1_family-139#Unknown, rnd-1_family-20#Unknown	rnd-1_family-108#Unknown, rnd-1_family-21#Unknown	rnd-1_family-78#Unknown
OG0000136					rnd-1_family-14#Unknown							rnd-1_family-9#Unknown		rnd-1_family-107#Unknown, rnd-1_family-29#Unknown			rnd-1_family-93#Unknown	rnd-1_family-7#Unknown	rnd-1_family-13#Unknown, rnd-4_family-48#Unknown	rnd-1_family-24#Unknown
OG0000137					rnd-1_family-124#Unknown, rnd-1_family-22#Unknown							rnd-1_family-5#Unknown					rnd-3_family-108#Unknown	rnd-1_family-11#Unknown, rnd-4_family-1749#Unknown	rnd-1_family-197#Unknown, rnd-1_family-38#Unknown	rnd-1_family-26#Unknown
OG0000138					rnd-1_family-125#Unknown							rnd-1_family-427#Unknown, rnd-1_family-463#Unknown, rnd-1_family-605#Unknown		rnd-1_family-264#Unknown				rnd-1_family-278#Unknown, rnd-1_family-380#Unknown	rnd-1_family-186#Unknown	rnd-1_family-474#Unknown
OG0000139					rnd-1_family-145#Unknown							rnd-1_family-204#Unknown		rnd-1_family-220#Unknown		rnd-1_family-22#Unknown, rnd-1_family-31#Unknown		rnd-1_family-89#Unknown	rnd-1_family-46#Unknown, rnd-3_family-2497#Unknown	rnd-1_family-125#Unknown
OG0000140					rnd-1_family-160#Unknown, rnd-1_family-493#Unknown							rnd-1_family-158#Unknown, rnd-1_family-542#Unknown		rnd-1_family-548#Unknown, rnd-1_family-549#Unknown					rnd-1_family-169#Unknown, rnd-1_family-416#Unknown	rnd-1_family-145#Unknown
OG0000141					rnd-1_family-179#Unknown, rnd-5_family-1472#Unknown									rnd-1_family-260#Unknown, rnd-1_family-341#Unknown				rnd-1_family-205#Unknown, rnd-1_family-418#Unknown	rnd-1_family-132#Unknown	rnd-1_family-207#Unknown, rnd-1_family-355#Unknown
OG0000142					rnd-1_family-192#Unknown, rnd-1_family-292#Unknown							rnd-1_family-328#Unknown		rnd-4_family-8#Unknown				rnd-1_family-144#Unknown, rnd-1_family-328#Unknown	rnd-1_family-355#Unknown, rnd-4_family-3765#Unknown	rnd-3_family-1103#Unknown
OG0000143					rnd-1_family-199#Unknown							rnd-1_family-218#Unknown, rnd-1_family-24#Unknown, rnd-1_family-278#Unknown		rnd-1_family-184#Unknown				rnd-1_family-195#Unknown	rnd-1_family-207#Unknown	rnd-1_family-202#Unknown, rnd-1_family-430#Unknown
OG0000144					rnd-1_family-227#Unknown							rnd-1_family-209#Unknown, rnd-1_family-358#Unknown		rnd-1_family-186#Unknown, rnd-4_family-4041#Unknown				rnd-1_family-236#Unknown, rnd-1_family-437#Unknown		rnd-1_family-276#Unknown, rnd-1_family-292#Unknown
OG0000145					rnd-1_family-270#Unknown							rnd-1_family-240#Unknown, rnd-1_family-266#Unknown, rnd-1_family-296#Unknown		rnd-1_family-325#Unknown					rnd-1_family-337#Unknown, rnd-1_family-401#Unknown, rnd-1_family-496#Unknown	rnd-1_family-159#Unknown
OG0000146					rnd-1_family-284#Unknown, rnd-5_family-702#Unknown									rnd-1_family-285#Unknown			rnd-1_family-266#Unknown	rnd-1_family-282#Unknown, rnd-1_family-284#Unknown	rnd-1_family-220#Unknown, rnd-1_family-224#Unknown, rnd-5_family-194#Unknown
OG0000147					rnd-1_family-323#Unknown, rnd-1_family-495#Unknown, rnd-1_family-595#Unknown							rnd-1_family-450#Unknown		rnd-3_family-2#Unknown			rnd-1_family-216#Unknown	rnd-2_family-164#Unknown, rnd-4_family-735#Unknown		rnd-1_family-164#Unknown
OG0000148					rnd-1_family-358#Unknown							ltr-1_family-17#LTR/Unknown, ltr-1_family-84#LTR/Unknown		rnd-1_family-324#Unknown, rnd-1_family-421#Unknown				ltr-1_family-88#LTR/Unknown, rnd-1_family-381#Unknown	ltr-1_family-28#LTR/Unknown	rnd-1_family-586#Unknown
OG0000149					rnd-1_family-431#Unknown, rnd-4_family-7934#Unknown							rnd-1_family-623#Unknown						rnd-1_family-343#Unknown, rnd-1_family-500#Unknown, rnd-1_family-649#Unknown	rnd-1_family-436#Unknown	rnd-1_family-173#Unknown, rnd-1_family-464#Unknown
OG0000150					rnd-1_family-447#Unknown									rnd-1_family-109#Unknown				rnd-1_family-164#Unknown, rnd-1_family-219#Unknown, rnd-1_family-98#Unknown	rnd-1_family-280#Unknown, rnd-1_family-557#Unknown	rnd-1_family-280#Unknown, rnd-1_family-363#Unknown
OG0000151					rnd-1_family-528#Unknown									rnd-1_family-150#Unknown, rnd-1_family-301#Unknown				rnd-1_family-152#Unknown	rnd-1_family-124#Unknown, rnd-1_family-367#Unknown	rnd-1_family-213#Unknown, rnd-1_family-374#Unknown, rnd-1_family-394#Unknown
OG0000152					rnd-1_family-555#Unknown							rnd-1_family-384#Unknown, rnd-4_family-3142#Unknown		rnd-1_family-114#Unknown			rnd-1_family-269#Unknown	rnd-1_family-384#Unknown	rnd-1_family-262#Unknown, rnd-1_family-433#Unknown	rnd-1_family-337#Unknown
OG0000153					rnd-1_family-637#Unknown, rnd-1_family-638#Unknown							rnd-1_family-576#Unknown, rnd-1_family-657#Unknown, rnd-4_family-1920#Unknown, rnd-4_family-9555#Unknown						rnd-1_family-312#Unknown	rnd-4_family-642#Unknown	rnd-1_family-369#Unknown
OG0000154					rnd-4_family-3322#Unknown							rnd-4_family-3820#Unknown		rnd-1_family-423#Unknown, rnd-1_family-485#Unknown, rnd-4_family-2363#Unknown				rnd-4_family-9455#Unknown	rnd-4_family-3024#Unknown, rnd-4_family-3686#Unknown	rnd-4_family-349#Unknown
OG0000155								rnd-1_family-0#Unknown, rnd-1_family-125#Unknown, rnd-1_family-157#Unknown, rnd-1_family-273#Unknown, rnd-1_family-289#Unknown, rnd-1_family-293#Unknown, rnd-1_family-45#Unknown, rnd-1_family-61#Unknown, rnd-1_family-82#Unknown
OG0000156										rnd-1_family-151#Unknown, rnd-1_family-1672#Unknown, rnd-1_family-301#Unknown, rnd-1_family-330#Unknown, rnd-1_family-432#Unknown, rnd-1_family-458#Unknown, rnd-4_family-10205#Unknown																rnd-1_family-501#Unknown, rnd-1_family-606#Unknown
OG0000157										rnd-1_family-1208#Unknown, rnd-1_family-237#Unknown, rnd-1_family-442#Unknown, rnd-1_family-570#Unknown, rnd-1_family-591#Unknown, rnd-1_family-692#Unknown, rnd-1_family-892#Unknown, rnd-1_family-996#Unknown																rnd-1_family-365#Unknown
OG0000158										rnd-1_family-1326#Unknown, rnd-1_family-284#Unknown, rnd-1_family-886#Unknown																rnd-1_family-1165#Unknown, rnd-1_family-1595#Unknown, rnd-1_family-1733#Unknown, rnd-1_family-289#Unknown, rnd-1_family-579#Unknown, rnd-1_family-935#Unknown
OG0000159										rnd-1_family-379#Unknown, rnd-1_family-390#Unknown											rnd-1_family-262#Unknown, rnd-1_family-438#Unknown, rnd-1_family-811#Unknown					rnd-1_family-118#Unknown, rnd-1_family-353#Unknown, rnd-1_family-617#Unknown, rnd-1_family-697#Unknown
OG0000160										rnd-1_family-1297#Unknown, rnd-1_family-1550#Unknown, rnd-1_family-494#Unknown, rnd-1_family-807#Unknown, rnd-1_family-878#Unknown																rnd-1_family-1197#Unknown, rnd-1_family-152#Unknown, rnd-1_family-172#Unknown, rnd-1_family-79#Unknown
OG0000161															rnd-1_family-13#Unknown, rnd-1_family-267#Unknown, rnd-1_family-738#Unknown, rnd-1_family-84#Unknown								rnd-1_family-264#Unknown, rnd-1_family-317#Unknown, rnd-1_family-382#Unknown, rnd-1_family-4#Unknown, rnd-1_family-511#Unknown
OG0000162																					rnd-1_family-1141#Unknown, rnd-1_family-117#Unknown, rnd-1_family-328#Unknown, rnd-1_family-349#Unknown, rnd-1_family-4#Unknown, rnd-1_family-42#Unknown, rnd-1_family-516#Unknown, rnd-1_family-727#Unknown, rnd-1_family-942#Unknown
OG0000163																					rnd-1_family-168#Unknown					rnd-1_family-1570#Unknown, rnd-1_family-213#Unknown, rnd-1_family-325#Unknown, rnd-1_family-396#Unknown, rnd-1_family-405#Unknown, rnd-1_family-626#Unknown, rnd-1_family-736#Unknown, rnd-1_family-843#Unknown
OG0000164																								rnd-1_family-115#Unknown, rnd-1_family-139#Unknown, rnd-1_family-172#Unknown, rnd-1_family-22#Unknown, rnd-1_family-227#Unknown, rnd-1_family-291#Unknown, rnd-1_family-67#Unknown, rnd-1_family-84#Unknown, rnd-1_family-93#Unknown
OG0000165		rnd-1_family-16#Unknown, rnd-1_family-185#Unknown, rnd-1_family-195#Unknown, rnd-1_family-277#Unknown, rnd-1_family-384#Unknown, rnd-1_family-4#Unknown, rnd-1_family-55#Unknown, rnd-1_family-9#Unknown
OG0000166			rnd-1_family-100#Unknown, rnd-1_family-167#Unknown, rnd-1_family-174#Unknown, rnd-1_family-31#Unknown, rnd-1_family-325#Unknown, rnd-1_family-473#Unknown, rnd-1_family-558#Unknown, rnd-1_family-63#Unknown
OG0000167				rnd-1_family-118#Unknown, rnd-1_family-33#Unknown, rnd-1_family-420#Unknown							rnd-1_family-131#Unknown, rnd-1_family-29#Unknown, rnd-1_family-53#Unknown											rnd-1_family-135#Unknown, rnd-1_family-161#Unknown
OG0000168				rnd-1_family-107#Unknown, rnd-1_family-179#Unknown, rnd-1_family-99#Unknown							rnd-1_family-32#Unknown											rnd-1_family-33#Unknown, rnd-1_family-484#Unknown, rnd-1_family-601#Unknown, rnd-1_family-656#Unknown
OG0000169				rnd-1_family-180#Unknown, rnd-1_family-312#Unknown, rnd-1_family-61#Unknown, rnd-1_family-63#Unknown							rnd-1_family-272#Unknown, rnd-1_family-88#Unknown											rnd-1_family-114#Unknown, rnd-1_family-202#Unknown
OG0000170				rnd-1_family-100#Unknown, rnd-1_family-341#Unknown, rnd-1_family-360#Unknown, rnd-1_family-415#Unknown, rnd-1_family-90#Unknown																		rnd-1_family-107#Unknown, rnd-1_family-205#Unknown, rnd-1_family-301#Unknown
OG0000171				rnd-1_family-120#Unknown, rnd-1_family-95#Unknown							rnd-1_family-82#Unknown				rnd-1_family-211#Unknown, rnd-1_family-520#Unknown							rnd-1_family-126#Unknown, rnd-1_family-369#Unknown	rnd-1_family-229#Unknown
OG0000172				rnd-1_family-563#Unknown, rnd-1_family-58#Unknown							rnd-1_family-100#Unknown, rnd-1_family-198#Unknown, rnd-1_family-79#Unknown, rnd-1_family-97#Unknown											rnd-1_family-27#Unknown, rnd-1_family-349#Unknown
OG0000173				rnd-1_family-143#Unknown, rnd-1_family-201#Unknown							rnd-1_family-130#Unknown, rnd-1_family-210#Unknown, rnd-1_family-344#Unknown, rnd-4_family-1945#Unknown											rnd-1_family-320#Unknown, rnd-1_family-654#Unknown
OG0000174				rnd-1_family-261#Unknown, rnd-1_family-364#Unknown				rnd-1_family-209#Unknown			rnd-4_family-1217#Unknown											rnd-1_family-481#Unknown, rnd-1_family-551#Unknown, rnd-1_family-571#Unknown, rnd-1_family-771#Unknown
OG0000175				rnd-1_family-305#Unknown, rnd-1_family-641#Unknown							rnd-1_family-324#Unknown, rnd-1_family-352#Unknown											rnd-1_family-103#Unknown, rnd-1_family-222#Unknown, rnd-1_family-398#Unknown, rnd-1_family-412#Unknown
OG0000176				rnd-1_family-383#Unknown							rnd-1_family-120#Unknown, rnd-1_family-483#Unknown, rnd-1_family-676#Unknown, rnd-1_family-715#Unknown											rnd-1_family-479#Unknown, rnd-1_family-621#Unknown, rnd-1_family-687#Unknown
OG0000177				rnd-1_family-508#Unknown, rnd-1_family-672#Unknown							rnd-1_family-234#Unknown, rnd-1_family-331#Unknown, rnd-1_family-530#Unknown											rnd-1_family-145#Unknown, rnd-1_family-429#Unknown, rnd-1_family-784#Unknown
OG0000178				rnd-4_family-5293#Unknown							rnd-1_family-83#Unknown				rnd-1_family-48#Unknown, rnd-1_family-552#Unknown							rnd-1_family-30#Unknown	rnd-1_family-169#Unknown, rnd-1_family-429#Unknown, rnd-1_family-717#Unknown
OG0000179				rnd-4_family-12025#Unknown, rnd-4_family-18392#Unknown							rnd-4_family-13981#Unknown, rnd-4_family-15759#Unknown											rnd-1_family-560#Unknown, rnd-1_family-598#Unknown, rnd-1_family-721#Unknown, rnd-1_family-764#Unknown
OG0000180					ltr-1_family-120#LTR/Unknown, ltr-1_family-217#LTR/Unknown, ltr-1_family-7#LTR/Unknown, ltr-1_family-9#LTR/Unknown									ltr-1_family-9#LTR/Unknown				ltr-1_family-126#LTR/Unknown	ltr-1_family-14#LTR/Unknown	ltr-1_family-42#LTR/Unknown
OG0000181					ltr-1_family-368#LTR/Unknown, rnd-5_family-2598#Unknown							rnd-1_family-619#Unknown, rnd-1_family-718#Unknown, rnd-4_family-1488#Unknown						rnd-1_family-526#Unknown	rnd-4_family-2818#Unknown	rnd-4_family-3065#Unknown
OG0000182					ltr-1_family-58#LTR/Unknown, ltr-1_family-86#LTR/Unknown							ltr-1_family-82#LTR/Unknown						ltr-1_family-69#LTR/Unknown, rnd-1_family-427#Unknown	ltr-1_family-33#LTR/Unknown	ltr-1_family-199#LTR/Unknown, ltr-1_family-9#LTR/Unknown
OG0000183					ltr-1_family-94#LTR/Unknown, rnd-1_family-518#Unknown							ltr-1_family-51#LTR/Unknown, ltr-1_family-62#LTR/Unknown						ltr-1_family-74#LTR/Unknown, rnd-1_family-456#Unknown	rnd-3_family-46#Unknown	ltr-1_family-2#LTR/Unknown
OG0000184					rnd-1_family-36#Unknown, rnd-1_family-364#Unknown							rnd-4_family-5354#Unknown		rnd-1_family-462#Unknown				rnd-1_family-329#Unknown	rnd-1_family-335#Unknown, rnd-1_family-461#Unknown	rnd-1_family-54#Unknown
OG0000185					rnd-1_family-26#Unknown, rnd-1_family-89#Unknown							rnd-1_family-15#Unknown		rnd-1_family-13#Unknown				rnd-1_family-12#Unknown	rnd-1_family-18#Unknown	rnd-1_family-79#Unknown, rnd-1_family-86#Unknown
OG0000186					rnd-1_family-29#Unknown							rnd-1_family-124#Unknown		rnd-1_family-228#Unknown				rnd-1_family-374#Unknown	rnd-1_family-8#Unknown	rnd-1_family-317#Unknown, rnd-1_family-501#Unknown, rnd-4_family-55#Unknown
OG0000187					rnd-1_family-142#Unknown							rnd-1_family-164#Unknown		rnd-3_family-439#Unknown			rnd-3_family-1208#Unknown	rnd-1_family-123#Unknown	rnd-1_family-128#Unknown, rnd-5_family-2176#Unknown	rnd-1_family-141#Unknown
OG0000188					rnd-1_family-162#Unknown, rnd-1_family-663#Unknown									rnd-1_family-177#Unknown, rnd-1_family-402#Unknown				rnd-1_family-279#Unknown, rnd-1_family-280#Unknown	rnd-4_family-79#Unknown	rnd-1_family-129#Unknown
OG0000189					rnd-1_family-256#Unknown, rnd-1_family-467#Unknown							rnd-1_family-419#Unknown		rnd-1_family-262#Unknown, rnd-1_family-382#Unknown				rnd-1_family-239#Unknown, rnd-1_family-379#Unknown		rnd-1_family-216#Unknown
OG0000190					rnd-1_family-275#Unknown							rnd-1_family-184#Unknown, rnd-4_family-2827#Unknown		rnd-4_family-261#Unknown				rnd-1_family-131#Unknown	rnd-4_family-336#Unknown	rnd-1_family-318#Unknown, rnd-1_family-630#Unknown
OG0000191					rnd-1_family-305#Unknown, rnd-1_family-494#Unknown							rnd-1_family-239#Unknown		rnd-1_family-425#Unknown				rnd-1_family-432#Unknown	rnd-1_family-351#Unknown	rnd-1_family-329#Unknown, rnd-1_family-354#Unknown
OG0000192					rnd-1_family-319#Unknown, rnd-1_family-389#Unknown							rnd-1_family-223#Unknown		rnd-1_family-561#Unknown				rnd-1_family-171#Unknown	rnd-1_family-404#Unknown, rnd-1_family-60#Unknown	rnd-1_family-214#Unknown
OG0000193					rnd-1_family-334#Unknown, rnd-4_family-2836#Unknown							rnd-1_family-117#Unknown		rnd-1_family-156#Unknown				rnd-1_family-415#Unknown	rnd-1_family-513#Unknown	rnd-1_family-415#Unknown, rnd-1_family-604#Unknown
OG0000194					rnd-1_family-342#Unknown							rnd-1_family-137#Unknown, rnd-1_family-356#Unknown		rnd-1_family-88#Unknown				rnd-1_family-90#Unknown	rnd-1_family-150#Unknown, rnd-1_family-308#Unknown	rnd-1_family-165#Unknown
OG0000195					rnd-1_family-370#Unknown									rnd-1_family-446#Unknown			rnd-1_family-270#Unknown	rnd-1_family-346#Unknown	rnd-1_family-459#Unknown, rnd-4_family-5606#Unknown	rnd-1_family-503#Unknown, rnd-1_family-541#Unknown
OG0000196					rnd-1_family-372#Unknown, rnd-5_family-8138#Unknown							ltr-1_family-43#LTR/Unknown		rnd-1_family-434#Unknown, rnd-1_family-491#Unknown				rnd-1_family-395#Unknown	rnd-4_family-16330#Unknown	rnd-1_family-579#Unknown
OG0000197					rnd-1_family-386#Unknown, rnd-1_family-412#Unknown, rnd-1_family-414#Unknown							rnd-1_family-391#Unknown		rnd-1_family-293#Unknown				rnd-1_family-217#Unknown	rnd-1_family-178#Unknown	rnd-1_family-481#Unknown
OG0000198					rnd-1_family-415#Unknown							rnd-1_family-249#Unknown, rnd-1_family-639#Unknown		rnd-1_family-254#Unknown, rnd-1_family-566#Unknown				rnd-1_family-365#Unknown	rnd-1_family-270#Unknown	rnd-1_family-365#Unknown
OG0000199					rnd-1_family-455#Unknown							rnd-1_family-487#Unknown, rnd-1_family-595#Unknown		rnd-1_family-275#Unknown				rnd-1_family-540#Unknown, rnd-1_family-665#Unknown	rnd-1_family-524#Unknown	rnd-4_family-4315#Unknown
OG0000200					rnd-1_family-448#Unknown									rnd-1_family-353#Unknown				rnd-1_family-567#Unknown	rnd-1_family-464#Unknown, rnd-4_family-507#Unknown	rnd-1_family-602#Unknown, rnd-4_family-251#Unknown, rnd-5_family-5361#Unknown
OG0000201					rnd-1_family-508#Unknown, rnd-1_family-673#Unknown			rnd-1_family-204#Unknown						rnd-1_family-333#Unknown		rnd-1_family-132#Unknown		rnd-1_family-240#Unknown	rnd-1_family-160#Unknown	rnd-1_family-242#Unknown
OG0000202					rnd-1_family-547#Unknown							rnd-4_family-3329#Unknown		rnd-3_family-115#Unknown			rnd-1_family-275#Unknown		rnd-1_family-341#Unknown, rnd-1_family-390#Unknown, rnd-1_family-500#Unknown	rnd-1_family-399#Unknown
OG0000203					rnd-1_family-552#Unknown, rnd-1_family-607#Unknown							rnd-1_family-293#Unknown		rnd-1_family-398#Unknown, rnd-1_family-458#Unknown				rnd-1_family-472#Unknown		rnd-1_family-580#Unknown, rnd-1_family-658#Unknown
OG0000204					rnd-1_family-634#Unknown							rnd-1_family-105#Unknown		rnd-1_family-388#Unknown			rnd-1_family-239#Unknown	rnd-1_family-515#Unknown, rnd-1_family-555#Unknown	rnd-1_family-300#Unknown	rnd-1_family-387#Unknown
OG0000205					rnd-3_family-1530#Unknown							ltr-1_family-103#LTR/Unknown		rnd-1_family-298#Unknown, rnd-1_family-480#Unknown, rnd-1_family-550#Unknown				rnd-1_family-297#Unknown	rnd-1_family-376#Unknown	rnd-1_family-233#Unknown
OG0000206					rnd-5_family-1074#Unknown, rnd-5_family-3198#Unknown							rnd-1_family-97#Unknown		rnd-1_family-142#Unknown				rnd-1_family-174#Unknown	rnd-1_family-208#Unknown, rnd-1_family-612#Unknown	rnd-1_family-482#Unknown
OG0000207							rnd-1_family-101#Unknown, rnd-1_family-132#Unknown, rnd-1_family-19#Unknown, rnd-1_family-45#Unknown				rnd-1_family-437#Unknown				rnd-1_family-386#Unknown							rnd-3_family-3776#Unknown	rnd-1_family-220#Unknown
OG0000208							rnd-1_family-126#Unknown, rnd-1_family-198#Unknown, rnd-1_family-239#Unknown, rnd-1_family-419#Unknown, rnd-1_family-467#Unknown								rnd-1_family-586#Unknown, rnd-1_family-719#Unknown								rnd-1_family-81#Unknown
OG0000209								rnd-1_family-114#Unknown, rnd-1_family-222#Unknown				rnd-1_family-502#Unknown	rnd-1_family-77#Unknown	rnd-3_family-911#Unknown			rnd-1_family-62#Unknown	rnd-3_family-66#Unknown	rnd-3_family-621#Unknown
OG0000210									rnd-1_family-134#Unknown, rnd-1_family-29#Unknown, rnd-1_family-299#Unknown, rnd-1_family-314#Unknown, rnd-1_family-316#Unknown, rnd-1_family-51#Unknown, rnd-1_family-639#Unknown, rnd-1_family-70#Unknown
OG0000211									rnd-1_family-173#Unknown, rnd-1_family-220#Unknown, rnd-1_family-374#Unknown, rnd-1_family-381#Unknown, rnd-1_family-499#Unknown, rnd-1_family-573#Unknown, rnd-1_family-693#Unknown, rnd-1_family-82#Unknown
OG0000212										rnd-1_family-221#Unknown, rnd-1_family-282#Unknown, rnd-1_family-309#Unknown, rnd-1_family-490#Unknown, rnd-1_family-910#Unknown																rnd-1_family-439#Unknown, rnd-1_family-483#Unknown, rnd-1_family-700#Unknown
OG0000213										rnd-1_family-1068#Unknown, rnd-1_family-148#Unknown, rnd-1_family-1522#Unknown, rnd-1_family-180#Unknown, rnd-1_family-355#Unknown, rnd-1_family-608#Unknown, rnd-1_family-893#Unknown																rnd-5_family-2495#Unknown
OG0000214										rnd-1_family-125#Unknown, rnd-1_family-1553#Unknown, rnd-1_family-250#Unknown, rnd-1_family-571#Unknown, rnd-1_family-856#Unknown																rnd-1_family-1524#Unknown, rnd-1_family-182#Unknown, rnd-1_family-919#Unknown
OG0000215										rnd-1_family-130#Unknown, rnd-4_family-1942#Unknown																rnd-1_family-101#Unknown, rnd-1_family-139#Unknown, rnd-1_family-189#Unknown, rnd-1_family-374#Unknown, rnd-1_family-555#Unknown, rnd-1_family-932#Unknown
OG0000216										rnd-1_family-414#Unknown											rnd-1_family-271#Unknown					rnd-1_family-1277#Unknown, rnd-1_family-1391#Unknown, rnd-1_family-212#Unknown, rnd-1_family-417#Unknown, rnd-1_family-670#Unknown, rnd-1_family-897#Unknown
OG0000217										rnd-1_family-1146#Unknown, rnd-1_family-1221#Unknown, rnd-1_family-1422#Unknown, rnd-1_family-449#Unknown, rnd-1_family-489#Unknown, rnd-1_family-703#Unknown, rnd-1_family-835#Unknown																rnd-1_family-597#Unknown
OG0000218										rnd-1_family-1245#Unknown, rnd-1_family-1379#Unknown, rnd-1_family-510#Unknown											rnd-1_family-452#Unknown, rnd-1_family-506#Unknown					rnd-1_family-1706#Unknown, rnd-1_family-575#Unknown, rnd-4_family-186#Unknown
OG0000219										rnd-3_family-875#Unknown																rnd-1_family-1011#Unknown, rnd-1_family-1168#Unknown, rnd-1_family-1241#Unknown, rnd-1_family-410#Unknown, rnd-1_family-639#Unknown, rnd-1_family-847#Unknown, rnd-1_family-920#Unknown
OG0000220											rnd-3_family-1649#Unknown				rnd-1_family-108#Unknown, rnd-1_family-216#Unknown, rnd-1_family-65#Unknown								rnd-1_family-140#Unknown, rnd-1_family-269#Unknown, rnd-1_family-30#Unknown, rnd-1_family-456#Unknown
OG0000221															rnd-1_family-101#Unknown, rnd-1_family-339#Unknown, rnd-1_family-370#Unknown, rnd-1_family-79#Unknown								rnd-1_family-301#Unknown, rnd-1_family-345#Unknown, rnd-1_family-466#Unknown, rnd-1_family-47#Unknown
OG0000222															rnd-1_family-212#Unknown, rnd-1_family-432#Unknown, rnd-1_family-507#Unknown, rnd-4_family-354#Unknown								rnd-1_family-0#Unknown, rnd-1_family-49#Unknown, rnd-1_family-677#Unknown, rnd-4_family-3944#Unknown
OG0000223																					rnd-1_family-1161#Unknown, rnd-1_family-227#Unknown, rnd-1_family-258#Unknown, rnd-1_family-267#Unknown, rnd-1_family-400#Unknown, rnd-1_family-486#Unknown, rnd-1_family-693#Unknown, rnd-1_family-842#Unknown
OG0000224																					rnd-1_family-162#Unknown, rnd-1_family-266#Unknown, rnd-1_family-342#Unknown, rnd-1_family-350#Unknown, rnd-1_family-550#Unknown, rnd-1_family-618#Unknown, rnd-1_family-810#Unknown					rnd-1_family-1765#Unknown
OG0000225																								rnd-1_family-100#Unknown, rnd-1_family-193#Unknown, rnd-1_family-305#Unknown, rnd-1_family-57#Unknown, rnd-1_family-59#Unknown, rnd-1_family-62#Unknown, rnd-1_family-83#Unknown, rnd-1_family-86#Unknown
OG0000226																									rnd-1_family-0#Unknown, rnd-1_family-15#Unknown, rnd-1_family-25#Unknown, rnd-1_family-264#Unknown, rnd-1_family-291#Unknown, rnd-1_family-32#Unknown, rnd-1_family-45#Unknown, rnd-1_family-78#Unknown
OG0000227																									rnd-1_family-200#Unknown, rnd-1_family-233#Unknown, rnd-1_family-288#Unknown, rnd-1_family-33#Unknown, rnd-1_family-42#Unknown, rnd-1_family-57#Unknown, rnd-1_family-68#Unknown, rnd-1_family-96#Unknown
OG0000228																										rnd-1_family-1231#Unknown, rnd-1_family-460#Unknown, rnd-1_family-518#Unknown, rnd-1_family-572#Unknown, rnd-1_family-918#Unknown, rnd-4_family-2452#Unknown, rnd-4_family-690#Unknown, rnd-5_family-1691#Unknown
OG0000229		rnd-1_family-102#Unknown, rnd-1_family-21#Unknown, rnd-1_family-32#Unknown, rnd-1_family-40#Unknown, rnd-1_family-46#Unknown, rnd-1_family-6#Unknown, rnd-1_family-60#Unknown
OG0000230			rnd-1_family-133#Unknown, rnd-1_family-191#Unknown, rnd-1_family-215#Unknown, rnd-1_family-242#Unknown, rnd-1_family-249#Unknown, rnd-1_family-354#Unknown, rnd-1_family-49#Unknown
OG0000231			rnd-1_family-106#Unknown, rnd-1_family-121#Unknown, rnd-1_family-130#Unknown, rnd-1_family-171#Unknown, rnd-1_family-203#Unknown, rnd-1_family-50#Unknown, rnd-1_family-631#Unknown
OG0000232			rnd-1_family-153#Unknown, rnd-1_family-155#Unknown, rnd-1_family-177#Unknown, rnd-1_family-225#Unknown, rnd-1_family-247#Unknown, rnd-1_family-441#Unknown, rnd-1_family-618#Unknown
OG0000233			rnd-1_family-252#Unknown, rnd-1_family-270#Unknown, rnd-1_family-272#Unknown, rnd-1_family-296#Unknown, rnd-1_family-562#Unknown		rnd-5_family-4146#Unknown										rnd-4_family-1894#Unknown
OG0000234				rnd-1_family-112#Unknown, rnd-1_family-220#Unknown, rnd-1_family-568#Unknown, rnd-1_family-604#Unknown							rnd-1_family-110#Unknown, rnd-4_family-4188#Unknown											rnd-1_family-138#Unknown
OG0000235				rnd-1_family-9#Unknown							rnd-1_family-126#Unknown, rnd-1_family-65#Unknown, rnd-1_family-84#Unknown											rnd-1_family-130#Unknown, rnd-1_family-70#Unknown, rnd-1_family-742#Unknown
OG0000236				rnd-1_family-37#Unknown						rnd-1_family-588#Unknown, rnd-1_family-855#Unknown											rnd-3_family-202#Unknown	rnd-1_family-217#Unknown				rnd-1_family-1315#Unknown, rnd-1_family-630#Unknown
OG0000237				rnd-1_family-36#Unknown							rnd-1_family-76#Unknown				rnd-1_family-31#Unknown							rnd-1_family-112#Unknown	rnd-1_family-700#Unknown, rnd-4_family-1067#Unknown, rnd-4_family-5661#Unknown
OG0000238				rnd-1_family-108#Unknown, rnd-1_family-244#Unknown, rnd-1_family-459#Unknown							rnd-1_family-194#Unknown, rnd-1_family-242#Unknown, rnd-1_family-278#Unknown											rnd-1_family-9#Unknown
OG0000239				rnd-1_family-182#Unknown, rnd-1_family-217#Unknown							rnd-1_family-146#Unknown, rnd-4_family-8787#Unknown											rnd-1_family-168#Unknown, rnd-1_family-312#Unknown, rnd-1_family-600#Unknown
OG0000240				rnd-1_family-240#Unknown, rnd-1_family-376#Unknown							rnd-1_family-178#Unknown, rnd-1_family-288#Unknown, rnd-1_family-417#Unknown, rnd-1_family-579#Unknown											rnd-1_family-475#Unknown
OG0000241				rnd-1_family-265#Unknown, rnd-1_family-550#Unknown							rnd-1_family-142#Unknown, rnd-1_family-346#Unknown, rnd-1_family-55#Unknown, rnd-1_family-647#Unknown											rnd-1_family-190#Unknown
OG0000242				rnd-1_family-284#Unknown							rnd-1_family-134#Unknown, rnd-1_family-139#Unknown, rnd-1_family-349#Unknown, rnd-1_family-398#Unknown											rnd-1_family-619#Unknown, rnd-1_family-719#Unknown
OG0000243				rnd-1_family-340#Unknown, rnd-1_family-738#Unknown							rnd-1_family-143#Unknown, rnd-1_family-658#Unknown, rnd-1_family-691#Unknown											rnd-1_family-250#Unknown, rnd-1_family-729#Unknown
OG0000244				rnd-1_family-646#Unknown							rnd-1_family-3#Unknown, rnd-1_family-335#Unknown, rnd-1_family-556#Unknown											rnd-1_family-48#Unknown, rnd-1_family-65#Unknown, rnd-1_family-826#Unknown
OG0000245				rnd-4_family-679#Unknown			rnd-4_family-745#Unknown				rnd-1_family-844#Unknown				rnd-1_family-412#Unknown								rnd-4_family-1188#Unknown, rnd-4_family-1189#Unknown, rnd-4_family-7250#Unknown
OG0000246					ltr-1_family-13#LTR/Unknown, ltr-1_family-17#LTR/Unknown, ltr-1_family-64#LTR/Unknown							rnd-4_family-351#Unknown						ltr-1_family-143#LTR/Unknown	ltr-1_family-54#LTR/Unknown, rnd-1_family-560#Unknown
OG0000247					ltr-1_family-140#LTR/Unknown, ltr-1_family-378#LTR/Unknown							ltr-1_family-41#LTR/Unknown		rnd-1_family-499#Unknown				ltr-1_family-71#LTR/Unknown	rnd-4_family-2244#Unknown	ltr-1_family-231#LTR/Unknown
OG0000248					ltr-1_family-182#LTR/Unknown							ltr-1_family-80#LTR/Unknown		ltr-1_family-1#LTR/Unknown				ltr-1_family-19#LTR/Unknown, rnd-4_family-5353#Unknown	rnd-4_family-4696#Unknown	ltr-1_family-74#LTR/Unknown
OG0000249					ltr-1_family-274#LTR/Unknown, ltr-1_family-303#LTR/Unknown, ltr-1_family-47#LTR/Unknown									ltr-1_family-21#LTR/Unknown				ltr-1_family-7#LTR/Unknown		ltr-1_family-126#LTR/Unknown, ltr-1_family-164#LTR/Unknown
OG0000250					ltr-1_family-53#LTR/Unknown, ltr-1_family-71#LTR/Unknown													ltr-1_family-14#LTR/Unknown, ltr-1_family-27#LTR/Unknown	rnd-4_family-1721#Unknown	ltr-1_family-182#LTR/Unknown, ltr-1_family-64#LTR/Unknown
OG0000251					rnd-1_family-37#Unknown							rnd-1_family-29#Unknown		rnd-1_family-106#Unknown			rnd-1_family-1#Unknown	rnd-1_family-248#Unknown	rnd-1_family-35#Unknown	rnd-1_family-36#Unknown
OG0000252					rnd-1_family-54#Unknown, rnd-4_family-5184#Unknown							rnd-1_family-14#Unknown		rnd-1_family-23#Unknown				rnd-1_family-63#Unknown	rnd-1_family-19#Unknown	rnd-1_family-55#Unknown
OG0000253					rnd-1_family-79#Unknown							rnd-4_family-7812#Unknown		rnd-1_family-33#Unknown				rnd-1_family-572#Unknown	rnd-5_family-11174#Unknown	rnd-1_family-282#Unknown, rnd-1_family-56#Unknown
OG0000254					rnd-1_family-147#Unknown, rnd-1_family-254#Unknown							rnd-1_family-134#Unknown		rnd-1_family-56#Unknown				rnd-1_family-130#Unknown	rnd-1_family-221#Unknown	rnd-1_family-101#Unknown
OG0000255					rnd-1_family-229#Unknown							rnd-4_family-5984#Unknown		rnd-1_family-250#Unknown				rnd-1_family-258#Unknown	rnd-1_family-232#Unknown	rnd-1_family-381#Unknown, rnd-1_family-81#Unknown
OG0000256					rnd-1_family-267#Unknown									rnd-1_family-246#Unknown, rnd-1_family-481#Unknown				rnd-1_family-216#Unknown	rnd-1_family-584#Unknown, rnd-1_family-605#Unknown	rnd-1_family-258#Unknown
OG0000257					rnd-1_family-282#Unknown							rnd-1_family-287#Unknown		rnd-1_family-276#Unknown, rnd-1_family-355#Unknown				rnd-1_family-407#Unknown	rnd-1_family-284#Unknown	rnd-1_family-313#Unknown
OG0000258					rnd-1_family-289#Unknown, rnd-1_family-338#Unknown									rnd-1_family-146#Unknown				rnd-1_family-283#Unknown, rnd-1_family-299#Unknown	rnd-1_family-112#Unknown	rnd-1_family-367#Unknown
OG0000259					rnd-1_family-198#Unknown, rnd-1_family-439#Unknown							rnd-1_family-227#Unknown		rnd-1_family-149#Unknown				rnd-1_family-265#Unknown	rnd-1_family-153#Unknown	rnd-1_family-212#Unknown
OG0000260					rnd-1_family-350#Unknown							rnd-1_family-413#Unknown		rnd-1_family-199#Unknown				rnd-1_family-402#Unknown, rnd-1_family-579#Unknown	rnd-1_family-581#Unknown	rnd-1_family-460#Unknown
OG0000261					rnd-1_family-391#Unknown							rnd-1_family-571#Unknown, rnd-1_family-620#Unknown, rnd-1_family-690#Unknown		rnd-1_family-456#Unknown				rnd-1_family-476#Unknown	rnd-1_family-361#Unknown
OG0000262					rnd-1_family-433#Unknown							rnd-3_family-675#Unknown		rnd-1_family-356#Unknown				rnd-1_family-521#Unknown	rnd-3_family-1046#Unknown	rnd-1_family-612#Unknown, rnd-4_family-4878#Unknown
OG0000263					rnd-1_family-443#Unknown, rnd-4_family-5821#Unknown							rnd-1_family-516#Unknown, rnd-4_family-4169#Unknown		rnd-1_family-377#Unknown				rnd-4_family-6651#Unknown	rnd-4_family-755#Unknown
OG0000264					rnd-1_family-452#Unknown							rnd-1_family-616#Unknown, rnd-1_family-653#Unknown						rnd-1_family-478#Unknown	rnd-1_family-550#Unknown, rnd-5_family-2545#Unknown	rnd-4_family-471#Unknown
OG0000265					rnd-1_family-460#Unknown							rnd-1_family-159#Unknown, rnd-1_family-87#Unknown		rnd-1_family-503#Unknown				rnd-1_family-84#Unknown	rnd-4_family-599#Unknown	rnd-1_family-606#Unknown
OG0000266					rnd-1_family-546#Unknown							rnd-1_family-325#Unknown		rnd-1_family-360#Unknown				rnd-1_family-474#Unknown	rnd-1_family-456#Unknown, rnd-4_family-3787#Unknown	rnd-1_family-599#Unknown
OG0000267					rnd-1_family-569#Unknown, rnd-1_family-625#Unknown							rnd-1_family-609#Unknown, rnd-1_family-645#Unknown, rnd-1_family-743#Unknown							rnd-3_family-25#Unknown	rnd-4_family-720#Unknown
OG0000268					rnd-1_family-578#Unknown, rnd-1_family-651#Unknown, rnd-4_family-2626#Unknown									rnd-1_family-560#Unknown				rnd-5_family-931#Unknown	rnd-5_family-4304#Unknown, rnd-5_family-7025#Unknown
OG0000269					rnd-1_family-586#Unknown							rnd-1_family-183#Unknown		rnd-1_family-166#Unknown			rnd-1_family-276#Unknown		rnd-1_family-100#Unknown	rnd-1_family-422#Unknown, rnd-1_family-564#Unknown
OG0000270					rnd-1_family-604#Unknown, rnd-4_family-666#Unknown									rnd-1_family-406#Unknown				rnd-1_family-657#Unknown	rnd-1_family-586#Unknown, rnd-4_family-8482#Unknown	rnd-1_family-433#Unknown
OG0000271					rnd-1_family-617#Unknown, rnd-5_family-831#Unknown			rnd-1_family-278#Unknown				rnd-1_family-449#Unknown							rnd-4_family-3000#Unknown, rnd-4_family-5728#Unknown	rnd-1_family-623#Unknown
OG0000272					rnd-1_family-643#Unknown							rnd-1_family-441#Unknown						rnd-1_family-143#Unknown, rnd-1_family-618#Unknown	rnd-3_family-678#Unknown	rnd-3_family-497#Unknown, rnd-4_family-963#Unknown
OG0000273					rnd-3_family-3510#Unknown							rnd-4_family-5300#Unknown						rnd-1_family-605#Unknown, rnd-1_family-628#Unknown	rnd-4_family-2259#Unknown	rnd-1_family-517#Unknown, rnd-1_family-581#Unknown
OG0000274					rnd-4_family-5771#Unknown, rnd-5_family-3538#Unknown													rnd-3_family-128#Unknown, rnd-4_family-390#Unknown		rnd-3_family-8#Unknown, rnd-4_family-6705#Unknown	rnd-1_family-151#Unknown
OG0000275					rnd-4_family-1260#Unknown							rnd-1_family-299#Unknown, rnd-1_family-442#Unknown		rnd-1_family-122#Unknown				rnd-1_family-203#Unknown	rnd-1_family-314#Unknown	rnd-4_family-9363#Unknown
OG0000276					rnd-5_family-2281#Unknown													rnd-1_family-160#Unknown, rnd-1_family-259#Unknown	rnd-1_family-161#Unknown, rnd-5_family-351#Unknown	rnd-1_family-389#Unknown, rnd-1_family-537#Unknown
OG0000277							rnd-1_family-163#Unknown, rnd-1_family-226#Unknown, rnd-1_family-229#Unknown, rnd-1_family-23#Unknown, rnd-1_family-373#Unknown, rnd-1_family-85#Unknown, rnd-1_family-88#Unknown
OG0000278									rnd-1_family-100#Unknown, rnd-1_family-142#Unknown, rnd-1_family-227#Unknown, rnd-1_family-412#Unknown, rnd-1_family-501#Unknown, rnd-1_family-86#Unknown									rnd-1_family-372#Unknown
OG0000279									rnd-1_family-137#Unknown, rnd-1_family-21#Unknown, rnd-1_family-215#Unknown, rnd-1_family-27#Unknown, rnd-1_family-369#Unknown, rnd-1_family-411#Unknown, rnd-1_family-97#Unknown
OG0000280									rnd-1_family-107#Unknown, rnd-1_family-197#Unknown, rnd-1_family-231#Unknown, rnd-1_family-24#Unknown, rnd-1_family-462#Unknown, rnd-1_family-478#Unknown, rnd-1_family-589#Unknown
OG0000281										rnd-1_family-1066#Unknown, rnd-1_family-12#Unknown, rnd-1_family-326#Unknown, rnd-1_family-340#Unknown, rnd-1_family-727#Unknown, rnd-1_family-8#Unknown																rnd-1_family-16#Unknown
OG0000282										rnd-1_family-345#Unknown, rnd-1_family-408#Unknown, rnd-1_family-62#Unknown, rnd-1_family-660#Unknown, rnd-1_family-671#Unknown																rnd-1_family-452#Unknown, rnd-1_family-966#Unknown
OG0000283										rnd-1_family-1069#Unknown, rnd-1_family-1081#Unknown, rnd-1_family-138#Unknown, rnd-1_family-1401#Unknown, rnd-1_family-505#Unknown, rnd-1_family-832#Unknown, rnd-1_family-923#Unknown
OG0000284										rnd-1_family-1488#Unknown, rnd-1_family-1533#Unknown, rnd-1_family-399#Unknown																rnd-1_family-1268#Unknown, rnd-1_family-1454#Unknown, rnd-1_family-81#Unknown, rnd-4_family-969#Unknown
OG0000285										rnd-1_family-467#Unknown, rnd-1_family-611#Unknown, rnd-1_family-932#Unknown											rnd-4_family-4725#Unknown					rnd-1_family-1096#Unknown, rnd-1_family-437#Unknown, rnd-1_family-577#Unknown
OG0000286										rnd-1_family-497#Unknown, rnd-1_family-673#Unknown, rnd-1_family-720#Unknown																rnd-1_family-171#Unknown, rnd-1_family-173#Unknown, rnd-1_family-254#Unknown, rnd-1_family-448#Unknown
OG0000287										rnd-1_family-1213#Unknown, rnd-1_family-918#Unknown											rnd-1_family-152#Unknown, rnd-1_family-189#Unknown, rnd-4_family-71#Unknown					rnd-1_family-423#Unknown, rnd-4_family-6183#Unknown
OG0000288												rnd-1_family-68#Unknown		rnd-1_family-294#Unknown, rnd-1_family-367#Unknown				rnd-1_family-622#Unknown, rnd-1_family-73#Unknown	rnd-5_family-1400#Unknown	rnd-4_family-2067#Unknown
OG0000289												rnd-1_family-154#Unknown, rnd-1_family-160#Unknown		rnd-1_family-461#Unknown				rnd-1_family-69#Unknown	rnd-1_family-523#Unknown, rnd-1_family-82#Unknown	rnd-4_family-3520#Unknown
OG0000290												rnd-1_family-196#Unknown, rnd-1_family-241#Unknown, rnd-1_family-496#Unknown		rnd-1_family-230#Unknown				rnd-1_family-600#Unknown	rnd-1_family-203#Unknown	rnd-1_family-487#Unknown
OG0000291															rnd-1_family-103#Unknown, rnd-1_family-246#Unknown, rnd-1_family-258#Unknown, rnd-1_family-513#Unknown, rnd-1_family-661#Unknown								rnd-1_family-129#Unknown, rnd-1_family-718#Unknown
OG0000292															rnd-1_family-117#Unknown, rnd-1_family-238#Unknown, rnd-1_family-375#Unknown, rnd-1_family-564#Unknown, rnd-1_family-77#Unknown								rnd-1_family-491#Unknown, rnd-1_family-68#Unknown
OG0000293															rnd-1_family-329#Unknown, rnd-1_family-503#Unknown								rnd-1_family-149#Unknown, rnd-1_family-179#Unknown, rnd-1_family-441#Unknown, rnd-1_family-454#Unknown, rnd-1_family-596#Unknown
OG0000294																					ltr-1_family-1#LTR/Unknown					rnd-1_family-1323#Unknown, rnd-1_family-1489#Unknown, rnd-1_family-1501#Unknown, rnd-1_family-225#Unknown, rnd-1_family-282#Unknown, rnd-1_family-316#Unknown
OG0000295																								rnd-1_family-10#Unknown, rnd-1_family-113#Unknown, rnd-1_family-119#Unknown, rnd-1_family-12#Unknown, rnd-1_family-211#Unknown, rnd-1_family-221#Unknown, rnd-4_family-2147#Unknown
OG0000296																									rnd-1_family-234#Unknown, rnd-1_family-282#Unknown, rnd-1_family-366#Unknown, rnd-1_family-47#Unknown, rnd-1_family-52#Unknown, rnd-1_family-74#Unknown, rnd-1_family-88#Unknown
OG0000297	rnd-1_family-115#Unknown	rnd-1_family-218#Unknown, rnd-1_family-234#Unknown	rnd-1_family-16#Unknown, rnd-1_family-285#Unknown			rnd-1_family-36#Unknown
OG0000298			rnd-1_family-18#Unknown, rnd-1_family-182#Unknown, rnd-1_family-306#Unknown, rnd-1_family-4#Unknown, rnd-1_family-51#Unknown, rnd-1_family-69#Unknown
OG0000299			rnd-1_family-10#Unknown, rnd-1_family-259#Unknown, rnd-1_family-28#Unknown, rnd-1_family-35#Unknown, rnd-1_family-644#Unknown, rnd-1_family-8#Unknown
OG0000300			rnd-1_family-132#Unknown, rnd-1_family-298#Unknown, rnd-1_family-353#Unknown, rnd-1_family-46#Unknown, rnd-1_family-72#Unknown, rnd-1_family-84#Unknown
OG0000301				rnd-1_family-104#Unknown, rnd-1_family-126#Unknown							rnd-1_family-495#Unknown, rnd-1_family-80#Unknown											rnd-1_family-353#Unknown, rnd-1_family-57#Unknown
OG0000302				rnd-1_family-155#Unknown, rnd-1_family-332#Unknown, rnd-1_family-645#Unknown							rnd-1_family-174#Unknown, rnd-1_family-62#Unknown											rnd-1_family-403#Unknown
OG0000303				rnd-1_family-151#Unknown, rnd-1_family-210#Unknown							rnd-1_family-535#Unknown											rnd-1_family-238#Unknown, rnd-1_family-276#Unknown, rnd-1_family-322#Unknown
OG0000304				rnd-1_family-133#Unknown, rnd-1_family-153#Unknown																		rnd-1_family-148#Unknown, rnd-1_family-517#Unknown, rnd-1_family-670#Unknown, rnd-1_family-671#Unknown
OG0000305				rnd-1_family-125#Unknown, rnd-1_family-141#Unknown, rnd-1_family-537#Unknown							rnd-1_family-182#Unknown, rnd-3_family-3091#Unknown											rnd-4_family-82#Unknown
OG0000306				rnd-1_family-285#Unknown, rnd-1_family-79#Unknown							rnd-1_family-186#Unknown, rnd-1_family-93#Unknown											rnd-1_family-69#Unknown	rnd-1_family-638#Unknown
OG0000307				rnd-1_family-154#Unknown							rnd-1_family-121#Unknown, rnd-1_family-140#Unknown				rnd-1_family-71#Unknown							rnd-1_family-14#Unknown	rnd-1_family-65#Unknown
OG0000308				rnd-1_family-139#Unknown, rnd-1_family-4#Unknown							rnd-1_family-11#Unknown											rnd-1_family-13#Unknown, rnd-1_family-362#Unknown, rnd-1_family-519#Unknown
OG0000309				rnd-1_family-18#Unknown							rnd-1_family-85#Unknown											rnd-1_family-24#Unknown, rnd-1_family-263#Unknown, rnd-1_family-343#Unknown, rnd-1_family-851#Unknown
OG0000310				rnd-1_family-167#Unknown							rnd-1_family-107#Unknown, rnd-1_family-163#Unknown, rnd-1_family-332#Unknown											rnd-1_family-198#Unknown, rnd-1_family-645#Unknown
OG0000311				rnd-1_family-227#Unknown							rnd-1_family-106#Unknown, rnd-1_family-223#Unknown, rnd-1_family-513#Unknown, rnd-1_family-601#Unknown											rnd-1_family-440#Unknown
OG0000312				rnd-1_family-228#Unknown, rnd-1_family-252#Unknown, rnd-1_family-275#Unknown							rnd-1_family-260#Unknown, rnd-1_family-424#Unknown											rnd-1_family-97#Unknown
OG0000313				rnd-1_family-236#Unknown, rnd-1_family-365#Unknown, rnd-1_family-636#Unknown							rnd-1_family-218#Unknown, rnd-1_family-677#Unknown											rnd-1_family-254#Unknown
OG0000314				rnd-1_family-253#Unknown, rnd-1_family-278#Unknown							rnd-1_family-459#Unknown											rnd-1_family-401#Unknown, rnd-1_family-611#Unknown, rnd-3_family-1132#Unknown
OG0000315				rnd-1_family-242#Unknown							rnd-1_family-340#Unknown											rnd-1_family-281#Unknown, rnd-1_family-659#Unknown, rnd-1_family-686#Unknown, rnd-1_family-708#Unknown
OG0000316				rnd-1_family-291#Unknown, rnd-1_family-583#Unknown			rnd-1_family-317#Unknown, rnd-1_family-490#Unknown, rnd-1_family-536#Unknown															rnd-1_family-554#Unknown
OG0000317				rnd-1_family-306#Unknown							rnd-1_family-220#Unknown, rnd-1_family-304#Unknown, rnd-1_family-670#Unknown											rnd-1_family-423#Unknown, rnd-1_family-652#Unknown
OG0000318				rnd-1_family-336#Unknown							rnd-1_family-34#Unknown, rnd-1_family-653#Unknown, rnd-1_family-72#Unknown											rnd-1_family-274#Unknown, rnd-1_family-61#Unknown
OG0000319				rnd-1_family-345#Unknown, rnd-1_family-437#Unknown							rnd-1_family-51#Unknown											rnd-1_family-117#Unknown, rnd-1_family-136#Unknown, rnd-1_family-192#Unknown
OG0000320				rnd-1_family-350#Unknown, rnd-1_family-351#Unknown							rnd-1_family-456#Unknown	rnd-1_family-45#Unknown		rnd-1_family-34#Unknown								rnd-1_family-300#Unknown
OG0000321				rnd-1_family-356#Unknown							rnd-1_family-357#Unknown, rnd-1_family-368#Unknown											rnd-1_family-546#Unknown, rnd-1_family-564#Unknown, rnd-1_family-756#Unknown
OG0000322				rnd-1_family-371#Unknown, rnd-1_family-385#Unknown, rnd-1_family-460#Unknown							rnd-1_family-586#Unknown											rnd-1_family-346#Unknown, rnd-1_family-727#Unknown
OG0000323				rnd-1_family-406#Unknown, rnd-1_family-441#Unknown							rnd-1_family-750#Unknown											rnd-1_family-206#Unknown, rnd-1_family-218#Unknown, rnd-1_family-283#Unknown
OG0000324				rnd-1_family-493#Unknown							rnd-1_family-363#Unknown											rnd-1_family-493#Unknown, rnd-1_family-717#Unknown, rnd-1_family-782#Unknown, rnd-1_family-817#Unknown
OG0000325				rnd-1_family-560#Unknown, rnd-1_family-561#Unknown, rnd-4_family-2680#Unknown											rnd-1_family-469#Unknown								rnd-1_family-434#Unknown, rnd-1_family-565#Unknown
OG0000326				rnd-4_family-5529#Unknown							rnd-3_family-631#Unknown											rnd-1_family-829#Unknown, rnd-1_family-864#Unknown, rnd-1_family-898#Unknown, rnd-3_family-1707#Unknown
OG0000327				rnd-4_family-2060#Unknown, rnd-4_family-2629#Unknown							rnd-1_family-270#Unknown, rnd-3_family-4279#Unknown											rnd-4_family-5358#Unknown, rnd-4_family-620#Unknown
OG0000328				rnd-4_family-719#Unknown							rnd-3_family-5995#Unknown				rnd-4_family-3782#Unknown							rnd-1_family-468#Unknown, rnd-1_family-664#Unknown	rnd-1_family-323#Unknown
OG0000329					ltr-1_family-144#LTR/Unknown, ltr-1_family-190#LTR/Unknown, ltr-1_family-309#LTR/Unknown													rnd-4_family-6353#Unknown	rnd-4_family-239#Unknown	ltr-1_family-241#LTR/Unknown
OG0000330					ltr-1_family-253#LTR/Unknown							ltr-1_family-13#LTR/Unknown		rnd-1_family-309#Unknown				ltr-1_family-92#LTR/Unknown		ltr-1_family-167#LTR/Unknown, ltr-1_family-260#LTR/Unknown
OG0000331					ltr-1_family-261#LTR/Unknown, ltr-1_family-54#LTR/Unknown													rnd-4_family-10507#Unknown	rnd-1_family-543#Unknown	ltr-1_family-103#LTR/Unknown, ltr-1_family-47#LTR/Unknown
OG0000332					ltr-1_family-297#LTR/Unknown							rnd-3_family-3445#Unknown							ltr-1_family-19#LTR/Unknown, ltr-1_family-72#LTR/Unknown	ltr-1_family-257#LTR/Unknown, ltr-1_family-86#LTR/Unknown
OG0000333					ltr-1_family-351#LTR/Unknown, ltr-1_family-377#LTR/Unknown							rnd-1_family-742#Unknown						rnd-1_family-593#Unknown	rnd-1_family-493#Unknown	ltr-1_family-235#LTR/Unknown
OG0000334					ltr-1_family-56#LTR/Unknown, ltr-1_family-78#LTR/Unknown							ltr-1_family-48#LTR/Unknown								ltr-1_family-190#LTR/Unknown, ltr-1_family-53#LTR/Unknown, ltr-1_family-7#LTR/Unknown
OG0000335					rnd-1_family-25#Unknown							rnd-1_family-51#Unknown		rnd-1_family-27#Unknown				rnd-1_family-39#Unknown	rnd-1_family-33#Unknown	rnd-1_family-53#Unknown
OG0000336					rnd-1_family-100#Unknown							rnd-1_family-359#Unknown		rnd-1_family-80#Unknown				rnd-1_family-96#Unknown	rnd-1_family-78#Unknown	rnd-1_family-116#Unknown
OG0000337					rnd-1_family-23#Unknown							rnd-1_family-281#Unknown		rnd-1_family-7#Unknown				rnd-1_family-38#Unknown	rnd-1_family-22#Unknown	rnd-1_family-32#Unknown
OG0000338					rnd-1_family-76#Unknown							rnd-1_family-125#Unknown, rnd-1_family-71#Unknown						rnd-1_family-28#Unknown	rnd-1_family-62#Unknown	rnd-1_family-139#Unknown
OG0000339					rnd-1_family-12#Unknown							rnd-1_family-8#Unknown		rnd-1_family-8#Unknown				rnd-1_family-14#Unknown	rnd-1_family-14#Unknown	rnd-1_family-21#Unknown
OG0000340					rnd-1_family-102#Unknown													rnd-1_family-237#Unknown	rnd-1_family-152#Unknown, rnd-4_family-1836#Unknown, rnd-4_family-7#Unknown	rnd-1_family-119#Unknown
OG0000341					rnd-1_family-98#Unknown							rnd-1_family-151#Unknown		rnd-1_family-66#Unknown				rnd-1_family-121#Unknown	rnd-1_family-101#Unknown	rnd-1_family-93#Unknown
OG0000342					rnd-1_family-119#Unknown							rnd-1_family-145#Unknown		rnd-1_family-321#Unknown				rnd-1_family-325#Unknown	rnd-1_family-214#Unknown	rnd-1_family-294#Unknown
OG0000343					rnd-1_family-138#Unknown							rnd-1_family-420#Unknown, rnd-1_family-94#Unknown		rnd-1_family-103#Unknown				rnd-1_family-104#Unknown		rnd-1_family-140#Unknown
OG0000344					rnd-1_family-149#Unknown									rnd-1_family-357#Unknown				rnd-4_family-7411#Unknown	rnd-1_family-182#Unknown, rnd-1_family-32#Unknown	rnd-1_family-339#Unknown
OG0000345					rnd-1_family-155#Unknown									rnd-1_family-419#Unknown				rnd-1_family-56#Unknown	rnd-1_family-59#Unknown	rnd-1_family-446#Unknown, rnd-1_family-469#Unknown
OG0000346					rnd-1_family-172#Unknown							rnd-3_family-4898#Unknown		rnd-1_family-144#Unknown				rnd-1_family-177#Unknown	rnd-1_family-289#Unknown	rnd-3_family-1183#Unknown
OG0000347					rnd-1_family-174#Unknown							rnd-1_family-107#Unknown		rnd-1_family-397#Unknown, rnd-1_family-565#Unknown					rnd-1_family-266#Unknown	rnd-1_family-227#Unknown
OG0000348					rnd-1_family-213#Unknown									rnd-4_family-1529#Unknown				rnd-1_family-214#Unknown	rnd-1_family-258#Unknown, rnd-1_family-441#Unknown	rnd-1_family-190#Unknown
OG0000349					rnd-1_family-222#Unknown							rnd-1_family-606#Unknown						rnd-4_family-5468#Unknown	rnd-1_family-167#Unknown, rnd-1_family-211#Unknown	rnd-1_family-167#Unknown
OG0000350					rnd-1_family-237#Unknown							rnd-1_family-83#Unknown		rnd-1_family-322#Unknown				rnd-1_family-292#Unknown	rnd-1_family-199#Unknown	rnd-1_family-360#Unknown
OG0000351					rnd-1_family-253#Unknown							rnd-1_family-257#Unknown, rnd-1_family-726#Unknown		rnd-1_family-138#Unknown				rnd-1_family-110#Unknown	rnd-1_family-194#Unknown
OG0000352					rnd-1_family-258#Unknown, rnd-5_family-1899#Unknown									rnd-1_family-159#Unknown				rnd-4_family-909#Unknown	rnd-3_family-1786#Unknown	rnd-3_family-405#Unknown
OG0000353					rnd-1_family-278#Unknown									rnd-1_family-290#Unknown, rnd-1_family-470#Unknown					rnd-1_family-281#Unknown	rnd-1_family-206#Unknown, rnd-1_family-462#Unknown
OG0000354					rnd-1_family-293#Unknown							rnd-1_family-280#Unknown						rnd-2_family-56#Unknown	rnd-2_family-25#Unknown, rnd-3_family-1883#Unknown	rnd-1_family-278#Unknown
OG0000355					rnd-1_family-301#Unknown							rnd-1_family-141#Unknown		rnd-1_family-197#Unknown				rnd-1_family-204#Unknown	rnd-1_family-249#Unknown	rnd-1_family-351#Unknown
OG0000356					rnd-1_family-332#Unknown, rnd-5_family-1109#Unknown									rnd-1_family-245#Unknown				rnd-1_family-193#Unknown	rnd-1_family-244#Unknown	rnd-1_family-205#Unknown
OG0000357					rnd-1_family-347#Unknown, rnd-1_family-354#Unknown							rnd-1_family-373#Unknown		rnd-1_family-358#Unknown					rnd-1_family-228#Unknown	rnd-1_family-131#Unknown
OG0000358					rnd-1_family-360#Unknown							rnd-1_family-206#Unknown		rnd-1_family-326#Unknown				rnd-1_family-267#Unknown	rnd-1_family-92#Unknown	rnd-1_family-633#Unknown
OG0000359					rnd-1_family-374#Unknown									rnd-1_family-336#Unknown				rnd-1_family-397#Unknown, rnd-1_family-484#Unknown		rnd-1_family-350#Unknown, rnd-1_family-614#Unknown
OG0000360					rnd-1_family-405#Unknown							rnd-1_family-614#Unknown		rnd-1_family-568#Unknown				rnd-1_family-638#Unknown	rnd-5_family-3023#Unknown	rnd-1_family-509#Unknown
OG0000361					rnd-1_family-419#Unknown							rnd-1_family-473#Unknown		rnd-1_family-431#Unknown				rnd-1_family-536#Unknown	rnd-1_family-611#Unknown	rnd-1_family-532#Unknown
OG0000362					rnd-1_family-438#Unknown							rnd-1_family-497#Unknown		rnd-1_family-523#Unknown				rnd-1_family-589#Unknown	rnd-1_family-412#Unknown	rnd-1_family-576#Unknown
OG0000363					rnd-1_family-451#Unknown							rnd-4_family-2436#Unknown		rnd-1_family-487#Unknown				rnd-1_family-439#Unknown	rnd-1_family-435#Unknown	rnd-1_family-486#Unknown
OG0000364					rnd-1_family-511#Unknown							rnd-1_family-327#Unknown		rnd-3_family-7381#Unknown				rnd-4_family-19295#Unknown, rnd-4_family-8485#Unknown		rnd-1_family-607#Unknown
OG0000365					rnd-1_family-529#Unknown									rnd-1_family-160#Unknown				rnd-1_family-30#Unknown	rnd-1_family-145#Unknown, rnd-1_family-50#Unknown	rnd-1_family-467#Unknown
OG0000366					rnd-1_family-532#Unknown							rnd-1_family-383#Unknown, rnd-1_family-470#Unknown		rnd-1_family-338#Unknown				rnd-1_family-318#Unknown	rnd-3_family-1280#Unknown
OG0000367					rnd-1_family-535#Unknown							rnd-1_family-353#Unknown		rnd-1_family-570#Unknown				rnd-1_family-454#Unknown	rnd-1_family-504#Unknown	rnd-1_family-615#Unknown
OG0000368					rnd-1_family-554#Unknown							rnd-1_family-654#Unknown		rnd-1_family-435#Unknown			rnd-1_family-57#Unknown	rnd-1_family-471#Unknown	rnd-1_family-583#Unknown
OG0000369					rnd-1_family-574#Unknown							rnd-1_family-269#Unknown		rnd-1_family-492#Unknown				rnd-1_family-440#Unknown	rnd-1_family-532#Unknown	rnd-1_family-645#Unknown
OG0000370					rnd-1_family-512#Unknown							rnd-1_family-342#Unknown, rnd-1_family-664#Unknown, rnd-1_family-667#Unknown								rnd-1_family-380#Unknown, rnd-1_family-451#Unknown
OG0000371					rnd-1_family-602#Unknown									rnd-3_family-3798#Unknown				rnd-1_family-494#Unknown	rnd-4_family-2328#Unknown	ltr-1_family-291#LTR/Unknown, rnd-1_family-529#Unknown
OG0000372					rnd-1_family-636#Unknown							rnd-1_family-340#Unknown, rnd-1_family-554#Unknown		rnd-1_family-223#Unknown					rnd-4_family-3531#Unknown	rnd-1_family-371#Unknown
OG0000373					rnd-1_family-654#Unknown							rnd-1_family-549#Unknown		rnd-1_family-524#Unknown				rnd-1_family-541#Unknown	rnd-4_family-546#Unknown	rnd-3_family-337#Unknown
OG0000374					rnd-1_family-659#Unknown							rnd-1_family-588#Unknown		rnd-1_family-507#Unknown				rnd-5_family-3027#Unknown	rnd-1_family-422#Unknown	rnd-4_family-11351#Unknown
OG0000375					rnd-4_family-2528#Unknown									rnd-1_family-580#Unknown				rnd-1_family-586#Unknown, rnd-1_family-606#Unknown	rnd-1_family-393#Unknown, rnd-1_family-462#Unknown
OG0000376					rnd-4_family-2045#Unknown							rnd-1_family-253#Unknown, rnd-1_family-440#Unknown, rnd-1_family-734#Unknown						rnd-1_family-448#Unknown		rnd-1_family-271#Unknown
OG0000377					rnd-4_family-2829#Unknown													rnd-1_family-647#Unknown, rnd-4_family-3021#Unknown	rnd-1_family-629#Unknown, rnd-4_family-1691#Unknown	rnd-4_family-2591#Unknown
OG0000378					rnd-5_family-3823#Unknown							rnd-4_family-7242#Unknown		rnd-1_family-537#Unknown, rnd-4_family-3333#Unknown				rnd-2_family-865#Unknown		rnd-1_family-410#Unknown
OG0000379					rnd-5_family-2853#Unknown							rnd-1_family-556#Unknown, rnd-4_family-6737#Unknown						rnd-1_family-645#Unknown, rnd-3_family-202#Unknown		rnd-1_family-618#Unknown
OG0000380					rnd-5_family-1851#Unknown, rnd-5_family-4553#Unknown							rnd-4_family-3524#Unknown						rnd-4_family-4266#Unknown		rnd-4_family-4458#Unknown, rnd-4_family-4459#Unknown
OG0000381					rnd-5_family-4688#Unknown, rnd-5_family-7844#Unknown							rnd-3_family-42#Unknown						rnd-4_family-5776#Unknown		rnd-4_family-13824#Unknown, rnd-5_family-170#Unknown
OG0000382							rnd-1_family-186#Unknown, rnd-1_family-292#Unknown, rnd-1_family-319#Unknown, rnd-1_family-320#Unknown, rnd-1_family-667#Unknown, rnd-1_family-76#Unknown
OG0000383							rnd-1_family-167#Unknown, rnd-1_family-205#Unknown, rnd-1_family-262#Unknown, rnd-1_family-420#Unknown, rnd-1_family-422#Unknown, rnd-4_family-1986#Unknown
OG0000384							rnd-1_family-471#Unknown								rnd-1_family-156#Unknown, rnd-1_family-3#Unknown, rnd-1_family-670#Unknown								rnd-1_family-182#Unknown, rnd-1_family-383#Unknown
OG0000385								rnd-1_family-107#Unknown, rnd-1_family-194#Unknown, rnd-1_family-241#Unknown, rnd-1_family-264#Unknown					rnd-1_family-129#Unknown			rnd-1_family-36#Unknown
OG0000386									rnd-1_family-11#Unknown, rnd-1_family-256#Unknown, rnd-1_family-283#Unknown, rnd-1_family-475#Unknown, rnd-1_family-540#Unknown, rnd-1_family-69#Unknown
OG0000387									rnd-1_family-132#Unknown, rnd-1_family-192#Unknown, rnd-1_family-202#Unknown, rnd-1_family-33#Unknown, rnd-1_family-413#Unknown, rnd-1_family-662#Unknown
OG0000388									rnd-1_family-292#Unknown, rnd-1_family-442#Unknown, rnd-1_family-488#Unknown, rnd-1_family-581#Unknown, rnd-1_family-629#Unknown, rnd-1_family-653#Unknown
OG0000389										rnd-1_family-112#Unknown, rnd-1_family-122#Unknown, rnd-1_family-358#Unknown, rnd-1_family-417#Unknown, rnd-1_family-876#Unknown, rnd-1_family-95#Unknown
OG0000390										rnd-1_family-1139#Unknown, rnd-1_family-1242#Unknown, rnd-1_family-1608#Unknown, rnd-1_family-1652#Unknown, rnd-1_family-335#Unknown																rnd-4_family-11889#Unknown
OG0000391										rnd-1_family-109#Unknown, rnd-1_family-119#Unknown, rnd-1_family-352#Unknown, rnd-1_family-42#Unknown, rnd-1_family-517#Unknown																rnd-1_family-26#Unknown
OG0000392										rnd-1_family-120#Unknown, rnd-1_family-1470#Unknown																rnd-1_family-1188#Unknown, rnd-1_family-61#Unknown, rnd-1_family-745#Unknown, rnd-1_family-82#Unknown
OG0000393										rnd-1_family-1618#Unknown, rnd-1_family-196#Unknown, rnd-1_family-651#Unknown, rnd-1_family-735#Unknown, rnd-1_family-895#Unknown																rnd-1_family-873#Unknown
OG0000394										rnd-1_family-121#Unknown, rnd-1_family-554#Unknown																rnd-1_family-1173#Unknown, rnd-1_family-1258#Unknown, rnd-1_family-473#Unknown, rnd-1_family-850#Unknown
OG0000395										rnd-1_family-1495#Unknown, rnd-1_family-52#Unknown																rnd-1_family-106#Unknown, rnd-1_family-241#Unknown, rnd-1_family-244#Unknown, rnd-1_family-364#Unknown
OG0000396										rnd-1_family-87#Unknown																rnd-1_family-111#Unknown, rnd-1_family-181#Unknown, rnd-1_family-54#Unknown, rnd-1_family-721#Unknown, rnd-1_family-868#Unknown
OG0000397										rnd-1_family-179#Unknown, rnd-1_family-869#Unknown																rnd-1_family-1609#Unknown, rnd-1_family-582#Unknown, rnd-1_family-705#Unknown, rnd-1_family-769#Unknown
OG0000398										rnd-1_family-921#Unknown, rnd-1_family-99#Unknown																rnd-1_family-206#Unknown, rnd-1_family-246#Unknown, rnd-1_family-428#Unknown, rnd-1_family-51#Unknown
OG0000399										rnd-1_family-350#Unknown, rnd-1_family-362#Unknown, rnd-1_family-392#Unknown, rnd-1_family-525#Unknown, rnd-1_family-70#Unknown, rnd-1_family-810#Unknown
OG0000400										rnd-1_family-2#Unknown, rnd-1_family-598#Unknown											rnd-1_family-149#Unknown, rnd-1_family-33#Unknown, rnd-1_family-443#Unknown					rnd-1_family-8#Unknown
OG0000401										rnd-1_family-1298#Unknown, rnd-1_family-338#Unknown, rnd-1_family-349#Unknown, rnd-1_family-504#Unknown, rnd-1_family-751#Unknown, rnd-1_family-969#Unknown
OG0000402										rnd-1_family-39#Unknown											rnd-1_family-850#Unknown, rnd-1_family-858#Unknown					rnd-1_family-1016#Unknown, rnd-1_family-278#Unknown, rnd-1_family-59#Unknown
OG0000403										rnd-1_family-135#Unknown											rnd-2_family-542#Unknown					rnd-1_family-147#Unknown, rnd-1_family-4#Unknown, rnd-1_family-484#Unknown, rnd-4_family-706#Unknown
OG0000404												rnd-1_family-728#Unknown, rnd-1_family-76#Unknown					rnd-1_family-98#Unknown	rnd-1_family-233#Unknown	rnd-1_family-269#Unknown	rnd-1_family-341#Unknown
OG0000405												rnd-1_family-166#Unknown, rnd-1_family-50#Unknown		rnd-1_family-36#Unknown				rnd-1_family-106#Unknown, rnd-1_family-564#Unknown		rnd-1_family-375#Unknown
OG0000406												rnd-1_family-149#Unknown, rnd-1_family-346#Unknown		rnd-1_family-110#Unknown				rnd-1_family-201#Unknown	rnd-1_family-204#Unknown	rnd-1_family-254#Unknown
OG0000407												rnd-1_family-181#Unknown		rnd-1_family-226#Unknown				rnd-1_family-262#Unknown	rnd-1_family-291#Unknown, rnd-1_family-409#Unknown	rnd-1_family-210#Unknown
OG0000408												rnd-1_family-194#Unknown, rnd-4_family-809#Unknown						rnd-1_family-562#Unknown	rnd-1_family-349#Unknown, rnd-3_family-1785#Unknown	rnd-1_family-631#Unknown
OG0000409												rnd-1_family-424#Unknown, rnd-1_family-589#Unknown		rnd-1_family-332#Unknown				rnd-1_family-332#Unknown	rnd-1_family-193#Unknown, rnd-1_family-378#Unknown
OG0000410													rnd-1_family-136#Unknown, rnd-1_family-139#Unknown, rnd-1_family-21#Unknown, rnd-1_family-62#Unknown, rnd-1_family-68#Unknown, rnd-1_family-87#Unknown
OG0000411															rnd-1_family-127#Unknown, rnd-1_family-653#Unknown, rnd-1_family-683#Unknown								rnd-1_family-181#Unknown, rnd-1_family-480#Unknown, rnd-1_family-90#Unknown
OG0000412															rnd-1_family-120#Unknown, rnd-1_family-270#Unknown, rnd-1_family-357#Unknown, rnd-1_family-500#Unknown, rnd-1_family-640#Unknown, rnd-1_family-755#Unknown
OG0000413															rnd-1_family-187#Unknown								rnd-1_family-199#Unknown, rnd-1_family-241#Unknown, rnd-1_family-343#Unknown, rnd-1_family-38#Unknown, rnd-1_family-727#Unknown
OG0000414															rnd-1_family-159#Unknown, rnd-1_family-263#Unknown, rnd-1_family-319#Unknown, rnd-1_family-562#Unknown								rnd-1_family-151#Unknown, rnd-1_family-162#Unknown
OG0000415																	rnd-1_family-136#Unknown, rnd-1_family-28#Unknown, rnd-1_family-299#Unknown, rnd-1_family-300#Unknown, rnd-1_family-41#Unknown, rnd-1_family-86#Unknown
OG0000416																		rnd-1_family-442#Unknown	rnd-1_family-562#Unknown, rnd-1_family-601#Unknown	rnd-1_family-598#Unknown, rnd-1_family-659#Unknown, rnd-3_family-657#Unknown
OG0000417																					rnd-1_family-142#Unknown, rnd-1_family-209#Unknown, rnd-1_family-234#Unknown, rnd-1_family-749#Unknown, rnd-1_family-791#Unknown, rnd-1_family-901#Unknown
OG0000418																					rnd-1_family-0#Unknown, rnd-1_family-1011#Unknown, rnd-1_family-132#Unknown, rnd-1_family-184#Unknown, rnd-1_family-200#Unknown, rnd-1_family-519#Unknown
OG0000419																					rnd-1_family-106#Unknown, rnd-1_family-120#Unknown, rnd-1_family-155#Unknown, rnd-1_family-240#Unknown, rnd-1_family-296#Unknown, rnd-1_family-52#Unknown
OG0000420																					rnd-1_family-235#Unknown, rnd-1_family-365#Unknown, rnd-1_family-439#Unknown, rnd-1_family-528#Unknown, rnd-1_family-634#Unknown, rnd-1_family-882#Unknown
OG0000421																					rnd-3_family-2208#Unknown					rnd-1_family-1221#Unknown, rnd-1_family-1660#Unknown, rnd-1_family-1746#Unknown, rnd-1_family-6#Unknown, rnd-1_family-890#Unknown
OG0000422																								rnd-1_family-114#Unknown, rnd-1_family-254#Unknown, rnd-1_family-306#Unknown, rnd-1_family-54#Unknown, rnd-1_family-82#Unknown, rnd-1_family-91#Unknown
OG0000423																									rnd-1_family-100#Unknown, rnd-1_family-115#Unknown, rnd-1_family-353#Unknown, rnd-1_family-48#Unknown, rnd-1_family-53#Unknown, rnd-1_family-72#Unknown
OG0000424																										rnd-1_family-1048#Unknown, rnd-1_family-1174#Unknown, rnd-1_family-1181#Unknown, rnd-1_family-1494#Unknown, rnd-1_family-1768#Unknown, rnd-1_family-20#Unknown
OG0000425																										rnd-1_family-1456#Unknown, rnd-1_family-231#Unknown, rnd-1_family-389#Unknown, rnd-1_family-527#Unknown, rnd-1_family-752#Unknown, rnd-1_family-757#Unknown
OG0000426	ltr-1_family-14#LTR/Unknown, rnd-1_family-106#Unknown, rnd-1_family-162#Unknown, rnd-1_family-179#Unknown, rnd-1_family-78#Unknown
OG0000427	ltr-1_family-34#LTR/Unknown, rnd-1_family-128#Unknown, rnd-1_family-42#Unknown, rnd-1_family-46#Unknown, rnd-1_family-76#Unknown
OG0000428		rnd-1_family-2#Unknown, rnd-1_family-31#Unknown, rnd-1_family-41#Unknown, rnd-1_family-70#Unknown, rnd-1_family-8#Unknown
OG0000429		rnd-1_family-123#Unknown, rnd-1_family-155#Unknown, rnd-1_family-324#Unknown, rnd-1_family-335#Unknown, rnd-1_family-48#Unknown
OG0000430			rnd-1_family-0#Unknown, rnd-1_family-162#Unknown, rnd-1_family-291#Unknown, rnd-1_family-429#Unknown, rnd-1_family-611#Unknown
OG0000431			rnd-1_family-110#Unknown, rnd-1_family-137#Unknown, rnd-1_family-150#Unknown, rnd-1_family-23#Unknown, rnd-1_family-57#Unknown
OG0000432			rnd-1_family-256#Unknown, rnd-1_family-318#Unknown, rnd-1_family-420#Unknown, rnd-1_family-554#Unknown, rnd-1_family-96#Unknown
OG0000433			rnd-1_family-104#Unknown, rnd-1_family-173#Unknown, rnd-1_family-546#Unknown, rnd-1_family-614#Unknown, rnd-4_family-3838#Unknown
OG0000434			rnd-1_family-105#Unknown, rnd-1_family-156#Unknown, rnd-1_family-201#Unknown, rnd-1_family-207#Unknown, rnd-1_family-243#Unknown
OG0000435				rnd-1_family-114#Unknown, rnd-1_family-43#Unknown							rnd-1_family-185#Unknown											rnd-1_family-334#Unknown, rnd-1_family-78#Unknown
OG0000436				rnd-1_family-27#Unknown, rnd-1_family-378#Unknown							rnd-1_family-61#Unknown											rnd-1_family-58#Unknown			rnd-1_family-222#Unknown
OG0000437				rnd-1_family-40#Unknown							rnd-1_family-26#Unknown											rnd-1_family-19#Unknown, rnd-1_family-224#Unknown, rnd-1_family-409#Unknown
OG0000438				rnd-1_family-264#Unknown, rnd-1_family-94#Unknown							rnd-1_family-426#Unknown, rnd-4_family-1411#Unknown											rnd-1_family-36#Unknown
OG0000439				rnd-1_family-119#Unknown, rnd-1_family-171#Unknown, rnd-1_family-727#Unknown							rnd-1_family-463#Unknown, rnd-1_family-686#Unknown
OG0000440				rnd-1_family-65#Unknown			rnd-1_family-15#Unknown, rnd-1_family-200#Unknown, rnd-1_family-437#Unknown															rnd-1_family-90#Unknown
OG0000441				rnd-1_family-245#Unknown, rnd-1_family-60#Unknown							rnd-3_family-1160#Unknown											rnd-1_family-189#Unknown, rnd-1_family-357#Unknown
OG0000442				rnd-1_family-102#Unknown							rnd-1_family-148#Unknown, rnd-1_family-208#Unknown											rnd-1_family-128#Unknown, rnd-1_family-95#Unknown
OG0000443				rnd-1_family-166#Unknown, rnd-1_family-246#Unknown, rnd-1_family-500#Unknown																		rnd-1_family-191#Unknown, rnd-1_family-290#Unknown
OG0000444				rnd-1_family-168#Unknown							rnd-1_family-219#Unknown				rnd-1_family-221#Unknown, rnd-1_family-439#Unknown								rnd-1_family-347#Unknown
OG0000445				rnd-1_family-170#Unknown, rnd-1_family-610#Unknown			rnd-1_family-328#Unknown															rnd-1_family-640#Unknown, rnd-1_family-74#Unknown
OG0000446				rnd-1_family-177#Unknown							rnd-1_family-228#Unknown				rnd-1_family-353#Unknown							rnd-1_family-326#Unknown	rnd-1_family-126#Unknown
OG0000447				rnd-1_family-186#Unknown, rnd-1_family-625#Unknown							rnd-1_family-508#Unknown, rnd-4_family-1747#Unknown											rnd-1_family-328#Unknown
OG0000448				rnd-1_family-192#Unknown				rnd-1_family-340#Unknown			rnd-1_family-212#Unknown, rnd-1_family-407#Unknown											rnd-1_family-227#Unknown
OG0000449				rnd-1_family-200#Unknown							rnd-1_family-248#Unknown											rnd-1_family-324#Unknown, rnd-1_family-386#Unknown, rnd-1_family-706#Unknown
OG0000450				rnd-1_family-225#Unknown, rnd-1_family-489#Unknown							rnd-1_family-227#Unknown									rnd-1_family-290#Unknown		rnd-1_family-208#Unknown
OG0000451				rnd-1_family-231#Unknown, rnd-1_family-654#Unknown																		rnd-1_family-380#Unknown, rnd-1_family-804#Unknown, rnd-1_family-892#Unknown
OG0000452				rnd-1_family-282#Unknown, rnd-1_family-499#Unknown							rnd-1_family-197#Unknown, rnd-1_family-484#Unknown											rnd-3_family-5051#Unknown
OG0000453				rnd-1_family-294#Unknown, rnd-1_family-338#Unknown, rnd-1_family-623#Unknown							rnd-1_family-269#Unknown, rnd-4_family-1257#Unknown
OG0000454				rnd-1_family-337#Unknown							rnd-1_family-265#Unknown, rnd-1_family-405#Unknown, rnd-1_family-458#Unknown											rnd-1_family-449#Unknown
OG0000455				rnd-1_family-387#Unknown, rnd-1_family-539#Unknown			rnd-1_family-508#Unknown				rnd-1_family-284#Unknown											rnd-1_family-210#Unknown
OG0000456				rnd-1_family-393#Unknown											rnd-1_family-290#Unknown, rnd-1_family-348#Unknown, rnd-1_family-444#Unknown								rnd-1_family-315#Unknown
OG0000457				rnd-1_family-417#Unknown, rnd-1_family-535#Unknown							rnd-1_family-334#Unknown											rnd-1_family-446#Unknown, rnd-1_family-527#Unknown
OG0000458				rnd-1_family-430#Unknown							rnd-1_family-261#Unknown, rnd-1_family-438#Unknown				rnd-1_family-545#Unknown								rnd-1_family-517#Unknown
OG0000459				rnd-1_family-436#Unknown, rnd-1_family-658#Unknown							rnd-1_family-532#Unknown											rnd-1_family-599#Unknown, rnd-1_family-837#Unknown
OG0000460				rnd-1_family-444#Unknown, rnd-1_family-518#Unknown							rnd-1_family-409#Unknown, rnd-1_family-448#Unknown											rnd-1_family-292#Unknown
OG0000461				rnd-1_family-455#Unknown							rnd-1_family-472#Unknown, rnd-1_family-837#Unknown											rnd-1_family-521#Unknown, rnd-1_family-679#Unknown
OG0000462				rnd-1_family-494#Unknown							rnd-1_family-439#Unknown				rnd-4_family-975#Unknown							rnd-1_family-355#Unknown	rnd-1_family-259#Unknown
OG0000463				rnd-1_family-520#Unknown							rnd-1_family-308#Unknown, rnd-1_family-490#Unknown											rnd-1_family-341#Unknown, rnd-1_family-464#Unknown
OG0000464				rnd-1_family-552#Unknown							rnd-1_family-19#Unknown, rnd-1_family-571#Unknown											rnd-1_family-52#Unknown, rnd-1_family-788#Unknown
OG0000465				rnd-1_family-586#Unknown							rnd-1_family-14#Unknown, rnd-1_family-209#Unknown											rnd-1_family-306#Unknown, rnd-1_family-54#Unknown
OG0000466				rnd-1_family-615#Unknown							rnd-1_family-362#Unknown, rnd-1_family-745#Unknown											rnd-1_family-510#Unknown, rnd-1_family-814#Unknown
OG0000467				rnd-1_family-665#Unknown							rnd-1_family-275#Unknown, rnd-1_family-451#Unknown, rnd-1_family-470#Unknown											rnd-1_family-593#Unknown
OG0000468				rnd-1_family-701#Unknown, rnd-1_family-755#Unknown, rnd-4_family-1050#Unknown							rnd-1_family-880#Unknown											rnd-3_family-3235#Unknown
OG0000469				rnd-1_family-702#Unknown, rnd-4_family-1008#Unknown							rnd-4_family-12850#Unknown, rnd-4_family-12852#Unknown											rnd-4_family-2930#Unknown
OG0000470				rnd-2_family-357#Unknown							rnd-3_family-192#Unknown, rnd-3_family-2213#Unknown											rnd-1_family-268#Unknown, rnd-2_family-32#Unknown
OG0000471				rnd-3_family-38#Unknown							rnd-1_family-0#Unknown, rnd-1_family-762#Unknown											rnd-1_family-4#Unknown, rnd-1_family-7#Unknown
OG0000472				rnd-3_family-109#Unknown			rnd-1_family-211#Unknown, rnd-1_family-450#Unknown				rnd-4_family-7469#Unknown											rnd-3_family-639#Unknown
OG0000473				rnd-4_family-2157#Unknown							rnd-1_family-591#Unknown											rnd-1_family-575#Unknown, rnd-1_family-583#Unknown, rnd-1_family-781#Unknown
OG0000474				rnd-4_family-1793#Unknown, rnd-4_family-3838#Unknown, rnd-4_family-9259#Unknown							rnd-1_family-318#Unknown											rnd-1_family-366#Unknown
OG0000475				rnd-4_family-6145#Unknown							rnd-4_family-3702#Unknown, rnd-4_family-498#Unknown											rnd-3_family-1812#Unknown, rnd-4_family-6750#Unknown
OG0000476				rnd-4_family-8954#Unknown							rnd-3_family-1248#Unknown, rnd-3_family-1676#Unknown				rnd-1_family-223#Unknown, rnd-1_family-260#Unknown
OG0000477				rnd-4_family-5059#Unknown, rnd-4_family-741#Unknown																		rnd-1_family-567#Unknown, rnd-1_family-691#Unknown, rnd-4_family-6429#Unknown
OG0000478				rnd-4_family-1428#Unknown							rnd-1_family-262#Unknown											rnd-1_family-436#Unknown, rnd-1_family-488#Unknown, rnd-4_family-494#Unknown
OG0000479					ltr-1_family-1#LTR/Unknown, ltr-1_family-44#LTR/Unknown, rnd-5_family-6846#Unknown														rnd-1_family-383#Unknown	ltr-1_family-57#LTR/Unknown
OG0000480					ltr-1_family-118#LTR/Unknown, ltr-1_family-208#LTR/Unknown							ltr-1_family-89#LTR/Unknown							ltr-1_family-1#LTR/Unknown	ltr-1_family-98#LTR/Unknown
OG0000481					ltr-1_family-126#LTR/Unknown							rnd-4_family-1354#Unknown							ltr-1_family-36#LTR/Unknown, ltr-1_family-37#LTR/Unknown, rnd-5_family-841#Unknown
OG0000482					ltr-1_family-133#LTR/Unknown, ltr-1_family-163#LTR/Unknown														rnd-1_family-554#Unknown	ltr-1_family-201#LTR/Unknown, ltr-1_family-222#LTR/Unknown
OG0000483					ltr-1_family-151#LTR/Unknown													ltr-1_family-36#LTR/Unknown	rnd-1_family-522#Unknown	ltr-1_family-88#LTR/Unknown, rnd-4_family-9026#Unknown
OG0000484					ltr-1_family-167#LTR/Unknown							ltr-1_family-66#LTR/Unknown		ltr-1_family-19#LTR/Unknown				ltr-1_family-150#LTR/Unknown	ltr-1_family-64#LTR/Unknown
OG0000485					ltr-1_family-248#LTR/Unknown, ltr-1_family-281#LTR/Unknown														ltr-1_family-30#LTR/Unknown	ltr-1_family-230#LTR/Unknown, ltr-1_family-94#LTR/Unknown
OG0000486					ltr-1_family-29#LTR/Unknown													ltr-1_family-23#LTR/Unknown, ltr-1_family-47#LTR/Unknown	ltr-1_family-6#LTR/Unknown	ltr-1_family-61#LTR/Unknown
OG0000487					ltr-1_family-291#LTR/Unknown, rnd-5_family-13598#Unknown														ltr-1_family-26#LTR/Unknown, ltr-1_family-47#LTR/Unknown	ltr-1_family-124#LTR/Unknown
OG0000488					ltr-1_family-352#LTR/Unknown							ltr-1_family-93#LTR/Unknown					ltr-1_family-44#LTR/Unknown	ltr-1_family-147#LTR/Unknown		ltr-1_family-275#LTR/Unknown
OG0000489					ltr-1_family-362#LTR/Unknown							rnd-3_family-329#Unknown					ltr-1_family-24#LTR/Unknown	ltr-1_family-67#LTR/Unknown		ltr-1_family-65#LTR/Unknown
OG0000490					ltr-1_family-95#LTR/Unknown													ltr-1_family-63#LTR/Unknown	ltr-1_family-74#LTR/Unknown	ltr-1_family-128#LTR/Unknown, ltr-1_family-25#LTR/Unknown
OG0000491					rnd-1_family-101#Unknown													rnd-1_family-64#Unknown	rnd-1_family-24#Unknown	rnd-1_family-376#Unknown, rnd-1_family-74#Unknown
OG0000492					rnd-1_family-103#Unknown							rnd-3_family-208#Unknown						rnd-1_family-287#Unknown	rnd-1_family-189#Unknown	rnd-1_family-516#Unknown
OG0000493					rnd-1_family-132#Unknown							rnd-1_family-190#Unknown, rnd-1_family-70#Unknown							rnd-1_family-90#Unknown	rnd-5_family-1237#Unknown
OG0000494					rnd-1_family-165#Unknown									rnd-1_family-227#Unknown, rnd-1_family-449#Unknown			rnd-1_family-140#Unknown	rnd-1_family-426#Unknown
OG0000495					rnd-1_family-175#Unknown, rnd-1_family-333#Unknown							rnd-1_family-316#Unknown		rnd-1_family-237#Unknown					rnd-1_family-122#Unknown
OG0000496					rnd-1_family-224#Unknown									rnd-1_family-83#Unknown				rnd-1_family-122#Unknown	rnd-1_family-403#Unknown	rnd-1_family-296#Unknown
OG0000497					rnd-1_family-230#Unknown							rnd-1_family-171#Unknown		rnd-1_family-304#Unknown					rnd-1_family-148#Unknown	rnd-1_family-338#Unknown
OG0000498					rnd-1_family-231#Unknown													rnd-1_family-524#Unknown, rnd-4_family-9374#Unknown	rnd-4_family-11858#Unknown, rnd-4_family-4103#Unknown
OG0000499					rnd-1_family-255#Unknown, rnd-1_family-655#Unknown									rnd-1_family-212#Unknown				rnd-1_family-194#Unknown	rnd-1_family-97#Unknown
OG0000500					rnd-1_family-283#Unknown							rnd-1_family-348#Unknown						rnd-1_family-222#Unknown	rnd-1_family-294#Unknown	rnd-1_family-437#Unknown
OG0000501					rnd-1_family-288#Unknown, rnd-5_family-622#Unknown							rnd-4_family-7343#Unknown							rnd-5_family-7030#Unknown	rnd-4_family-7565#Unknown
OG0000502					rnd-1_family-287#Unknown							rnd-1_family-33#Unknown		rnd-1_family-30#Unknown				rnd-1_family-59#Unknown	rnd-1_family-48#Unknown
OG0000503					rnd-1_family-296#Unknown							rnd-1_family-168#Unknown		rnd-1_family-163#Unknown					rnd-2_family-84#Unknown	rnd-1_family-249#Unknown
OG0000504					rnd-1_family-355#Unknown							rnd-4_family-8120#Unknown		rnd-1_family-476#Unknown				rnd-1_family-360#Unknown		rnd-1_family-504#Unknown
OG0000505					rnd-1_family-357#Unknown							rnd-1_family-512#Unknown		rnd-1_family-486#Unknown				rnd-4_family-17001#Unknown	rnd-1_family-377#Unknown
OG0000506					rnd-1_family-366#Unknown									rnd-1_family-555#Unknown				rnd-1_family-227#Unknown	rnd-4_family-3814#Unknown	rnd-4_family-1330#Unknown
OG0000507					rnd-1_family-385#Unknown							rnd-1_family-265#Unknown		rnd-1_family-452#Unknown				rnd-1_family-357#Unknown		rnd-1_family-187#Unknown
OG0000508					rnd-1_family-392#Unknown							rnd-1_family-337#Unknown						rnd-1_family-252#Unknown	rnd-1_family-391#Unknown	rnd-1_family-199#Unknown
OG0000509					rnd-1_family-411#Unknown							rnd-1_family-284#Unknown		rnd-1_family-359#Unknown				rnd-1_family-450#Unknown, rnd-1_family-590#Unknown
OG0000510					rnd-1_family-422#Unknown							rnd-1_family-545#Unknown, rnd-4_family-3548#Unknown						rnd-1_family-375#Unknown		rnd-1_family-572#Unknown
OG0000511					rnd-1_family-453#Unknown									rnd-1_family-386#Unknown				rnd-1_family-658#Unknown	rnd-1_family-619#Unknown	rnd-1_family-569#Unknown
OG0000512					rnd-1_family-472#Unknown									rnd-1_family-539#Unknown				rnd-1_family-460#Unknown	rnd-1_family-541#Unknown	rnd-4_family-215#Unknown
OG0000513					rnd-1_family-480#Unknown							rnd-1_family-291#Unknown		rnd-1_family-392#Unknown				rnd-1_family-383#Unknown	rnd-1_family-366#Unknown
OG0000514					rnd-1_family-484#Unknown							rnd-1_family-484#Unknown, rnd-1_family-566#Unknown		rnd-1_family-559#Unknown						rnd-1_family-357#Unknown
OG0000515					rnd-1_family-531#Unknown, rnd-5_family-1392#Unknown							rnd-4_family-1540#Unknown						rnd-1_family-333#Unknown	rnd-4_family-431#Unknown
OG0000516					rnd-1_family-556#Unknown									rnd-1_family-279#Unknown, rnd-1_family-477#Unknown				rnd-1_family-341#Unknown		rnd-1_family-436#Unknown
OG0000517					rnd-1_family-562#Unknown							rnd-1_family-513#Unknown		rnd-1_family-396#Unknown				rnd-3_family-1426#Unknown	rnd-1_family-388#Unknown
OG0000518					rnd-1_family-567#Unknown							rnd-1_family-447#Unknown		rnd-1_family-531#Unknown					rnd-4_family-13332#Unknown	rnd-4_family-733#Unknown
OG0000519					rnd-1_family-571#Unknown							rnd-1_family-568#Unknown						rnd-5_family-1449#Unknown	rnd-5_family-313#Unknown	rnd-4_family-133#Unknown
OG0000520					rnd-1_family-587#Unknown							rnd-1_family-234#Unknown		rnd-1_family-372#Unknown				rnd-5_family-3413#Unknown	rnd-3_family-776#Unknown
OG0000521					rnd-1_family-626#Unknown							rnd-3_family-414#Unknown		rnd-3_family-2405#Unknown				rnd-1_family-656#Unknown		rnd-1_family-654#Unknown
OG0000522					rnd-1_family-631#Unknown							rnd-1_family-202#Unknown		rnd-1_family-428#Unknown					rnd-1_family-336#Unknown	rnd-1_family-176#Unknown
OG0000523					rnd-1_family-653#Unknown, rnd-4_family-4228#Unknown									rnd-1_family-404#Unknown					rnd-4_family-2630#Unknown	rnd-1_family-324#Unknown
OG0000524					rnd-3_family-259#Unknown							rnd-3_family-1346#Unknown						rnd-4_family-273#Unknown, rnd-4_family-5384#Unknown	rnd-4_family-6761#Unknown
OG0000525					rnd-3_family-408#Unknown									rnd-4_family-271#Unknown				rnd-2_family-125#Unknown	rnd-3_family-553#Unknown	rnd-3_family-141#Unknown
OG0000526					rnd-4_family-1822#Unknown									rnd-4_family-493#Unknown				rnd-4_family-982#Unknown	rnd-4_family-13801#Unknown	rnd-4_family-2318#Unknown
OG0000527					rnd-4_family-1904#Unknown, rnd-4_family-2500#Unknown							rnd-1_family-219#Unknown						rnd-1_family-604#Unknown	rnd-1_family-191#Unknown
OG0000528					rnd-4_family-152#Unknown, rnd-5_family-6415#Unknown							rnd-4_family-208#Unknown						rnd-1_family-145#Unknown	rnd-3_family-1437#Unknown
OG0000529					rnd-4_family-3945#Unknown							rnd-1_family-198#Unknown		rnd-1_family-331#Unknown				rnd-4_family-650#Unknown	rnd-4_family-5119#Unknown
OG0000530					rnd-4_family-7167#Unknown							rnd-4_family-6245#Unknown		rnd-1_family-390#Unknown				rnd-1_family-202#Unknown		rnd-4_family-5890#Unknown
OG0000531					rnd-4_family-740#Unknown							rnd-4_family-1956#Unknown						rnd-1_family-634#Unknown	rnd-4_family-380#Unknown, rnd-5_family-2836#Unknown
OG0000532					rnd-4_family-12896#Unknown							rnd-1_family-169#Unknown						rnd-1_family-519#Unknown	rnd-1_family-589#Unknown	rnd-1_family-611#Unknown
OG0000533					rnd-4_family-1639#Unknown							rnd-1_family-535#Unknown, rnd-1_family-596#Unknown							rnd-1_family-536#Unknown	rnd-1_family-297#Unknown
OG0000534					rnd-4_family-3669#Unknown			rnd-3_family-476#Unknown, rnd-3_family-938#Unknown										rnd-5_family-1883#Unknown	rnd-4_family-433#Unknown
OG0000535					rnd-5_family-3947#Unknown							rnd-4_family-1486#Unknown		rnd-3_family-737#Unknown				rnd-4_family-4382#Unknown		rnd-4_family-366#Unknown
OG0000536					rnd-5_family-15144#Unknown							rnd-4_family-3642#Unknown, rnd-4_family-6217#Unknown							rnd-4_family-1353#Unknown, rnd-5_family-6181#Unknown
OG0000537					rnd-5_family-10635#Unknown							rnd-3_family-8022#Unknown					rnd-3_family-1038#Unknown	rnd-3_family-1376#Unknown		rnd-4_family-1057#Unknown
OG0000538					rnd-5_family-2172#Unknown							rnd-4_family-3426#Unknown						rnd-5_family-2774#Unknown	rnd-4_family-6485#Unknown	rnd-1_family-508#Unknown
OG0000539							rnd-1_family-106#Unknown, rnd-1_family-73#Unknown								rnd-1_family-8#Unknown		rnd-1_family-89#Unknown						rnd-1_family-41#Unknown
OG0000540							rnd-1_family-148#Unknown, rnd-1_family-217#Unknown								rnd-1_family-635#Unknown								rnd-1_family-227#Unknown, rnd-1_family-265#Unknown
OG0000541							rnd-1_family-133#Unknown, rnd-1_family-270#Unknown, rnd-1_family-4#Unknown, rnd-1_family-57#Unknown, rnd-1_family-6#Unknown
OG0000542							rnd-1_family-14#Unknown, rnd-1_family-307#Unknown, rnd-1_family-327#Unknown, rnd-1_family-47#Unknown, rnd-1_family-588#Unknown
OG0000543							rnd-1_family-10#Unknown, rnd-1_family-18#Unknown, rnd-1_family-215#Unknown, rnd-1_family-86#Unknown								rnd-1_family-446#Unknown
OG0000544							rnd-1_family-109#Unknown, rnd-1_family-311#Unknown, rnd-1_family-367#Unknown, rnd-1_family-438#Unknown, rnd-1_family-454#Unknown
OG0000545							rnd-1_family-175#Unknown, rnd-1_family-322#Unknown, rnd-1_family-449#Unknown, rnd-1_family-533#Unknown, rnd-1_family-534#Unknown
OG0000546							rnd-1_family-190#Unknown								rnd-1_family-150#Unknown, rnd-1_family-483#Unknown, rnd-1_family-492#Unknown								rnd-4_family-6401#Unknown
OG0000547							rnd-1_family-222#Unknown, rnd-1_family-253#Unknown, rnd-1_family-257#Unknown, rnd-1_family-405#Unknown, rnd-1_family-608#Unknown
OG0000548							rnd-1_family-453#Unknown								rnd-1_family-61#Unknown								rnd-1_family-159#Unknown, rnd-1_family-312#Unknown, rnd-1_family-406#Unknown
OG0000549								rnd-1_family-158#Unknown, rnd-1_family-188#Unknown, rnd-1_family-97#Unknown					rnd-1_family-117#Unknown, rnd-1_family-69#Unknown
OG0000550								rnd-1_family-239#Unknown				rnd-1_family-120#Unknown					rnd-3_family-792#Unknown	rnd-1_family-44#Unknown	rnd-3_family-373#Unknown
OG0000551								rnd-1_family-258#Unknown				rnd-1_family-320#Unknown, rnd-1_family-86#Unknown							rnd-1_family-507#Unknown, rnd-1_family-52#Unknown
OG0000552									rnd-1_family-136#Unknown, rnd-1_family-34#Unknown, rnd-1_family-357#Unknown, rnd-1_family-400#Unknown, rnd-1_family-73#Unknown
OG0000553									rnd-1_family-117#Unknown, rnd-1_family-209#Unknown, rnd-1_family-367#Unknown, rnd-1_family-398#Unknown, rnd-1_family-68#Unknown
OG0000554									rnd-1_family-160#Unknown, rnd-1_family-162#Unknown, rnd-1_family-474#Unknown, rnd-1_family-655#Unknown, rnd-1_family-92#Unknown
OG0000555										rnd-1_family-0#Unknown, rnd-1_family-110#Unknown, rnd-1_family-200#Unknown, rnd-1_family-595#Unknown																rnd-1_family-860#Unknown
OG0000556										rnd-1_family-28#Unknown, rnd-1_family-29#Unknown, rnd-1_family-5#Unknown, rnd-1_family-91#Unknown											rnd-1_family-20#Unknown
OG0000557										rnd-1_family-346#Unknown											rnd-1_family-1129#Unknown, rnd-1_family-839#Unknown					rnd-1_family-1753#Unknown, rnd-1_family-345#Unknown
OG0000558										rnd-1_family-139#Unknown, rnd-1_family-173#Unknown, rnd-1_family-779#Unknown, rnd-1_family-948#Unknown																rnd-1_family-83#Unknown
OG0000559										rnd-1_family-36#Unknown, rnd-1_family-88#Unknown																rnd-1_family-17#Unknown, rnd-1_family-43#Unknown, rnd-1_family-5#Unknown
OG0000560										rnd-1_family-13#Unknown											rnd-3_family-473#Unknown					rnd-1_family-1443#Unknown, rnd-1_family-304#Unknown, rnd-1_family-9#Unknown
OG0000561										rnd-1_family-203#Unknown, rnd-1_family-583#Unknown, rnd-1_family-718#Unknown																rnd-1_family-103#Unknown, rnd-1_family-211#Unknown
OG0000562										rnd-1_family-1136#Unknown, rnd-1_family-265#Unknown, rnd-1_family-312#Unknown																rnd-1_family-242#Unknown, rnd-1_family-299#Unknown
OG0000563										rnd-1_family-186#Unknown, rnd-1_family-297#Unknown, rnd-1_family-38#Unknown, rnd-1_family-66#Unknown, rnd-1_family-834#Unknown
OG0000564										rnd-1_family-1638#Unknown, rnd-1_family-166#Unknown, rnd-1_family-205#Unknown, rnd-1_family-669#Unknown, rnd-1_family-696#Unknown
OG0000565										rnd-1_family-1528#Unknown, rnd-1_family-248#Unknown																rnd-1_family-259#Unknown, rnd-1_family-344#Unknown, rnd-1_family-531#Unknown
OG0000566										rnd-1_family-17#Unknown, rnd-1_family-19#Unknown											rnd-1_family-27#Unknown					rnd-1_family-1210#Unknown, rnd-1_family-281#Unknown
OG0000567										rnd-1_family-1249#Unknown, rnd-1_family-1396#Unknown, rnd-1_family-175#Unknown, rnd-1_family-850#Unknown																rnd-3_family-88#Unknown
OG0000568										rnd-1_family-1356#Unknown, rnd-1_family-1447#Unknown, rnd-1_family-288#Unknown, rnd-1_family-516#Unknown																rnd-4_family-2804#Unknown
OG0000569										rnd-1_family-491#Unknown, rnd-1_family-875#Unknown																rnd-1_family-113#Unknown, rnd-1_family-120#Unknown, rnd-1_family-944#Unknown
OG0000570										rnd-1_family-528#Unknown											rnd-1_family-326#Unknown					rnd-1_family-1208#Unknown, rnd-1_family-768#Unknown, rnd-1_family-858#Unknown
OG0000571										rnd-1_family-1436#Unknown, rnd-1_family-645#Unknown, rnd-1_family-965#Unknown, rnd-4_family-1950#Unknown																rnd-1_family-359#Unknown
OG0000572										rnd-1_family-1399#Unknown, rnd-1_family-715#Unknown																rnd-1_family-367#Unknown, rnd-1_family-996#Unknown, rnd-1_family-999#Unknown
OG0000573										rnd-1_family-736#Unknown											rnd-1_family-394#Unknown					rnd-1_family-144#Unknown, rnd-1_family-844#Unknown, rnd-4_family-408#Unknown
OG0000574										rnd-1_family-1212#Unknown, rnd-1_family-1234#Unknown, rnd-1_family-1498#Unknown, rnd-1_family-786#Unknown, rnd-4_family-1314#Unknown
OG0000575										rnd-1_family-1159#Unknown											rnd-1_family-206#Unknown, rnd-1_family-463#Unknown, rnd-1_family-706#Unknown, rnd-1_family-885#Unknown
OG0000576										rnd-1_family-1378#Unknown																rnd-1_family-708#Unknown, rnd-1_family-845#Unknown, rnd-4_family-1879#Unknown, rnd-4_family-559#Unknown
OG0000577										rnd-1_family-1543#Unknown																rnd-1_family-1182#Unknown, rnd-1_family-1237#Unknown, rnd-1_family-411#Unknown, rnd-1_family-86#Unknown
OG0000578											rnd-1_family-138#Unknown, rnd-1_family-436#Unknown, rnd-1_family-581#Unknown											rnd-1_family-677#Unknown, rnd-1_family-93#Unknown
OG0000579											rnd-1_family-150#Unknown, rnd-1_family-390#Unknown, rnd-1_family-491#Unknown, rnd-1_family-675#Unknown											rnd-1_family-169#Unknown
OG0000580											rnd-1_family-10#Unknown											rnd-1_family-311#Unknown, rnd-1_family-336#Unknown, rnd-1_family-365#Unknown, rnd-1_family-455#Unknown
OG0000581											rnd-1_family-23#Unknown				rnd-1_family-597#Unknown							rnd-1_family-140#Unknown, rnd-1_family-157#Unknown	rnd-1_family-632#Unknown
OG0000582												ltr-1_family-90#LTR/Unknown, rnd-3_family-1067#Unknown		ltr-1_family-11#LTR/Unknown				ltr-1_family-51#LTR/Unknown		ltr-1_family-290#LTR/Unknown
OG0000583												rnd-1_family-210#Unknown		rnd-1_family-525#Unknown				rnd-1_family-197#Unknown	rnd-5_family-7127#Unknown	rnd-1_family-457#Unknown
OG0000584												rnd-1_family-228#Unknown, rnd-1_family-345#Unknown					rnd-1_family-193#Unknown		rnd-1_family-172#Unknown	rnd-1_family-181#Unknown
OG0000585												rnd-1_family-251#Unknown		rnd-1_family-123#Unknown				rnd-1_family-221#Unknown		rnd-1_family-161#Unknown, rnd-1_family-637#Unknown
OG0000586												rnd-1_family-276#Unknown		rnd-1_family-274#Unknown				rnd-3_family-631#Unknown	rnd-1_family-126#Unknown	rnd-1_family-629#Unknown
OG0000587												rnd-1_family-355#Unknown						rnd-1_family-653#Unknown	rnd-1_family-437#Unknown, rnd-5_family-16718#Unknown, rnd-5_family-6791#Unknown
OG0000588												rnd-1_family-458#Unknown					rnd-1_family-48#Unknown, rnd-1_family-95#Unknown	rnd-1_family-242#Unknown	rnd-1_family-260#Unknown
OG0000589												rnd-1_family-504#Unknown		rnd-1_family-426#Unknown				rnd-1_family-468#Unknown	rnd-1_family-551#Unknown	rnd-1_family-526#Unknown
OG0000590												rnd-1_family-630#Unknown, rnd-1_family-691#Unknown		rnd-1_family-535#Unknown					rnd-4_family-2631#Unknown	rnd-1_family-416#Unknown
OG0000591												rnd-1_family-705#Unknown		rnd-4_family-1754#Unknown				rnd-4_family-11527#Unknown, rnd-4_family-5742#Unknown		rnd-4_family-6937#Unknown
OG0000592												rnd-1_family-739#Unknown		rnd-1_family-482#Unknown, rnd-1_family-511#Unknown				rnd-1_family-639#Unknown	rnd-1_family-580#Unknown
OG0000593												rnd-3_family-200#Unknown		rnd-4_family-2384#Unknown				rnd-1_family-461#Unknown	rnd-4_family-1355#Unknown	rnd-4_family-6301#Unknown
OG0000594												rnd-4_family-3819#Unknown		rnd-1_family-502#Unknown				rnd-1_family-232#Unknown	rnd-1_family-143#Unknown, rnd-1_family-330#Unknown
OG0000595												rnd-4_family-7594#Unknown, rnd-4_family-811#Unknown		rnd-1_family-416#Unknown					rnd-3_family-1283#Unknown	rnd-3_family-386#Unknown
OG0000596												rnd-4_family-7133#Unknown							rnd-5_family-3655#Unknown	ltr-1_family-277#LTR/Unknown, ltr-1_family-278#LTR/Unknown, rnd-1_family-328#Unknown
OG0000597													rnd-1_family-104#Unknown, rnd-1_family-43#Unknown	rnd-1_family-444#Unknown				rnd-1_family-507#Unknown		rnd-1_family-489#Unknown
OG0000598														rnd-1_family-465#Unknown				rnd-1_family-229#Unknown	rnd-1_family-421#Unknown	rnd-1_family-352#Unknown, rnd-1_family-561#Unknown
OG0000599														rnd-1_family-530#Unknown				rnd-1_family-560#Unknown	rnd-1_family-449#Unknown, rnd-1_family-620#Unknown	rnd-1_family-617#Unknown
OG0000600														rnd-3_family-645#Unknown	rnd-1_family-170#Unknown, rnd-1_family-248#Unknown, rnd-1_family-57#Unknown								rnd-1_family-194#Unknown
OG0000601															rnd-1_family-102#Unknown, rnd-1_family-296#Unknown, rnd-1_family-401#Unknown, rnd-1_family-571#Unknown								rnd-1_family-66#Unknown
OG0000602															rnd-1_family-142#Unknown, rnd-1_family-415#Unknown, rnd-1_family-454#Unknown, rnd-1_family-734#Unknown								rnd-1_family-87#Unknown
OG0000603															rnd-1_family-105#Unknown, rnd-1_family-230#Unknown, rnd-1_family-377#Unknown, rnd-1_family-85#Unknown								rnd-1_family-122#Unknown
OG0000604															rnd-1_family-261#Unknown, rnd-1_family-341#Unknown, rnd-1_family-51#Unknown, rnd-1_family-54#Unknown								rnd-1_family-27#Unknown
OG0000605															rnd-1_family-199#Unknown, rnd-1_family-28#Unknown, rnd-1_family-324#Unknown, rnd-1_family-38#Unknown, rnd-1_family-741#Unknown
OG0000606															rnd-1_family-254#Unknown, rnd-1_family-5#Unknown, rnd-1_family-542#Unknown, rnd-1_family-73#Unknown								rnd-1_family-106#Unknown
OG0000607															rnd-1_family-106#Unknown, rnd-1_family-309#Unknown								rnd-1_family-112#Unknown, rnd-1_family-346#Unknown, rnd-1_family-561#Unknown
OG0000608															rnd-1_family-166#Unknown, rnd-1_family-447#Unknown, rnd-1_family-561#Unknown, rnd-4_family-2191#Unknown								rnd-4_family-3499#Unknown
OG0000609															rnd-1_family-235#Unknown, rnd-1_family-311#Unknown, rnd-1_family-337#Unknown								rnd-1_family-141#Unknown, rnd-1_family-239#Unknown
OG0000610															rnd-1_family-255#Unknown, rnd-1_family-372#Unknown, rnd-1_family-521#Unknown, rnd-1_family-621#Unknown								rnd-1_family-117#Unknown
OG0000611															rnd-1_family-322#Unknown, rnd-1_family-517#Unknown								rnd-1_family-285#Unknown, rnd-1_family-33#Unknown, rnd-1_family-512#Unknown
OG0000612															rnd-1_family-335#Unknown, rnd-1_family-409#Unknown								rnd-1_family-335#Unknown, rnd-1_family-403#Unknown, rnd-1_family-415#Unknown
OG0000613															rnd-1_family-493#Unknown, rnd-1_family-674#Unknown								rnd-1_family-244#Unknown, rnd-1_family-498#Unknown, rnd-1_family-513#Unknown
OG0000614															rnd-1_family-580#Unknown, rnd-3_family-455#Unknown								rnd-1_family-610#Unknown, rnd-3_family-913#Unknown, rnd-3_family-914#Unknown
OG0000615															rnd-1_family-623#Unknown, rnd-4_family-1170#Unknown								rnd-1_family-120#Unknown, rnd-1_family-279#Unknown, rnd-1_family-452#Unknown
OG0000616																					ltr-1_family-6#LTR/Unknown, rnd-1_family-11#Unknown, rnd-1_family-125#Unknown, rnd-1_family-313#Unknown, rnd-1_family-521#Unknown
OG0000617																					rnd-1_family-192#Unknown, rnd-1_family-261#Unknown, rnd-1_family-334#Unknown, rnd-1_family-65#Unknown, rnd-1_family-81#Unknown
OG0000618																					rnd-1_family-144#Unknown, rnd-1_family-156#Unknown, rnd-1_family-375#Unknown, rnd-1_family-532#Unknown, rnd-1_family-729#Unknown
OG0000619																					rnd-1_family-194#Unknown, rnd-1_family-265#Unknown, rnd-1_family-844#Unknown, rnd-1_family-94#Unknown, rnd-1_family-96#Unknown
OG0000620																					rnd-1_family-171#Unknown, rnd-1_family-174#Unknown, rnd-1_family-2#Unknown, rnd-1_family-45#Unknown, rnd-1_family-485#Unknown
OG0000621																					rnd-1_family-105#Unknown, rnd-1_family-315#Unknown, rnd-1_family-386#Unknown, rnd-1_family-732#Unknown, rnd-1_family-93#Unknown
OG0000622																					rnd-1_family-114#Unknown, rnd-1_family-247#Unknown, rnd-1_family-372#Unknown, rnd-1_family-473#Unknown, rnd-1_family-624#Unknown
OG0000623																					rnd-1_family-1069#Unknown, rnd-1_family-1170#Unknown, rnd-1_family-244#Unknown, rnd-1_family-638#Unknown, rnd-1_family-643#Unknown
OG0000624																					rnd-1_family-246#Unknown, rnd-1_family-343#Unknown, rnd-1_family-654#Unknown, rnd-1_family-800#Unknown, rnd-1_family-848#Unknown
OG0000625																					rnd-1_family-623#Unknown, rnd-1_family-708#Unknown, rnd-1_family-835#Unknown, rnd-1_family-872#Unknown, rnd-1_family-873#Unknown
OG0000626																								ltr-1_family-232#LTR/Unknown, ltr-1_family-280#LTR/Unknown, ltr-1_family-282#LTR/Unknown, ltr-1_family-41#LTR/Unknown, ltr-1_family-87#LTR/Unknown
OG0000627																									rnd-1_family-103#Unknown, rnd-1_family-269#Unknown, rnd-1_family-60#Unknown, rnd-1_family-94#Unknown, rnd-1_family-95#Unknown
OG0000628																										rnd-1_family-1273#Unknown, rnd-1_family-1334#Unknown, rnd-1_family-1567#Unknown, rnd-1_family-168#Unknown, rnd-1_family-333#Unknown
OG0000629																										rnd-1_family-138#Unknown, rnd-1_family-1700#Unknown, rnd-1_family-19#Unknown, rnd-1_family-306#Unknown, rnd-1_family-7#Unknown
OG0000630																										rnd-1_family-1320#Unknown, rnd-1_family-38#Unknown, rnd-1_family-564#Unknown, rnd-1_family-621#Unknown, rnd-1_family-654#Unknown
OG0000631																										rnd-1_family-1382#Unknown, rnd-1_family-214#Unknown, rnd-1_family-227#Unknown, rnd-1_family-270#Unknown, rnd-1_family-666#Unknown
OG0000632																										rnd-1_family-1101#Unknown, rnd-1_family-1418#Unknown, rnd-1_family-1441#Unknown, rnd-1_family-569#Unknown, rnd-1_family-653#Unknown
OG0000633	rnd-1_family-122#Unknown, rnd-1_family-16#Unknown, rnd-1_family-3#Unknown, rnd-1_family-30#Unknown
OG0000634	rnd-1_family-103#Unknown, rnd-1_family-198#Unknown, rnd-1_family-228#Unknown, rnd-1_family-71#Unknown
OG0000635	rnd-1_family-127#Unknown, rnd-1_family-134#Unknown, rnd-1_family-149#Unknown, rnd-1_family-158#Unknown
OG0000636		rnd-1_family-199#Unknown, rnd-1_family-20#Unknown, rnd-1_family-382#Unknown, rnd-1_family-52#Unknown
OG0000637		rnd-1_family-201#Unknown, rnd-1_family-322#Unknown, rnd-1_family-33#Unknown, rnd-1_family-59#Unknown
OG0000638		rnd-1_family-125#Unknown, rnd-1_family-126#Unknown, rnd-1_family-261#Unknown, rnd-1_family-312#Unknown
OG0000639			rnd-1_family-1#Unknown, rnd-1_family-15#Unknown, rnd-1_family-26#Unknown, rnd-1_family-460#Unknown
OG0000640			rnd-1_family-103#Unknown, rnd-1_family-134#Unknown, rnd-1_family-2#Unknown, rnd-1_family-553#Unknown
OG0000641			rnd-1_family-293#Unknown, rnd-1_family-337#Unknown, rnd-1_family-345#Unknown, rnd-1_family-40#Unknown
OG0000642			rnd-1_family-187#Unknown, rnd-1_family-269#Unknown, rnd-1_family-41#Unknown, rnd-1_family-76#Unknown
OG0000643			rnd-1_family-113#Unknown, rnd-1_family-115#Unknown, rnd-1_family-288#Unknown, rnd-1_family-83#Unknown
OG0000644			rnd-1_family-119#Unknown, rnd-1_family-141#Unknown, rnd-1_family-204#Unknown, rnd-1_family-95#Unknown
OG0000645			rnd-1_family-151#Unknown, rnd-1_family-161#Unknown, rnd-1_family-192#Unknown, rnd-1_family-604#Unknown
OG0000646			rnd-1_family-366#Unknown, rnd-4_family-2720#Unknown, rnd-4_family-5523#Unknown, rnd-4_family-84#Unknown
OG0000647			rnd-4_family-159#Unknown, rnd-4_family-6859#Unknown, rnd-4_family-694#Unknown, rnd-4_family-834#Unknown
OG0000648				rnd-1_family-142#Unknown, rnd-1_family-156#Unknown, rnd-1_family-564#Unknown																		rnd-3_family-3338#Unknown
OG0000649				rnd-1_family-149#Unknown, rnd-1_family-158#Unknown, rnd-1_family-203#Unknown							rnd-1_family-243#Unknown
OG0000650				rnd-1_family-46#Unknown, rnd-1_family-5#Unknown							rnd-1_family-568#Unknown											rnd-1_family-556#Unknown
OG0000651				rnd-1_family-159#Unknown							rnd-1_family-271#Unknown											rnd-1_family-294#Unknown, rnd-1_family-333#Unknown
OG0000652				rnd-1_family-35#Unknown, rnd-1_family-482#Unknown							rnd-1_family-47#Unknown											rnd-1_family-53#Unknown
OG0000653				rnd-1_family-452#Unknown, rnd-1_family-82#Unknown							rnd-1_family-381#Unknown											rnd-1_family-378#Unknown
OG0000654				rnd-1_family-71#Unknown							rnd-1_family-328#Unknown, rnd-1_family-95#Unknown											rnd-1_family-96#Unknown
OG0000655				rnd-1_family-54#Unknown							rnd-1_family-289#Unknown											rnd-1_family-132#Unknown, rnd-1_family-261#Unknown
OG0000656				rnd-1_family-152#Unknown							rnd-1_family-180#Unknown, rnd-1_family-215#Unknown											rnd-1_family-258#Unknown
OG0000657				rnd-1_family-30#Unknown							rnd-1_family-314#Unknown, rnd-1_family-380#Unknown											rnd-1_family-315#Unknown
OG0000658				rnd-1_family-67#Unknown							rnd-1_family-200#Unknown, rnd-1_family-354#Unknown											rnd-1_family-5#Unknown
OG0000659				rnd-1_family-138#Unknown, rnd-1_family-435#Unknown							rnd-3_family-1737#Unknown											rnd-1_family-808#Unknown
OG0000660				rnd-1_family-178#Unknown							rnd-1_family-147#Unknown, rnd-1_family-650#Unknown											rnd-1_family-133#Unknown
OG0000661				rnd-1_family-187#Unknown							rnd-1_family-16#Unknown											rnd-1_family-119#Unknown, rnd-1_family-8#Unknown
OG0000662				rnd-1_family-202#Unknown			rnd-1_family-394#Unknown				rnd-1_family-348#Unknown											rnd-1_family-310#Unknown
OG0000663				rnd-1_family-207#Unknown, rnd-2_family-163#Unknown							rnd-2_family-120#Unknown											rnd-2_family-45#Unknown
OG0000664				rnd-1_family-216#Unknown							rnd-1_family-599#Unknown, rnd-1_family-817#Unknown											rnd-1_family-451#Unknown
OG0000665				rnd-1_family-218#Unknown							rnd-1_family-503#Unknown, rnd-4_family-3891#Unknown											rnd-1_family-444#Unknown
OG0000666				rnd-1_family-223#Unknown			rnd-1_family-111#Unknown													rnd-1_family-340#Unknown		rnd-1_family-159#Unknown
OG0000667				rnd-1_family-234#Unknown							rnd-1_family-157#Unknown, rnd-1_family-521#Unknown											rnd-1_family-239#Unknown
OG0000668				rnd-1_family-259#Unknown							rnd-1_family-113#Unknown, rnd-4_family-511#Unknown											rnd-1_family-194#Unknown
OG0000669				rnd-1_family-262#Unknown							rnd-1_family-256#Unknown, rnd-1_family-663#Unknown											rnd-1_family-228#Unknown
OG0000670				rnd-1_family-289#Unknown							rnd-1_family-298#Unknown											rnd-1_family-344#Unknown, rnd-1_family-393#Unknown
OG0000671				rnd-1_family-296#Unknown, rnd-1_family-699#Unknown							rnd-1_family-108#Unknown											rnd-1_family-175#Unknown
OG0000672				rnd-1_family-300#Unknown							rnd-1_family-378#Unknown, rnd-1_family-881#Unknown				rnd-1_family-21#Unknown
OG0000673				rnd-1_family-295#Unknown, rnd-1_family-317#Unknown							rnd-1_family-452#Unknown											rnd-1_family-447#Unknown
OG0000674				rnd-1_family-322#Unknown							rnd-1_family-427#Unknown											rnd-1_family-676#Unknown, rnd-3_family-1065#Unknown
OG0000675				rnd-1_family-327#Unknown, rnd-1_family-599#Unknown							rnd-1_family-351#Unknown											rnd-1_family-207#Unknown
OG0000676				rnd-1_family-330#Unknown, rnd-1_family-542#Unknown							rnd-1_family-457#Unknown											rnd-1_family-337#Unknown
OG0000677				rnd-1_family-331#Unknown							rnd-1_family-263#Unknown, rnd-1_family-559#Unknown											rnd-1_family-698#Unknown
OG0000678				rnd-1_family-335#Unknown, rnd-1_family-584#Unknown							rnd-1_family-233#Unknown											rnd-1_family-275#Unknown
OG0000679				rnd-1_family-349#Unknown							rnd-1_family-594#Unknown											rnd-1_family-549#Unknown, rnd-3_family-42#Unknown
OG0000680				rnd-1_family-352#Unknown, rnd-1_family-546#Unknown							rnd-1_family-621#Unknown											rnd-1_family-491#Unknown
OG0000681				rnd-1_family-367#Unknown							rnd-1_family-445#Unknown, rnd-1_family-796#Unknown											rnd-1_family-327#Unknown
OG0000682				rnd-1_family-391#Unknown							rnd-1_family-474#Unknown				rnd-1_family-516#Unknown							rnd-1_family-426#Unknown
OG0000683				rnd-1_family-397#Unknown							rnd-1_family-369#Unknown, rnd-1_family-376#Unknown											rnd-1_family-394#Unknown
OG0000684				rnd-1_family-423#Unknown							rnd-1_family-613#Unknown											rnd-1_family-338#Unknown, rnd-1_family-563#Unknown
OG0000685				rnd-1_family-434#Unknown							rnd-1_family-598#Unknown											rnd-1_family-651#Unknown, rnd-1_family-850#Unknown
OG0000686				rnd-1_family-447#Unknown							rnd-1_family-573#Unknown, rnd-1_family-790#Unknown											rnd-1_family-540#Unknown
OG0000687				rnd-1_family-451#Unknown							rnd-1_family-543#Unknown, rnd-1_family-590#Unknown											rnd-1_family-410#Unknown
OG0000688				rnd-1_family-454#Unknown, rnd-1_family-684#Unknown								rnd-1_family-699#Unknown										rnd-3_family-147#Unknown
OG0000689				rnd-1_family-457#Unknown, rnd-1_family-602#Unknown							rnd-1_family-449#Unknown											rnd-1_family-420#Unknown
OG0000690				rnd-1_family-497#Unknown, rnd-1_family-628#Unknown							rnd-1_family-742#Unknown											rnd-1_family-827#Unknown
OG0000691				rnd-1_family-504#Unknown, rnd-1_family-749#Unknown							rnd-1_family-423#Unknown											rnd-1_family-460#Unknown
OG0000692				rnd-1_family-519#Unknown							rnd-1_family-611#Unknown											rnd-1_family-550#Unknown, rnd-1_family-681#Unknown
OG0000693				rnd-1_family-527#Unknown, rnd-4_family-1770#Unknown							ltr-1_family-14#LTR/Unknown											rnd-3_family-40#Unknown
OG0000694				rnd-1_family-558#Unknown							rnd-3_family-4507#Unknown											rnd-1_family-586#Unknown, rnd-1_family-612#Unknown
OG0000695				rnd-1_family-575#Unknown							rnd-1_family-546#Unknown											rnd-1_family-438#Unknown, rnd-1_family-728#Unknown
OG0000696				rnd-1_family-609#Unknown							rnd-1_family-720#Unknown, rnd-4_family-2962#Unknown											rnd-1_family-744#Unknown
OG0000697				rnd-1_family-622#Unknown							rnd-4_family-1597#Unknown, rnd-4_family-6302#Unknown											rnd-1_family-608#Unknown
OG0000698				rnd-1_family-650#Unknown							rnd-1_family-537#Unknown											rnd-1_family-413#Unknown, rnd-1_family-838#Unknown
OG0000699				rnd-1_family-653#Unknown							rnd-1_family-195#Unknown											rnd-1_family-35#Unknown, rnd-1_family-529#Unknown
OG0000700				rnd-1_family-664#Unknown							rnd-1_family-607#Unknown, rnd-4_family-2844#Unknown											rnd-1_family-474#Unknown
OG0000701				rnd-1_family-691#Unknown							rnd-4_family-4161#Unknown											rnd-1_family-416#Unknown, rnd-1_family-734#Unknown
OG0000702				rnd-1_family-744#Unknown							rnd-4_family-12427#Unknown, rnd-4_family-18260#Unknown											rnd-4_family-6198#Unknown
OG0000703				rnd-1_family-747#Unknown							rnd-1_family-539#Unknown, rnd-1_family-600#Unknown											rnd-1_family-285#Unknown
OG0000704				rnd-2_family-2866#Unknown, rnd-2_family-71#Unknown, rnd-2_family-75#Unknown																		rnd-4_family-8620#Unknown
OG0000705				rnd-3_family-137#Unknown, rnd-3_family-2500#Unknown							rnd-4_family-9820#Unknown											rnd-4_family-2115#Unknown
OG0000706				rnd-4_family-2553#Unknown							rnd-1_family-722#Unknown											rnd-1_family-489#Unknown, rnd-1_family-642#Unknown
OG0000707				rnd-4_family-6578#Unknown							rnd-1_family-489#Unknown											rnd-1_family-580#Unknown, rnd-1_family-636#Unknown
OG0000708				rnd-4_family-2881#Unknown							rnd-1_family-683#Unknown											rnd-1_family-871#Unknown, rnd-3_family-653#Unknown
OG0000709				rnd-4_family-1205#Unknown, rnd-4_family-1215#Unknown							rnd-1_family-684#Unknown											rnd-1_family-682#Unknown
OG0000710				rnd-4_family-13595#Unknown							rnd-4_family-5672#Unknown											rnd-4_family-1049#Unknown, rnd-4_family-1050#Unknown
OG0000711				rnd-4_family-1324#Unknown							rnd-1_family-327#Unknown, rnd-1_family-345#Unknown											rnd-3_family-196#Unknown
OG0000712				rnd-4_family-17317#Unknown																				ltr-1_family-270#LTR/Unknown, ltr-1_family-80#LTR/Unknown, rnd-4_family-2311#Unknown
OG0000713					ltr-1_family-113#LTR/Unknown							rnd-4_family-469#Unknown		rnd-4_family-244#Unknown						ltr-1_family-34#LTR/Unknown
OG0000714					ltr-1_family-115#LTR/Unknown													ltr-1_family-106#LTR/Unknown, ltr-1_family-152#LTR/Unknown		ltr-1_family-67#LTR/Unknown
OG0000715					ltr-1_family-121#LTR/Unknown, ltr-1_family-72#LTR/Unknown													ltr-1_family-144#LTR/Unknown		ltr-1_family-193#LTR/Unknown
OG0000716					ltr-1_family-135#LTR/Unknown, ltr-1_family-232#LTR/Unknown							rnd-4_family-2717#Unknown							rnd-4_family-2317#Unknown
OG0000717					ltr-1_family-142#LTR/Unknown							ltr-1_family-57#LTR/Unknown						ltr-1_family-124#LTR/Unknown		ltr-1_family-263#LTR/Unknown
OG0000718					ltr-1_family-3#LTR/Unknown							ltr-1_family-35#LTR/Unknown						ltr-1_family-1#LTR/Unknown		ltr-1_family-51#LTR/Unknown
OG0000719					ltr-1_family-201#LTR/Unknown													ltr-1_family-114#LTR/Unknown	ltr-1_family-97#LTR/Unknown	ltr-1_family-100#LTR/Unknown
OG0000720					ltr-1_family-204#LTR/Unknown														rnd-5_family-16057#Unknown	ltr-1_family-5#LTR/Unknown, ltr-1_family-79#LTR/Unknown
OG0000721					ltr-1_family-211#LTR/Unknown, ltr-1_family-213#LTR/Unknown															ltr-1_family-214#LTR/Unknown, ltr-1_family-216#LTR/Unknown
OG0000722					ltr-1_family-214#LTR/Unknown, ltr-1_family-40#LTR/Unknown													ltr-1_family-17#LTR/Unknown		ltr-1_family-185#LTR/Unknown
OG0000723					ltr-1_family-215#LTR/Unknown									rnd-1_family-384#Unknown					ltr-1_family-24#LTR/Unknown	rnd-1_family-530#Unknown
OG0000724					ltr-1_family-216#LTR/Unknown							rnd-4_family-2502#Unknown						rnd-4_family-4083#Unknown	ltr-1_family-25#LTR/Unknown
OG0000725					ltr-1_family-220#LTR/Unknown													ltr-1_family-43#LTR/Unknown		ltr-1_family-116#LTR/Unknown, ltr-1_family-122#LTR/Unknown
OG0000726					ltr-1_family-228#LTR/Unknown														ltr-1_family-16#LTR/Unknown	ltr-1_family-161#LTR/Unknown, ltr-1_family-17#LTR/Unknown
OG0000727					ltr-1_family-247#LTR/Unknown													ltr-1_family-94#LTR/Unknown		ltr-1_family-165#LTR/Unknown, ltr-1_family-69#LTR/Unknown
OG0000728					ltr-1_family-255#LTR/Unknown, ltr-1_family-287#LTR/Unknown							ltr-1_family-23#LTR/Unknown								ltr-1_family-118#LTR/Unknown
OG0000729					ltr-1_family-27#LTR/Unknown, ltr-1_family-294#LTR/Unknown														ltr-1_family-56#LTR/Unknown	ltr-1_family-155#LTR/Unknown
OG0000730					ltr-1_family-265#LTR/Unknown													ltr-1_family-112#LTR/Unknown	ltr-1_family-12#LTR/Unknown	ltr-1_family-145#LTR/Unknown
OG0000731					ltr-1_family-271#LTR/Unknown, ltr-1_family-307#LTR/Unknown							ltr-1_family-46#LTR/Unknown								ltr-1_family-218#LTR/Unknown
OG0000732					ltr-1_family-76#LTR/Unknown							ltr-1_family-33#LTR/Unknown						ltr-1_family-135#LTR/Unknown		ltr-1_family-36#LTR/Unknown
OG0000733					ltr-1_family-82#LTR/Unknown									ltr-1_family-16#LTR/Unknown				ltr-1_family-30#LTR/Unknown		ltr-1_family-114#LTR/Unknown
OG0000734					rnd-1_family-62#Unknown												rnd-1_family-129#Unknown, rnd-1_family-6#Unknown		rnd-1_family-54#Unknown
OG0000735					rnd-1_family-95#Unknown							rnd-1_family-416#Unknown								rnd-1_family-236#Unknown, rnd-1_family-377#Unknown
OG0000736					rnd-1_family-120#Unknown									rnd-1_family-405#Unknown				rnd-1_family-547#Unknown	rnd-1_family-234#Unknown
OG0000737					rnd-1_family-134#Unknown							rnd-1_family-637#Unknown						rnd-1_family-198#Unknown	rnd-1_family-84#Unknown
OG0000738					rnd-1_family-137#Unknown									rnd-1_family-132#Unknown				rnd-1_family-213#Unknown	rnd-4_family-4040#Unknown
OG0000739					rnd-1_family-185#Unknown									rnd-1_family-89#Unknown			rnd-1_family-323#Unknown		rnd-1_family-137#Unknown
OG0000740					rnd-1_family-241#Unknown									rnd-1_family-117#Unknown				rnd-1_family-362#Unknown		rnd-1_family-144#Unknown
OG0000741					rnd-1_family-251#Unknown							rnd-4_family-3358#Unknown							rnd-4_family-624#Unknown	rnd-1_family-359#Unknown
OG0000742					rnd-1_family-259#Unknown							rnd-4_family-1695#Unknown		rnd-4_family-612#Unknown						rnd-3_family-22#Unknown
OG0000743					rnd-1_family-274#Unknown									rnd-1_family-335#Unknown				rnd-1_family-455#Unknown	rnd-1_family-599#Unknown
OG0000744					rnd-1_family-277#Unknown							rnd-1_family-89#Unknown		rnd-1_family-152#Unknown						rnd-1_family-183#Unknown
OG0000745					rnd-1_family-279#Unknown							rnd-1_family-93#Unknown		rnd-1_family-581#Unknown					rnd-1_family-353#Unknown
OG0000746					rnd-1_family-291#Unknown							rnd-1_family-182#Unknown		rnd-1_family-277#Unknown				rnd-1_family-101#Unknown
OG0000747					rnd-1_family-314#Unknown							rnd-4_family-16258#Unknown						rnd-1_family-405#Unknown	rnd-5_family-688#Unknown
OG0000748					rnd-1_family-421#Unknown											rnd-1_family-45#Unknown		rnd-1_family-502#Unknown	rnd-1_family-288#Unknown
OG0000749					rnd-1_family-435#Unknown									rnd-1_family-455#Unknown					rnd-1_family-373#Unknown	rnd-1_family-419#Unknown
OG0000750					rnd-1_family-464#Unknown, rnd-4_family-4928#Unknown														rnd-4_family-3816#Unknown	rnd-1_family-585#Unknown
OG0000751					rnd-1_family-469#Unknown							rnd-4_family-127#Unknown		rnd-1_family-374#Unknown				rnd-1_family-370#Unknown
OG0000752					rnd-1_family-501#Unknown, rnd-1_family-550#Unknown, rnd-1_family-572#Unknown														rnd-1_family-588#Unknown
OG0000753					rnd-1_family-505#Unknown, rnd-5_family-1924#Unknown									rnd-1_family-389#Unknown				rnd-1_family-330#Unknown
OG0000754					rnd-1_family-523#Unknown							rnd-1_family-519#Unknown							rnd-1_family-243#Unknown	rnd-1_family-648#Unknown
OG0000755					rnd-1_family-538#Unknown							rnd-1_family-598#Unknown		rnd-1_family-508#Unknown					rnd-1_family-547#Unknown
OG0000756					rnd-1_family-541#Unknown													rnd-1_family-509#Unknown	rnd-1_family-534#Unknown	rnd-1_family-552#Unknown
OG0000757					rnd-1_family-575#Unknown, rnd-1_family-672#Unknown							rnd-1_family-361#Unknown		rnd-1_family-557#Unknown
OG0000758					rnd-1_family-585#Unknown													rnd-4_family-615#Unknown	rnd-4_family-3178#Unknown	rnd-4_family-264#Unknown
OG0000759					rnd-3_family-1036#Unknown							rnd-1_family-308#Unknown		rnd-1_family-218#Unknown				rnd-1_family-632#Unknown
OG0000760					rnd-4_family-930#Unknown							rnd-4_family-10421#Unknown						rnd-4_family-13142#Unknown	rnd-5_family-7159#Unknown
OG0000761					rnd-4_family-3781#Unknown							rnd-1_family-13#Unknown							rnd-5_family-3763#Unknown	rnd-4_family-2162#Unknown
OG0000762					rnd-4_family-1040#Unknown, rnd-4_family-386#Unknown									rnd-1_family-52#Unknown				rnd-4_family-5917#Unknown
OG0000763					rnd-4_family-2036#Unknown									rnd-1_family-506#Unknown				rnd-1_family-522#Unknown	rnd-4_family-700#Unknown
OG0000764					rnd-4_family-874#Unknown													rnd-4_family-4982#Unknown	rnd-5_family-5352#Unknown	ltr-1_family-22#LTR/Unknown
OG0000765					rnd-4_family-1051#Unknown									rnd-1_family-361#Unknown					rnd-1_family-623#Unknown, rnd-5_family-2837#Unknown
OG0000766					rnd-4_family-383#Unknown							rnd-4_family-19497#Unknown						rnd-1_family-635#Unknown	rnd-4_family-19181#Unknown
OG0000767					rnd-5_family-299#Unknown							rnd-1_family-520#Unknown							rnd-5_family-3725#Unknown	rnd-4_family-9308#Unknown
OG0000768					rnd-5_family-1813#Unknown							rnd-4_family-17935#Unknown							rnd-4_family-2463#Unknown, rnd-4_family-3318#Unknown
OG0000769					rnd-5_family-2945#Unknown							rnd-1_family-670#Unknown		rnd-1_family-544#Unknown				rnd-1_family-443#Unknown
OG0000770					rnd-5_family-11150#Unknown													rnd-4_family-3982#Unknown	rnd-4_family-8866#Unknown	rnd-4_family-1256#Unknown
OG0000771					rnd-5_family-1954#Unknown							rnd-1_family-174#Unknown					rnd-1_family-204#Unknown		rnd-4_family-71#Unknown
OG0000772					rnd-5_family-270#Unknown							rnd-1_family-618#Unknown, rnd-4_family-2503#Unknown		rnd-1_family-552#Unknown
OG0000773					rnd-5_family-5523#Unknown													rnd-4_family-12235#Unknown		rnd-1_family-130#Unknown, rnd-1_family-605#Unknown
OG0000774					rnd-5_family-9535#Unknown													rnd-1_family-480#Unknown	rnd-5_family-1642#Unknown	rnd-4_family-1766#Unknown
OG0000775					rnd-5_family-15598#Unknown													rnd-4_family-9436#Unknown, rnd-5_family-494#Unknown	rnd-4_family-6615#Unknown
OG0000776					rnd-5_family-6370#Unknown											rnd-2_family-390#Unknown		rnd-4_family-101#Unknown	rnd-5_family-637#Unknown
OG0000777					rnd-5_family-3176#Unknown							rnd-1_family-389#Unknown		rnd-1_family-424#Unknown				rnd-1_family-420#Unknown
OG0000778					rnd-5_family-460#Unknown							rnd-1_family-671#Unknown		rnd-1_family-571#Unknown				rnd-1_family-621#Unknown
OG0000779						rnd-1_family-13#Unknown, rnd-1_family-17#Unknown, rnd-1_family-3#Unknown, rnd-1_family-6#Unknown
OG0000780							rnd-1_family-457#Unknown, rnd-1_family-513#Unknown, rnd-1_family-607#Unknown, rnd-1_family-67#Unknown
OG0000781							rnd-1_family-116#Unknown, rnd-1_family-151#Unknown, rnd-1_family-339#Unknown																rnd-1_family-708#Unknown
OG0000782							rnd-1_family-41#Unknown, rnd-1_family-642#Unknown								rnd-1_family-342#Unknown								rnd-5_family-3208#Unknown
OG0000783							rnd-1_family-254#Unknown, rnd-1_family-432#Unknown, rnd-1_family-625#Unknown, rnd-1_family-96#Unknown
OG0000784							rnd-1_family-117#Unknown, rnd-1_family-442#Unknown, rnd-1_family-669#Unknown, rnd-1_family-69#Unknown
OG0000785							rnd-1_family-24#Unknown, rnd-1_family-423#Unknown				rnd-1_family-375#Unknown				rnd-1_family-633#Unknown
OG0000786							rnd-1_family-154#Unknown, rnd-1_family-180#Unknown, rnd-1_family-204#Unknown, rnd-1_family-210#Unknown
OG0000787							rnd-1_family-209#Unknown, rnd-1_family-223#Unknown, rnd-1_family-249#Unknown, rnd-1_family-545#Unknown
OG0000788							rnd-1_family-247#Unknown, rnd-1_family-356#Unknown, rnd-1_family-587#Unknown, rnd-1_family-595#Unknown
OG0000789							rnd-1_family-335#Unknown								rnd-1_family-392#Unknown, rnd-1_family-610#Unknown								rnd-1_family-230#Unknown
OG0000790							rnd-1_family-365#Unknown, rnd-1_family-463#Unknown, rnd-1_family-561#Unknown, rnd-4_family-1085#Unknown
OG0000791							rnd-4_family-174#Unknown								rnd-1_family-124#Unknown, rnd-1_family-271#Unknown								rnd-1_family-63#Unknown
OG0000792								rnd-1_family-108#Unknown, rnd-1_family-112#Unknown, rnd-1_family-117#Unknown, rnd-1_family-59#Unknown
OG0000793								rnd-1_family-109#Unknown, rnd-1_family-257#Unknown					rnd-1_family-124#Unknown, rnd-1_family-96#Unknown
OG0000794								rnd-1_family-111#Unknown, rnd-1_family-143#Unknown, rnd-1_family-260#Unknown, rnd-1_family-313#Unknown
OG0000795								rnd-1_family-147#Unknown, rnd-1_family-151#Unknown, rnd-1_family-267#Unknown					ltr-1_family-10#LTR/Unknown
OG0000796									rnd-1_family-157#Unknown, rnd-1_family-198#Unknown, rnd-1_family-235#Unknown, rnd-1_family-35#Unknown
OG0000797									rnd-1_family-15#Unknown, rnd-1_family-289#Unknown, rnd-1_family-420#Unknown, rnd-1_family-678#Unknown
OG0000798									rnd-1_family-111#Unknown, rnd-1_family-304#Unknown, rnd-1_family-401#Unknown, rnd-1_family-709#Unknown
OG0000799									rnd-1_family-327#Unknown, rnd-1_family-503#Unknown, rnd-1_family-545#Unknown, rnd-1_family-76#Unknown
OG0000800									rnd-1_family-355#Unknown, rnd-1_family-392#Unknown, rnd-1_family-395#Unknown, rnd-1_family-77#Unknown
OG0000801									rnd-1_family-244#Unknown, rnd-1_family-281#Unknown, rnd-1_family-282#Unknown, rnd-1_family-379#Unknown
OG0000802									rnd-1_family-245#Unknown, rnd-1_family-418#Unknown, rnd-1_family-464#Unknown, rnd-1_family-562#Unknown
OG0000803									rnd-1_family-254#Unknown, rnd-1_family-352#Unknown, rnd-1_family-372#Unknown, rnd-1_family-692#Unknown
OG0000804									rnd-1_family-330#Unknown, rnd-1_family-351#Unknown, rnd-1_family-567#Unknown, rnd-1_family-579#Unknown
OG0000805									rnd-1_family-487#Unknown, rnd-1_family-530#Unknown, rnd-1_family-553#Unknown, rnd-1_family-555#Unknown
OG0000806										ltr-1_family-20#LTR/Unknown, ltr-1_family-7#LTR/Unknown																ltr-1_family-1#LTR/Unknown, ltr-1_family-3#LTR/Unknown
OG0000807										rnd-1_family-222#Unknown, rnd-1_family-231#Unknown																rnd-1_family-158#Unknown, rnd-1_family-376#Unknown
OG0000808										rnd-1_family-165#Unknown, rnd-1_family-262#Unknown																rnd-1_family-1368#Unknown, rnd-1_family-381#Unknown
OG0000809										rnd-1_family-46#Unknown, rnd-1_family-80#Unknown																rnd-1_family-323#Unknown, rnd-1_family-58#Unknown
OG0000810										rnd-1_family-149#Unknown, rnd-1_family-708#Unknown																rnd-1_family-1439#Unknown, rnd-1_family-311#Unknown
OG0000811										rnd-1_family-351#Unknown																rnd-1_family-131#Unknown, rnd-1_family-199#Unknown, rnd-1_family-24#Unknown
OG0000812										rnd-1_family-51#Unknown, rnd-1_family-53#Unknown																rnd-1_family-133#Unknown, rnd-1_family-965#Unknown
OG0000813										rnd-1_family-424#Unknown, rnd-1_family-535#Unknown, rnd-1_family-6#Unknown																rnd-1_family-14#Unknown
OG0000814										rnd-1_family-245#Unknown, rnd-1_family-277#Unknown, rnd-1_family-328#Unknown																rnd-1_family-453#Unknown
OG0000815										rnd-1_family-447#Unknown, rnd-1_family-507#Unknown, rnd-1_family-648#Unknown, rnd-1_family-72#Unknown
OG0000816										rnd-1_family-152#Unknown																rnd-1_family-11#Unknown, rnd-4_family-1833#Unknown, rnd-4_family-965#Unknown
OG0000817										rnd-1_family-1038#Unknown, rnd-1_family-446#Unknown, rnd-1_family-98#Unknown											rnd-3_family-87#Unknown
OG0000818										rnd-1_family-219#Unknown											rnd-1_family-427#Unknown					rnd-1_family-122#Unknown, rnd-1_family-146#Unknown
OG0000819										rnd-1_family-216#Unknown, rnd-1_family-814#Unknown																rnd-1_family-107#Unknown, rnd-1_family-1338#Unknown
OG0000820										rnd-1_family-1187#Unknown, rnd-1_family-357#Unknown, rnd-1_family-422#Unknown, rnd-1_family-922#Unknown
OG0000821										rnd-1_family-410#Unknown, rnd-3_family-479#Unknown																rnd-1_family-336#Unknown, rnd-1_family-347#Unknown
OG0000822										rnd-1_family-333#Unknown, rnd-1_family-958#Unknown, rnd-1_family-968#Unknown																rnd-1_family-1675#Unknown
OG0000823										rnd-1_family-386#Unknown, rnd-1_family-455#Unknown, rnd-1_family-460#Unknown, rnd-1_family-558#Unknown
OG0000824										rnd-1_family-1039#Unknown, rnd-1_family-1261#Unknown, rnd-1_family-538#Unknown																rnd-1_family-941#Unknown
OG0000825										rnd-1_family-1205#Unknown, rnd-1_family-539#Unknown																rnd-1_family-1031#Unknown, rnd-1_family-309#Unknown
OG0000826										rnd-1_family-561#Unknown, rnd-1_family-655#Unknown																rnd-1_family-716#Unknown, rnd-1_family-763#Unknown
OG0000827										rnd-1_family-606#Unknown, rnd-1_family-789#Unknown, rnd-1_family-837#Unknown											rnd-4_family-645#Unknown
OG0000828										rnd-1_family-1225#Unknown, rnd-1_family-630#Unknown																rnd-1_family-566#Unknown, rnd-1_family-816#Unknown
OG0000829										rnd-1_family-1423#Unknown, rnd-1_family-643#Unknown																rnd-1_family-519#Unknown, rnd-3_family-848#Unknown
OG0000830										rnd-1_family-710#Unknown, rnd-1_family-851#Unknown, rnd-1_family-907#Unknown											rnd-1_family-78#Unknown
OG0000831										rnd-1_family-721#Unknown											rnd-1_family-431#Unknown					rnd-1_family-201#Unknown, rnd-1_family-682#Unknown
OG0000832										rnd-1_family-724#Unknown, rnd-4_family-678#Unknown																rnd-1_family-468#Unknown, rnd-1_family-838#Unknown
OG0000833										rnd-1_family-1024#Unknown, rnd-1_family-884#Unknown																rnd-1_family-151#Unknown, rnd-1_family-1713#Unknown
OG0000834										rnd-1_family-1310#Unknown, rnd-1_family-904#Unknown																rnd-1_family-1267#Unknown, rnd-1_family-914#Unknown
OG0000835										rnd-1_family-1545#Unknown, rnd-1_family-951#Unknown																rnd-1_family-1144#Unknown, rnd-1_family-1640#Unknown
OG0000836										rnd-1_family-1037#Unknown, rnd-1_family-1127#Unknown																rnd-1_family-1537#Unknown, rnd-1_family-741#Unknown
OG0000837										rnd-1_family-1650#Unknown, rnd-3_family-1158#Unknown, rnd-3_family-884#Unknown																rnd-4_family-888#Unknown
OG0000838										rnd-4_family-306#Unknown																rnd-1_family-1312#Unknown, rnd-1_family-1350#Unknown, rnd-1_family-969#Unknown
OG0000839										rnd-4_family-2161#Unknown																rnd-1_family-1738#Unknown, rnd-1_family-288#Unknown, rnd-1_family-361#Unknown
OG0000840										rnd-4_family-1706#Unknown, rnd-4_family-3396#Unknown																rnd-1_family-348#Unknown, rnd-1_family-350#Unknown
OG0000841										rnd-4_family-4124#Unknown											rnd-1_family-746#Unknown					rnd-1_family-1092#Unknown, rnd-1_family-819#Unknown
OG0000842										rnd-4_family-825#Unknown, rnd-5_family-741#Unknown																rnd-1_family-1379#Unknown, rnd-1_family-1820#Unknown
OG0000843										rnd-4_family-7938#Unknown											rnd-1_family-1047#Unknown, rnd-3_family-57#Unknown, rnd-4_family-302#Unknown
OG0000844										rnd-5_family-10394#Unknown											rnd-1_family-1046#Unknown, rnd-1_family-1067#Unknown					rnd-4_family-12649#Unknown
OG0000845											rnd-1_family-49#Unknown, rnd-1_family-50#Unknown, rnd-1_family-645#Unknown											rnd-1_family-26#Unknown
OG0000846											rnd-1_family-305#Unknown, rnd-1_family-36#Unknown, rnd-1_family-430#Unknown, rnd-1_family-77#Unknown
OG0000847											rnd-1_family-135#Unknown, rnd-1_family-259#Unknown, rnd-1_family-420#Unknown, rnd-1_family-66#Unknown
OG0000848											rnd-1_family-355#Unknown, rnd-1_family-485#Unknown, rnd-1_family-800#Unknown											rnd-1_family-810#Unknown
OG0000849											rnd-1_family-471#Unknown, rnd-1_family-560#Unknown, rnd-1_family-765#Unknown											rnd-1_family-335#Unknown
OG0000850											rnd-1_family-481#Unknown											rnd-1_family-284#Unknown, rnd-1_family-663#Unknown, rnd-1_family-774#Unknown
OG0000851												ltr-1_family-19#LTR/Unknown		ltr-1_family-22#LTR/Unknown				ltr-1_family-11#LTR/Unknown		ltr-1_family-150#LTR/Unknown
OG0000852												ltr-1_family-53#LTR/Unknown						ltr-1_family-61#LTR/Unknown	rnd-5_family-6932#Unknown	rnd-4_family-176#Unknown
OG0000853												rnd-1_family-271#Unknown, rnd-1_family-56#Unknown							rnd-5_family-10934#Unknown	rnd-4_family-1103#Unknown
OG0000854												rnd-1_family-230#Unknown		rnd-1_family-288#Unknown						rnd-1_family-41#Unknown, rnd-1_family-429#Unknown
OG0000855												rnd-1_family-245#Unknown		rnd-1_family-258#Unknown				rnd-1_family-23#Unknown	rnd-1_family-287#Unknown
OG0000856												rnd-1_family-268#Unknown		rnd-3_family-114#Unknown					rnd-5_family-1500#Unknown	rnd-1_family-442#Unknown
OG0000857												rnd-1_family-367#Unknown, rnd-1_family-411#Unknown		rnd-1_family-63#Unknown				rnd-4_family-6272#Unknown
OG0000858												rnd-1_family-390#Unknown, rnd-1_family-592#Unknown, rnd-1_family-622#Unknown					rnd-1_family-242#Unknown
OG0000859												rnd-1_family-428#Unknown						rnd-1_family-582#Unknown	rnd-5_family-1705#Unknown	rnd-1_family-330#Unknown
OG0000860												rnd-1_family-452#Unknown						rnd-1_family-612#Unknown	rnd-1_family-563#Unknown	rnd-4_family-2545#Unknown
OG0000861												rnd-1_family-453#Unknown		rnd-1_family-445#Unknown, rnd-1_family-79#Unknown				rnd-1_family-238#Unknown
OG0000862												rnd-1_family-539#Unknown						rnd-4_family-186#Unknown	rnd-5_family-5743#Unknown	rnd-4_family-293#Unknown
OG0000863												rnd-1_family-604#Unknown		rnd-1_family-193#Unknown					rnd-1_family-72#Unknown	rnd-1_family-559#Unknown
OG0000864												rnd-1_family-634#Unknown		rnd-1_family-375#Unknown					rnd-5_family-3578#Unknown	rnd-4_family-2953#Unknown
OG0000865												rnd-1_family-652#Unknown		rnd-4_family-2481#Unknown				rnd-1_family-660#Unknown		rnd-5_family-805#Unknown
OG0000866												rnd-4_family-1709#Unknown		rnd-1_family-408#Unknown				rnd-1_family-529#Unknown		rnd-1_family-619#Unknown
OG0000867												rnd-4_family-3869#Unknown		rnd-3_family-352#Unknown				rnd-1_family-462#Unknown	rnd-3_family-397#Unknown
OG0000868														rnd-1_family-172#Unknown				rnd-1_family-94#Unknown	rnd-1_family-94#Unknown	rnd-1_family-311#Unknown
OG0000869														rnd-1_family-440#Unknown, rnd-1_family-515#Unknown				rnd-1_family-577#Unknown	rnd-1_family-548#Unknown
OG0000870														rnd-1_family-473#Unknown				rnd-1_family-406#Unknown	rnd-1_family-185#Unknown	rnd-1_family-379#Unknown
OG0000871														rnd-3_family-410#Unknown				rnd-3_family-1141#Unknown, rnd-5_family-901#Unknown		rnd-4_family-3505#Unknown
OG0000872														rnd-4_family-87#Unknown					rnd-1_family-531#Unknown, rnd-1_family-570#Unknown	ltr-1_family-27#LTR/Unknown
OG0000873															ltr-1_family-154#LTR/Unknown								ltr-1_family-118#LTR/Unknown, ltr-1_family-167#LTR/Unknown, ltr-1_family-7#LTR/Unknown
OG0000874															ltr-1_family-155#LTR/Unknown, rnd-4_family-122#Unknown, rnd-4_family-793#Unknown, rnd-4_family-794#Unknown
OG0000875															rnd-1_family-116#Unknown								rnd-1_family-272#Unknown, rnd-1_family-375#Unknown, rnd-1_family-99#Unknown
OG0000876															rnd-1_family-107#Unknown, rnd-1_family-213#Unknown, rnd-1_family-289#Unknown								rnd-3_family-122#Unknown
OG0000877															rnd-1_family-186#Unknown, rnd-1_family-276#Unknown, rnd-1_family-299#Unknown								rnd-1_family-643#Unknown
OG0000878															rnd-1_family-10#Unknown, rnd-1_family-153#Unknown, rnd-1_family-232#Unknown								rnd-1_family-11#Unknown
OG0000879															rnd-1_family-173#Unknown, rnd-1_family-425#Unknown, rnd-1_family-717#Unknown								rnd-1_family-145#Unknown
OG0000880															rnd-1_family-17#Unknown, rnd-1_family-301#Unknown, rnd-1_family-591#Unknown								rnd-1_family-98#Unknown
OG0000881															rnd-1_family-174#Unknown, rnd-1_family-283#Unknown, rnd-1_family-628#Unknown								rnd-2_family-335#Unknown
OG0000882															rnd-1_family-215#Unknown, rnd-4_family-4766#Unknown								rnd-1_family-133#Unknown, rnd-1_family-14#Unknown
OG0000883															rnd-1_family-219#Unknown, rnd-1_family-259#Unknown								rnd-1_family-118#Unknown, rnd-1_family-245#Unknown
OG0000884															rnd-1_family-278#Unknown								rnd-1_family-155#Unknown, rnd-1_family-459#Unknown, rnd-1_family-595#Unknown
OG0000885															rnd-1_family-359#Unknown							rnd-1_family-798#Unknown	rnd-1_family-398#Unknown, rnd-1_family-437#Unknown
OG0000886															rnd-1_family-424#Unknown								rnd-1_family-329#Unknown, rnd-1_family-337#Unknown, rnd-1_family-659#Unknown
OG0000887															rnd-1_family-476#Unknown, rnd-1_family-695#Unknown								rnd-1_family-365#Unknown, rnd-1_family-409#Unknown
OG0000888															rnd-1_family-522#Unknown, rnd-1_family-652#Unknown								rnd-1_family-136#Unknown, rnd-1_family-489#Unknown
OG0000889															rnd-1_family-696#Unknown, rnd-1_family-733#Unknown								rnd-1_family-191#Unknown, rnd-1_family-446#Unknown
OG0000890															rnd-1_family-701#Unknown, rnd-1_family-727#Unknown, rnd-3_family-75#Unknown								rnd-1_family-639#Unknown
OG0000891															rnd-1_family-756#Unknown, rnd-1_family-758#Unknown								rnd-3_family-83#Unknown, rnd-4_family-2496#Unknown
OG0000892															rnd-4_family-11610#Unknown, rnd-4_family-1935#Unknown, rnd-4_family-2129#Unknown								rnd-4_family-4077#Unknown
OG0000893																rnd-1_family-12#Unknown, rnd-1_family-4#Unknown, rnd-1_family-46#Unknown, rnd-1_family-51#Unknown
OG0000894																	ltr-1_family-45#LTR/Unknown	ltr-1_family-146#LTR/Unknown		ltr-1_family-276#LTR/Unknown, ltr-1_family-286#LTR/Unknown
OG0000895																					rnd-1_family-115#Unknown, rnd-1_family-569#Unknown, rnd-1_family-69#Unknown, rnd-1_family-80#Unknown
OG0000896																					rnd-1_family-226#Unknown, rnd-1_family-272#Unknown, rnd-1_family-279#Unknown, rnd-1_family-73#Unknown
OG0000897																					rnd-1_family-100#Unknown, rnd-1_family-183#Unknown, rnd-1_family-681#Unknown					rnd-1_family-1787#Unknown
OG0000898																					rnd-1_family-153#Unknown, rnd-1_family-297#Unknown, rnd-1_family-503#Unknown, rnd-1_family-583#Unknown
OG0000899																					rnd-1_family-1090#Unknown, rnd-1_family-138#Unknown, rnd-1_family-425#Unknown, rnd-1_family-491#Unknown
OG0000900																					rnd-1_family-197#Unknown, rnd-1_family-253#Unknown, rnd-1_family-433#Unknown, rnd-1_family-710#Unknown
OG0000901																					rnd-1_family-277#Unknown, rnd-1_family-319#Unknown, rnd-1_family-575#Unknown, rnd-1_family-664#Unknown
OG0000902																					rnd-1_family-1136#Unknown, rnd-1_family-299#Unknown, rnd-1_family-337#Unknown, rnd-1_family-348#Unknown
OG0000903																					rnd-1_family-1140#Unknown, rnd-1_family-307#Unknown, rnd-1_family-374#Unknown, rnd-1_family-385#Unknown
OG0000904																					rnd-1_family-1002#Unknown, rnd-1_family-1099#Unknown, rnd-1_family-387#Unknown, rnd-1_family-626#Unknown
OG0000905																					rnd-1_family-1010#Unknown, rnd-1_family-1119#Unknown, rnd-1_family-416#Unknown, rnd-1_family-933#Unknown
OG0000906																					rnd-1_family-483#Unknown, rnd-1_family-540#Unknown, rnd-1_family-696#Unknown, rnd-1_family-758#Unknown
OG0000907																						rnd-1_family-141#Unknown, rnd-1_family-16#Unknown, rnd-1_family-282#Unknown, rnd-1_family-63#Unknown
OG0000908																								ltr-1_family-201#LTR/Unknown, ltr-1_family-25#LTR/Unknown, ltr-1_family-251#LTR/Unknown, ltr-1_family-278#LTR/Unknown
OG0000909																								rnd-1_family-25#Unknown, rnd-1_family-3#Unknown, rnd-1_family-36#Unknown, rnd-1_family-64#Unknown
OG0000910																								rnd-1_family-107#Unknown, rnd-1_family-270#Unknown, rnd-1_family-276#Unknown, rnd-1_family-6#Unknown
OG0000911																								rnd-1_family-169#Unknown, rnd-1_family-245#Unknown, rnd-1_family-51#Unknown, rnd-1_family-71#Unknown
OG0000912																									rnd-1_family-132#Unknown, rnd-1_family-19#Unknown, rnd-1_family-37#Unknown, rnd-1_family-76#Unknown
OG0000913																									rnd-1_family-146#Unknown, rnd-1_family-173#Unknown, rnd-1_family-310#Unknown, rnd-1_family-41#Unknown
OG0000914																									rnd-1_family-180#Unknown, rnd-1_family-197#Unknown, rnd-1_family-298#Unknown, rnd-1_family-51#Unknown
OG0000915																									rnd-1_family-213#Unknown, rnd-1_family-244#Unknown, rnd-1_family-247#Unknown, rnd-1_family-289#Unknown
OG0000916																										rnd-1_family-1217#Unknown, rnd-1_family-387#Unknown, rnd-1_family-62#Unknown, rnd-1_family-986#Unknown
OG0000917																										rnd-1_family-1154#Unknown, rnd-1_family-233#Unknown, rnd-1_family-239#Unknown, rnd-1_family-3#Unknown
OG0000918																										rnd-1_family-22#Unknown, rnd-1_family-497#Unknown, rnd-1_family-499#Unknown, rnd-1_family-748#Unknown
OG0000919																										rnd-1_family-380#Unknown, rnd-1_family-554#Unknown, rnd-1_family-739#Unknown, rnd-1_family-886#Unknown
OG0000920																										rnd-1_family-463#Unknown, rnd-1_family-492#Unknown, rnd-1_family-644#Unknown, rnd-1_family-964#Unknown
OG0000921																										rnd-1_family-1116#Unknown, rnd-1_family-1272#Unknown, rnd-1_family-1395#Unknown, rnd-1_family-477#Unknown
OG0000922																										rnd-1_family-1802#Unknown, rnd-1_family-602#Unknown, rnd-1_family-631#Unknown, rnd-1_family-663#Unknown
OG0000923																										rnd-1_family-1480#Unknown, rnd-1_family-678#Unknown, rnd-4_family-3746#Unknown, rnd-4_family-8047#Unknown
OG0000924	rnd-1_family-135#Unknown, rnd-1_family-214#Unknown, rnd-1_family-63#Unknown
OG0000925	rnd-1_family-148#Unknown, rnd-1_family-155#Unknown, rnd-1_family-186#Unknown
OG0000926		ltr-1_family-1#LTR/Unknown, rnd-1_family-235#Unknown, rnd-1_family-269#Unknown
OG0000927		rnd-1_family-198#Unknown, rnd-1_family-49#Unknown, rnd-1_family-64#Unknown
OG0000928		rnd-1_family-100#Unknown, rnd-1_family-71#Unknown, rnd-1_family-87#Unknown
OG0000929		rnd-1_family-14#Unknown, rnd-1_family-3#Unknown, rnd-1_family-50#Unknown
OG0000930		rnd-1_family-22#Unknown, rnd-1_family-63#Unknown, rnd-1_family-78#Unknown
OG0000931		rnd-1_family-28#Unknown, rnd-1_family-361#Unknown, rnd-1_family-57#Unknown
OG0000932		rnd-1_family-27#Unknown, rnd-1_family-38#Unknown, rnd-1_family-5#Unknown
OG0000933		rnd-1_family-278#Unknown, rnd-1_family-53#Unknown, rnd-1_family-66#Unknown
OG0000934		rnd-1_family-11#Unknown, rnd-1_family-15#Unknown, rnd-1_family-246#Unknown
OG0000935		rnd-1_family-114#Unknown, rnd-1_family-163#Unknown, rnd-1_family-222#Unknown
OG0000936		rnd-1_family-115#Unknown, rnd-1_family-187#Unknown, rnd-1_family-281#Unknown
OG0000937		rnd-1_family-141#Unknown, rnd-1_family-256#Unknown, rnd-1_family-366#Unknown
OG0000938		rnd-1_family-149#Unknown, rnd-1_family-206#Unknown, rnd-1_family-239#Unknown
OG0000939			rnd-1_family-19#Unknown, rnd-1_family-497#Unknown, rnd-1_family-9#Unknown
OG0000940			rnd-1_family-194#Unknown, rnd-1_family-6#Unknown, rnd-1_family-98#Unknown
OG0000941			rnd-1_family-20#Unknown, rnd-1_family-37#Unknown, rnd-1_family-5#Unknown
OG0000942			rnd-1_family-139#Unknown, rnd-1_family-262#Unknown, rnd-1_family-7#Unknown
OG0000943			rnd-1_family-21#Unknown, rnd-1_family-77#Unknown, rnd-1_family-90#Unknown
OG0000944			rnd-1_family-102#Unknown, rnd-1_family-34#Unknown, rnd-1_family-467#Unknown
OG0000945			rnd-1_family-377#Unknown, rnd-1_family-47#Unknown, rnd-1_family-587#Unknown
OG0000946			rnd-1_family-178#Unknown, rnd-1_family-483#Unknown, rnd-1_family-53#Unknown
OG0000947			rnd-1_family-175#Unknown, rnd-1_family-58#Unknown, rnd-1_family-78#Unknown
OG0000948			rnd-1_family-140#Unknown, rnd-1_family-323#Unknown, rnd-1_family-66#Unknown
OG0000949			rnd-1_family-164#Unknown, rnd-1_family-70#Unknown, rnd-1_family-93#Unknown
OG0000950			rnd-1_family-116#Unknown, rnd-1_family-168#Unknown, rnd-1_family-263#Unknown
OG0000951			rnd-1_family-143#Unknown, rnd-1_family-470#Unknown, rnd-1_family-481#Unknown
OG0000952			rnd-1_family-166#Unknown, rnd-1_family-231#Unknown, rnd-1_family-500#Unknown
OG0000953			rnd-1_family-235#Unknown, rnd-1_family-487#Unknown, rnd-1_family-670#Unknown
OG0000954			rnd-1_family-258#Unknown, rnd-1_family-274#Unknown, rnd-1_family-422#Unknown
OG0000955			rnd-1_family-246#Unknown, rnd-1_family-510#Unknown, rnd-1_family-552#Unknown
OG0000956			rnd-1_family-315#Unknown, rnd-1_family-388#Unknown, rnd-4_family-4034#Unknown
OG0000957			rnd-1_family-326#Unknown, rnd-1_family-522#Unknown																						rnd-1_family-109#Unknown
OG0000958			rnd-1_family-351#Unknown, rnd-4_family-1745#Unknown, rnd-4_family-3436#Unknown
OG0000959			rnd-1_family-492#Unknown, rnd-1_family-590#Unknown, rnd-1_family-620#Unknown
OG0000960			rnd-1_family-528#Unknown, rnd-1_family-650#Unknown, rnd-4_family-1717#Unknown
OG0000961			rnd-1_family-567#Unknown, rnd-4_family-1307#Unknown, rnd-4_family-496#Unknown
OG0000962			rnd-4_family-1790#Unknown, rnd-4_family-840#Unknown, rnd-4_family-915#Unknown
OG0000963				rnd-1_family-85#Unknown							rnd-1_family-37#Unknown											rnd-1_family-150#Unknown
OG0000964				rnd-1_family-2#Unknown							rnd-3_family-2598#Unknown											rnd-1_family-22#Unknown
OG0000965				rnd-1_family-333#Unknown, rnd-1_family-70#Unknown																		rnd-1_family-10#Unknown
OG0000966				rnd-1_family-32#Unknown							rnd-1_family-168#Unknown											rnd-1_family-59#Unknown
OG0000967				rnd-1_family-137#Unknown							rnd-3_family-1374#Unknown											rnd-1_family-376#Unknown
OG0000968				rnd-1_family-48#Unknown							rnd-3_family-936#Unknown											rnd-2_family-48#Unknown
OG0000969				rnd-1_family-129#Unknown, rnd-1_family-422#Unknown, rnd-1_family-505#Unknown
OG0000970				rnd-1_family-130#Unknown							rnd-1_family-177#Unknown											rnd-1_family-118#Unknown
OG0000971				rnd-1_family-403#Unknown, rnd-1_family-64#Unknown																		rnd-1_family-639#Unknown
OG0000972				rnd-1_family-146#Unknown							rnd-1_family-156#Unknown											rnd-1_family-229#Unknown
OG0000973				rnd-1_family-68#Unknown							rnd-1_family-338#Unknown											rnd-1_family-188#Unknown
OG0000974				rnd-1_family-11#Unknown							rnd-1_family-59#Unknown											rnd-1_family-23#Unknown
OG0000975				rnd-1_family-297#Unknown, rnd-1_family-366#Unknown, rnd-1_family-77#Unknown
OG0000976				rnd-1_family-113#Unknown							rnd-1_family-293#Unknown											rnd-1_family-251#Unknown
OG0000977				rnd-1_family-103#Unknown							rnd-1_family-387#Unknown											rnd-1_family-528#Unknown
OG0000978				rnd-1_family-88#Unknown							rnd-1_family-187#Unknown											rnd-1_family-76#Unknown
OG0000979				rnd-1_family-42#Unknown							rnd-1_family-290#Unknown											rnd-1_family-264#Unknown
OG0000980				rnd-1_family-89#Unknown																		rnd-1_family-246#Unknown, rnd-1_family-88#Unknown
OG0000981				rnd-1_family-123#Unknown																		rnd-1_family-104#Unknown, rnd-1_family-64#Unknown
OG0000982				rnd-1_family-144#Unknown						rnd-4_family-504#Unknown	rnd-1_family-41#Unknown
OG0000983				rnd-1_family-164#Unknown							rnd-3_family-1385#Unknown											rnd-1_family-407#Unknown
OG0000984				rnd-1_family-175#Unknown							rnd-1_family-757#Unknown											rnd-1_family-665#Unknown
OG0000985				rnd-1_family-176#Unknown							rnd-1_family-273#Unknown											rnd-1_family-219#Unknown
OG0000986				rnd-1_family-184#Unknown							rnd-1_family-128#Unknown											rnd-1_family-49#Unknown
OG0000987				rnd-1_family-185#Unknown							rnd-1_family-297#Unknown											rnd-1_family-332#Unknown
OG0000988				rnd-1_family-204#Unknown							rnd-1_family-411#Unknown											rnd-1_family-331#Unknown
OG0000989				rnd-1_family-208#Unknown, rnd-1_family-320#Unknown							rnd-1_family-701#Unknown
OG0000990				rnd-1_family-237#Unknown							rnd-1_family-342#Unknown											rnd-1_family-452#Unknown
OG0000991				rnd-1_family-243#Unknown							rnd-1_family-295#Unknown											rnd-1_family-248#Unknown
OG0000992				rnd-1_family-247#Unknown							rnd-3_family-523#Unknown											rnd-3_family-708#Unknown
OG0000993				rnd-1_family-267#Unknown							rnd-1_family-42#Unknown											rnd-1_family-172#Unknown
OG0000994				rnd-1_family-272#Unknown							rnd-1_family-433#Unknown											rnd-1_family-371#Unknown
OG0000995				rnd-1_family-273#Unknown							rnd-1_family-192#Unknown											rnd-1_family-162#Unknown
OG0000996				rnd-1_family-276#Unknown							rnd-1_family-394#Unknown											rnd-1_family-279#Unknown
OG0000997				rnd-1_family-286#Unknown							rnd-1_family-442#Unknown											rnd-1_family-507#Unknown
OG0000998				rnd-1_family-301#Unknown							rnd-1_family-578#Unknown											rnd-1_family-425#Unknown
OG0000999				rnd-1_family-307#Unknown							rnd-1_family-206#Unknown											rnd-1_family-277#Unknown
OG0001000				rnd-1_family-311#Unknown							rnd-4_family-1011#Unknown											rnd-1_family-316#Unknown
OG0001001				rnd-1_family-314#Unknown							rnd-1_family-763#Unknown											rnd-1_family-823#Unknown
OG0001002				rnd-1_family-321#Unknown																		rnd-1_family-367#Unknown, rnd-1_family-387#Unknown
OG0001003				rnd-1_family-328#Unknown							rnd-4_family-1252#Unknown											rnd-1_family-494#Unknown
OG0001004				rnd-1_family-346#Unknown							rnd-1_family-563#Unknown											rnd-1_family-443#Unknown
OG0001005				rnd-1_family-347#Unknown							rnd-1_family-399#Unknown											rnd-1_family-384#Unknown
OG0001006				rnd-1_family-348#Unknown							rnd-1_family-461#Unknown											rnd-1_family-526#Unknown
OG0001007				rnd-1_family-354#Unknown							rnd-1_family-641#Unknown											rnd-1_family-211#Unknown
OG0001008				rnd-1_family-359#Unknown							rnd-1_family-813#Unknown											rnd-1_family-381#Unknown
OG0001009				rnd-1_family-375#Unknown							rnd-1_family-531#Unknown											rnd-1_family-399#Unknown
OG0001010				rnd-1_family-377#Unknown							rnd-1_family-545#Unknown											rnd-1_family-508#Unknown
OG0001011				rnd-1_family-379#Unknown							rnd-1_family-651#Unknown											rnd-1_family-514#Unknown
OG0001012				rnd-1_family-384#Unknown							rnd-1_family-564#Unknown											rnd-1_family-354#Unknown
OG0001013				rnd-1_family-389#Unknown							rnd-4_family-181#Unknown											rnd-1_family-272#Unknown
OG0001014				rnd-1_family-400#Unknown							rnd-1_family-562#Unknown											rnd-1_family-485#Unknown
OG0001015				rnd-1_family-404#Unknown							rnd-1_family-654#Unknown											rnd-1_family-777#Unknown
OG0001016				rnd-1_family-409#Unknown							rnd-1_family-583#Unknown, rnd-1_family-833#Unknown
OG0001017				rnd-1_family-413#Unknown							rnd-1_family-497#Unknown											rnd-1_family-638#Unknown
OG0001018				rnd-1_family-416#Unknown, rnd-1_family-517#Unknown, rnd-1_family-547#Unknown
OG0001019				rnd-1_family-418#Unknown							rnd-1_family-465#Unknown											rnd-1_family-482#Unknown
OG0001020				rnd-1_family-429#Unknown, rnd-1_family-456#Unknown							rnd-1_family-281#Unknown
OG0001021				rnd-1_family-431#Unknown							rnd-1_family-622#Unknown											rnd-1_family-459#Unknown
OG0001022				rnd-1_family-432#Unknown							rnd-1_family-509#Unknown											rnd-1_family-486#Unknown
OG0001023				rnd-1_family-446#Unknown							rnd-1_family-806#Unknown											rnd-4_family-5302#Unknown
OG0001024				rnd-1_family-462#Unknown							rnd-1_family-222#Unknown											rnd-1_family-167#Unknown
OG0001025				rnd-1_family-474#Unknown							rnd-1_family-326#Unknown											rnd-1_family-530#Unknown
OG0001026				rnd-1_family-477#Unknown, rnd-1_family-732#Unknown																		rnd-1_family-280#Unknown
OG0001027				rnd-1_family-484#Unknown							rnd-1_family-550#Unknown											rnd-1_family-269#Unknown
OG0001028				rnd-1_family-496#Unknown							rnd-1_family-211#Unknown											rnd-1_family-213#Unknown
OG0001029				rnd-1_family-503#Unknown							rnd-1_family-313#Unknown											rnd-1_family-441#Unknown
OG0001030				rnd-1_family-507#Unknown							rnd-1_family-536#Unknown											rnd-1_family-637#Unknown
OG0001031				rnd-1_family-510#Unknown							rnd-1_family-144#Unknown											rnd-1_family-456#Unknown
OG0001032				rnd-1_family-514#Unknown							rnd-4_family-1734#Unknown											rnd-3_family-303#Unknown
OG0001033				rnd-1_family-525#Unknown, rnd-1_family-621#Unknown							rnd-1_family-397#Unknown
OG0001034				rnd-1_family-529#Unknown																		rnd-1_family-531#Unknown, rnd-1_family-705#Unknown
OG0001035				rnd-1_family-534#Unknown																		rnd-1_family-164#Unknown, rnd-1_family-495#Unknown
OG0001036				rnd-1_family-538#Unknown							rnd-1_family-737#Unknown											rnd-1_family-476#Unknown
OG0001037				rnd-1_family-548#Unknown							rnd-4_family-833#Unknown											rnd-4_family-150#Unknown
OG0001038				rnd-1_family-571#Unknown							rnd-1_family-831#Unknown											rnd-1_family-552#Unknown
OG0001039				rnd-1_family-574#Unknown							rnd-1_family-246#Unknown											rnd-1_family-203#Unknown
OG0001040				rnd-1_family-591#Unknown							rnd-1_family-372#Unknown											rnd-1_family-576#Unknown
OG0001041				rnd-1_family-595#Unknown							rnd-1_family-518#Unknown											rnd-1_family-589#Unknown
OG0001042				rnd-1_family-600#Unknown							rnd-1_family-836#Unknown											rnd-1_family-25#Unknown
OG0001043				rnd-1_family-620#Unknown							rnd-1_family-646#Unknown, rnd-1_family-851#Unknown
OG0001044				rnd-1_family-626#Unknown							rnd-4_family-6930#Unknown											rnd-3_family-174#Unknown
OG0001045				rnd-1_family-642#Unknown							rnd-1_family-558#Unknown											rnd-1_family-400#Unknown
OG0001046				rnd-1_family-644#Unknown							rnd-1_family-703#Unknown											rnd-1_family-566#Unknown
OG0001047				rnd-1_family-660#Unknown																		ltr-1_family-18#LTR/Unknown, rnd-1_family-592#Unknown
OG0001048				rnd-1_family-661#Unknown							rnd-1_family-657#Unknown											rnd-1_family-302#Unknown
OG0001049				rnd-1_family-663#Unknown							rnd-1_family-593#Unknown											rnd-1_family-833#Unknown
OG0001050				rnd-1_family-679#Unknown, rnd-3_family-4706#Unknown																		rnd-3_family-18#Unknown
OG0001051				rnd-1_family-687#Unknown							rnd-1_family-434#Unknown											rnd-1_family-547#Unknown
OG0001052				rnd-1_family-693#Unknown																		rnd-1_family-832#Unknown, rnd-1_family-865#Unknown
OG0001053				rnd-1_family-695#Unknown							rnd-1_family-811#Unknown											rnd-1_family-506#Unknown
OG0001054				rnd-1_family-696#Unknown							rnd-4_family-5212#Unknown											rnd-1_family-650#Unknown
OG0001055				rnd-1_family-703#Unknown, rnd-4_family-2461#Unknown																		rnd-4_family-13836#Unknown
OG0001056				rnd-1_family-711#Unknown							rnd-4_family-2496#Unknown											rnd-3_family-703#Unknown
OG0001057				rnd-1_family-733#Unknown							rnd-1_family-446#Unknown											rnd-1_family-712#Unknown
OG0001058				rnd-1_family-748#Unknown																		rnd-1_family-199#Unknown, rnd-1_family-629#Unknown
OG0001059				rnd-1_family-756#Unknown							rnd-4_family-3650#Unknown											rnd-1_family-796#Unknown
OG0001060				rnd-2_family-98#Unknown							rnd-1_family-534#Unknown											rnd-4_family-2917#Unknown
OG0001061				rnd-3_family-297#Unknown							rnd-4_family-949#Unknown											rnd-2_family-378#Unknown
OG0001062				rnd-3_family-2038#Unknown							rnd-1_family-183#Unknown											rnd-1_family-297#Unknown
OG0001063				rnd-3_family-2066#Unknown																		rnd-1_family-467#Unknown, rnd-1_family-624#Unknown
OG0001064				rnd-3_family-2192#Unknown							rnd-3_family-1632#Unknown											rnd-4_family-1678#Unknown
OG0001065				rnd-3_family-4344#Unknown							rnd-1_family-794#Unknown											rnd-1_family-603#Unknown
OG0001066				rnd-3_family-1163#Unknown							rnd-1_family-706#Unknown											rnd-3_family-1058#Unknown
OG0001067				rnd-3_family-2168#Unknown							rnd-1_family-704#Unknown											rnd-1_family-749#Unknown
OG0001068				rnd-3_family-2308#Unknown							rnd-1_family-871#Unknown, rnd-4_family-2948#Unknown
OG0001069				rnd-3_family-3152#Unknown							rnd-1_family-361#Unknown											rnd-1_family-773#Unknown
OG0001070				rnd-3_family-1589#Unknown							rnd-4_family-1648#Unknown											rnd-1_family-794#Unknown
OG0001071				rnd-3_family-2549#Unknown							rnd-4_family-5544#Unknown											rnd-4_family-1334#Unknown
OG0001072				rnd-3_family-80#Unknown							rnd-4_family-4547#Unknown											rnd-3_family-33#Unknown
OG0001073				rnd-3_family-354#Unknown							rnd-4_family-7786#Unknown											rnd-4_family-2170#Unknown
OG0001074				rnd-3_family-4658#Unknown							rnd-1_family-826#Unknown											rnd-1_family-545#Unknown
OG0001075				rnd-4_family-3062#Unknown							rnd-3_family-220#Unknown											rnd-4_family-1226#Unknown
OG0001076				rnd-4_family-7541#Unknown							rnd-4_family-2000#Unknown											rnd-3_family-1247#Unknown
OG0001077				rnd-4_family-12501#Unknown							rnd-4_family-3802#Unknown											rnd-4_family-2002#Unknown
OG0001078				rnd-4_family-5410#Unknown							rnd-4_family-445#Unknown											rnd-4_family-4749#Unknown
OG0001079				rnd-4_family-1239#Unknown							rnd-1_family-597#Unknown											rnd-1_family-538#Unknown
OG0001080				rnd-4_family-718#Unknown							rnd-4_family-5416#Unknown											rnd-4_family-1464#Unknown
OG0001081				rnd-4_family-2619#Unknown							rnd-1_family-642#Unknown											rnd-1_family-790#Unknown
OG0001082				rnd-4_family-3562#Unknown							rnd-1_family-565#Unknown, rnd-1_family-894#Unknown
OG0001083				rnd-4_family-2148#Unknown							rnd-4_family-5211#Unknown											rnd-1_family-760#Unknown
OG0001084				rnd-4_family-2376#Unknown							rnd-4_family-4235#Unknown											rnd-1_family-692#Unknown
OG0001085				rnd-4_family-3345#Unknown							rnd-4_family-3738#Unknown											rnd-4_family-3072#Unknown
OG0001086				rnd-4_family-8731#Unknown							rnd-1_family-886#Unknown											rnd-4_family-4412#Unknown
OG0001087				rnd-4_family-14769#Unknown							rnd-4_family-11376#Unknown											rnd-4_family-6239#Unknown
OG0001088				rnd-4_family-772#Unknown							rnd-1_family-618#Unknown											rnd-3_family-452#Unknown
OG0001089				rnd-4_family-591#Unknown																		rnd-1_family-582#Unknown, rnd-1_family-769#Unknown
OG0001090				rnd-4_family-1070#Unknown							rnd-1_family-690#Unknown											rnd-3_family-1345#Unknown
OG0001091				rnd-4_family-14375#Unknown							rnd-4_family-1061#Unknown											rnd-3_family-129#Unknown
OG0001092				rnd-4_family-1605#Unknown							rnd-1_family-412#Unknown											rnd-1_family-689#Unknown
OG0001093				rnd-4_family-2163#Unknown							rnd-3_family-1261#Unknown											rnd-4_family-891#Unknown
OG0001094				rnd-4_family-4837#Unknown							rnd-4_family-355#Unknown											rnd-4_family-2772#Unknown
OG0001095				rnd-4_family-4518#Unknown, rnd-4_family-6603#Unknown							rnd-1_family-917#Unknown
OG0001096				rnd-4_family-145#Unknown							rnd-1_family-296#Unknown											rnd-1_family-434#Unknown
OG0001097				rnd-4_family-5532#Unknown							rnd-4_family-565#Unknown											rnd-1_family-372#Unknown
OG0001098				rnd-4_family-1805#Unknown							rnd-1_family-473#Unknown											rnd-1_family-511#Unknown
OG0001099				rnd-4_family-4326#Unknown							rnd-1_family-643#Unknown											rnd-1_family-894#Unknown
OG0001100				rnd-4_family-7077#Unknown							rnd-1_family-498#Unknown											rnd-1_family-513#Unknown
OG0001101					ltr-1_family-101#LTR/Unknown														rnd-5_family-1103#Unknown	ltr-1_family-183#LTR/Unknown
OG0001102					ltr-1_family-103#LTR/Unknown													ltr-1_family-32#LTR/Unknown		ltr-1_family-43#LTR/Unknown
OG0001103					ltr-1_family-108#LTR/Unknown													ltr-1_family-5#LTR/Unknown		ltr-1_family-188#LTR/Unknown
OG0001104					ltr-1_family-110#LTR/Unknown, ltr-1_family-293#LTR/Unknown							ltr-1_family-76#LTR/Unknown
OG0001105					ltr-1_family-111#LTR/Unknown							ltr-1_family-55#LTR/Unknown								ltr-1_family-153#LTR/Unknown
OG0001106					ltr-1_family-125#LTR/Unknown, rnd-4_family-8512#Unknown															rnd-5_family-12857#Unknown
OG0001107					ltr-1_family-131#LTR/Unknown, ltr-1_family-304#LTR/Unknown															ltr-1_family-135#LTR/Unknown
OG0001108					ltr-1_family-141#LTR/Unknown							ltr-1_family-42#LTR/Unknown								ltr-1_family-232#LTR/Unknown
OG0001109					ltr-1_family-148#LTR/Unknown, ltr-1_family-226#LTR/Unknown															ltr-1_family-111#LTR/Unknown
OG0001110					ltr-1_family-153#LTR/Unknown														ltr-1_family-68#LTR/Unknown	ltr-1_family-104#LTR/Unknown
OG0001111					ltr-1_family-161#LTR/Unknown, ltr-1_family-180#LTR/Unknown															ltr-1_family-30#LTR/Unknown
OG0001112					ltr-1_family-177#LTR/Unknown													ltr-1_family-87#LTR/Unknown		ltr-1_family-76#LTR/Unknown
OG0001113					ltr-1_family-184#LTR/Unknown							ltr-1_family-70#LTR/Unknown								ltr-1_family-157#LTR/Unknown
OG0001114					ltr-1_family-188#LTR/Unknown															ltr-1_family-249#LTR/Unknown, ltr-1_family-256#LTR/Unknown
OG0001115					ltr-1_family-192#LTR/Unknown													ltr-1_family-153#LTR/Unknown		ltr-1_family-204#LTR/Unknown
OG0001116					ltr-1_family-203#LTR/Unknown							ltr-1_family-107#LTR/Unknown								ltr-1_family-106#LTR/Unknown
OG0001117					ltr-1_family-206#LTR/Unknown															ltr-1_family-40#LTR/Unknown, ltr-1_family-77#LTR/Unknown
OG0001118					ltr-1_family-230#LTR/Unknown													ltr-1_family-145#LTR/Unknown		ltr-1_family-171#LTR/Unknown
OG0001119					ltr-1_family-236#LTR/Unknown															ltr-1_family-173#LTR/Unknown, ltr-1_family-220#LTR/Unknown
OG0001120					ltr-1_family-241#LTR/Unknown							rnd-4_family-1115#Unknown								ltr-1_family-133#LTR/Unknown
OG0001121					ltr-1_family-245#LTR/Unknown													ltr-1_family-34#LTR/Unknown		ltr-1_family-303#LTR/Unknown
OG0001122					ltr-1_family-26#LTR/Unknown													ltr-1_family-141#LTR/Unknown		ltr-1_family-92#LTR/Unknown
OG0001123					ltr-1_family-259#LTR/Unknown														ltr-1_family-61#LTR/Unknown	ltr-1_family-191#LTR/Unknown
OG0001124					ltr-1_family-272#LTR/Unknown							ltr-1_family-102#LTR/Unknown							ltr-1_family-40#LTR/Unknown
OG0001125					ltr-1_family-279#LTR/Unknown													ltr-1_family-81#LTR/Unknown		ltr-1_family-261#LTR/Unknown
OG0001126					ltr-1_family-285#LTR/Unknown													ltr-1_family-117#LTR/Unknown		ltr-1_family-247#LTR/Unknown
OG0001127					ltr-1_family-289#LTR/Unknown							ltr-1_family-88#LTR/Unknown								ltr-1_family-279#LTR/Unknown
OG0001128					ltr-1_family-298#LTR/Unknown													ltr-1_family-131#LTR/Unknown		ltr-1_family-71#LTR/Unknown
OG0001129					ltr-1_family-301#LTR/Unknown							ltr-1_family-72#LTR/Unknown								ltr-1_family-169#LTR/Unknown
OG0001130					ltr-1_family-311#LTR/Unknown													ltr-1_family-110#LTR/Unknown		ltr-1_family-197#LTR/Unknown
OG0001131					ltr-1_family-316#LTR/Unknown, ltr-1_family-35#LTR/Unknown															ltr-1_family-186#LTR/Unknown
OG0001132					ltr-1_family-327#LTR/Unknown, ltr-1_family-91#LTR/Unknown															ltr-1_family-45#LTR/Unknown
OG0001133					ltr-1_family-328#LTR/Unknown														ltr-1_family-63#LTR/Unknown	ltr-1_family-237#LTR/Unknown
OG0001134					ltr-1_family-338#LTR/Unknown							ltr-1_family-39#LTR/Unknown								ltr-1_family-131#LTR/Unknown
OG0001135					ltr-1_family-339#LTR/Unknown													ltr-1_family-119#LTR/Unknown	ltr-1_family-89#LTR/Unknown
OG0001136					ltr-1_family-345#LTR/Unknown													ltr-1_family-139#LTR/Unknown		ltr-1_family-282#LTR/Unknown
OG0001137					ltr-1_family-45#LTR/Unknown													ltr-1_family-45#LTR/Unknown		ltr-1_family-239#LTR/Unknown
OG0001138					ltr-1_family-74#LTR/Unknown													ltr-1_family-79#LTR/Unknown		ltr-1_family-32#LTR/Unknown
OG0001139					ltr-1_family-87#LTR/Unknown														ltr-1_family-8#LTR/Unknown	ltr-1_family-195#LTR/Unknown
OG0001140					rnd-1_family-59#Unknown									rnd-1_family-168#Unknown					rnd-5_family-4307#Unknown
OG0001141					rnd-1_family-6#Unknown														rnd-4_family-6676#Unknown	rnd-4_family-64#Unknown
OG0001142					rnd-1_family-72#Unknown									rnd-1_family-401#Unknown					rnd-1_family-248#Unknown
OG0001143					rnd-1_family-84#Unknown									rnd-1_family-102#Unknown						rnd-1_family-267#Unknown
OG0001144					rnd-1_family-85#Unknown													rnd-1_family-308#Unknown	rnd-1_family-123#Unknown
OG0001145					rnd-1_family-139#Unknown							rnd-3_family-598#Unknown		rnd-2_family-82#Unknown
OG0001146					rnd-1_family-153#Unknown													rnd-1_family-76#Unknown	rnd-3_family-1054#Unknown
OG0001147					rnd-1_family-188#Unknown														rnd-1_family-209#Unknown, rnd-1_family-486#Unknown
OG0001148					rnd-1_family-202#Unknown														rnd-1_family-467#Unknown	rnd-1_family-326#Unknown
OG0001149					rnd-1_family-269#Unknown							rnd-1_family-199#Unknown								rnd-1_family-445#Unknown
OG0001150					rnd-1_family-316#Unknown, rnd-1_family-408#Unknown													rnd-1_family-378#Unknown
OG0001151					rnd-1_family-381#Unknown							rnd-1_family-301#Unknown							rnd-1_family-429#Unknown
OG0001152					rnd-1_family-425#Unknown, rnd-1_family-624#Unknown															rnd-1_family-186#Unknown
OG0001153					rnd-1_family-446#Unknown							rnd-1_family-347#Unknown		rnd-1_family-475#Unknown
OG0001154					rnd-1_family-474#Unknown														rnd-1_family-218#Unknown	rnd-1_family-494#Unknown
OG0001155					rnd-1_family-516#Unknown														rnd-1_family-372#Unknown	rnd-1_family-496#Unknown
OG0001156					rnd-1_family-517#Unknown							rnd-1_family-725#Unknown						rnd-1_family-614#Unknown
OG0001157					rnd-1_family-545#Unknown														rnd-4_family-3798#Unknown	rnd-1_family-597#Unknown
OG0001158					rnd-1_family-551#Unknown							rnd-4_family-6065#Unknown		rnd-1_family-562#Unknown
OG0001159					rnd-1_family-558#Unknown							rnd-1_family-716#Unknown							rnd-1_family-556#Unknown
OG0001160					rnd-1_family-561#Unknown							rnd-4_family-5631#Unknown								rnd-4_family-401#Unknown
OG0001161					rnd-1_family-566#Unknown													rnd-1_family-642#Unknown	rnd-1_family-170#Unknown
OG0001162					rnd-1_family-570#Unknown							rnd-1_family-720#Unknown, rnd-3_family-3128#Unknown
OG0001163					rnd-1_family-576#Unknown							rnd-1_family-314#Unknown						rnd-1_family-528#Unknown
OG0001164					rnd-1_family-597#Unknown													rnd-1_family-305#Unknown		rnd-4_family-4197#Unknown
OG0001165					rnd-1_family-612#Unknown													rnd-4_family-3827#Unknown	rnd-1_family-382#Unknown
OG0001166					rnd-1_family-615#Unknown							rnd-1_family-562#Unknown						rnd-1_family-495#Unknown
OG0001167					rnd-1_family-658#Unknown							rnd-3_family-156#Unknown						rnd-1_family-559#Unknown
OG0001168					rnd-1_family-685#Unknown							rnd-1_family-644#Unknown		rnd-1_family-573#Unknown
OG0001169					rnd-3_family-280#Unknown														rnd-1_family-413#Unknown	rnd-4_family-3082#Unknown
OG0001170					rnd-4_family-761#Unknown													rnd-1_family-625#Unknown	rnd-1_family-340#Unknown
OG0001171					rnd-4_family-142#Unknown							rnd-3_family-904#Unknown						rnd-4_family-3486#Unknown
OG0001172					rnd-4_family-4889#Unknown							rnd-4_family-1824#Unknown								rnd-4_family-5436#Unknown
OG0001173					rnd-4_family-191#Unknown, rnd-4_family-195#Unknown															rnd-5_family-2154#Unknown
OG0001174					rnd-4_family-2823#Unknown							rnd-1_family-311#Unknown							rnd-4_family-7810#Unknown
OG0001175					rnd-4_family-934#Unknown							rnd-4_family-3581#Unknown							rnd-1_family-585#Unknown
OG0001176					rnd-4_family-3991#Unknown														rnd-1_family-303#Unknown	rnd-4_family-5531#Unknown
OG0001177					rnd-4_family-2141#Unknown							rnd-4_family-16409#Unknown		rnd-1_family-495#Unknown
OG0001178					rnd-4_family-488#Unknown							ltr-1_family-98#LTR/Unknown						rnd-4_family-5462#Unknown
OG0001179					rnd-4_family-18327#Unknown													rnd-3_family-3106#Unknown	rnd-4_family-3653#Unknown
OG0001180					rnd-4_family-3095#Unknown							rnd-1_family-607#Unknown		rnd-1_family-576#Unknown
OG0001181					rnd-4_family-1572#Unknown													rnd-1_family-527#Unknown		rnd-1_family-465#Unknown
OG0001182					rnd-4_family-2814#Unknown									rnd-3_family-2823#Unknown					rnd-5_family-3560#Unknown
OG0001183					rnd-4_family-4535#Unknown							rnd-3_family-3713#Unknown							rnd-4_family-7327#Unknown
OG0001184					rnd-5_family-12065#Unknown							rnd-1_family-412#Unknown						rnd-5_family-2457#Unknown
OG0001185					rnd-5_family-3800#Unknown							rnd-5_family-1317#Unknown							rnd-4_family-1453#Unknown
OG0001186					rnd-5_family-3356#Unknown													rnd-5_family-1996#Unknown		rnd-1_family-345#Unknown
OG0001187					rnd-5_family-4389#Unknown							rnd-4_family-4500#Unknown							rnd-5_family-5280#Unknown
OG0001188					rnd-5_family-6583#Unknown							rnd-4_family-14270#Unknown						rnd-4_family-4805#Unknown
OG0001189					rnd-5_family-151#Unknown														rnd-1_family-344#Unknown, rnd-4_family-2577#Unknown
OG0001190					rnd-5_family-9256#Unknown									rnd-1_family-578#Unknown					rnd-5_family-10873#Unknown
OG0001191					rnd-5_family-9004#Unknown													rnd-1_family-571#Unknown		rnd-4_family-12056#Unknown
OG0001192					rnd-5_family-1953#Unknown							rnd-1_family-629#Unknown								rnd-1_family-235#Unknown
OG0001193					rnd-5_family-6022#Unknown							rnd-1_family-405#Unknown						rnd-1_family-337#Unknown
OG0001194					rnd-5_family-16606#Unknown													rnd-1_family-532#Unknown	rnd-1_family-499#Unknown
OG0001195					rnd-5_family-17023#Unknown									rnd-4_family-503#Unknown					rnd-4_family-2256#Unknown
OG0001196					rnd-5_family-3828#Unknown													rnd-4_family-13378#Unknown	rnd-5_family-5155#Unknown
OG0001197					rnd-5_family-7370#Unknown														rnd-5_family-17529#Unknown	rnd-4_family-6033#Unknown
OG0001198					rnd-5_family-7631#Unknown													rnd-4_family-5449#Unknown	rnd-4_family-2889#Unknown
OG0001199						rnd-1_family-1#Unknown, rnd-1_family-20#Unknown, rnd-1_family-22#Unknown
OG0001200							ltr-1_family-14#LTR/Unknown, rnd-1_family-623#Unknown, rnd-4_family-560#Unknown
OG0001201							rnd-1_family-136#Unknown, rnd-1_family-391#Unknown																rnd-1_family-622#Unknown
OG0001202							rnd-1_family-137#Unknown, rnd-1_family-156#Unknown																rnd-1_family-354#Unknown
OG0001203							rnd-1_family-393#Unknown, rnd-1_family-570#Unknown, rnd-1_family-59#Unknown
OG0001204							rnd-1_family-58#Unknown								rnd-1_family-20#Unknown								rnd-1_family-29#Unknown
OG0001205							rnd-1_family-185#Unknown, rnd-1_family-488#Unknown, rnd-1_family-70#Unknown
OG0001206							rnd-1_family-161#Unknown, rnd-1_family-316#Unknown, rnd-1_family-427#Unknown
OG0001207							rnd-1_family-184#Unknown, rnd-1_family-219#Unknown, rnd-1_family-283#Unknown
OG0001208							rnd-1_family-196#Unknown, rnd-1_family-375#Unknown, rnd-1_family-644#Unknown
OG0001209							rnd-1_family-238#Unknown								rnd-1_family-618#Unknown								rnd-1_family-694#Unknown
OG0001210							rnd-1_family-266#Unknown, rnd-1_family-310#Unknown, rnd-1_family-477#Unknown
OG0001211							rnd-1_family-289#Unknown, rnd-1_family-448#Unknown, rnd-1_family-492#Unknown
OG0001212							rnd-1_family-299#Unknown, rnd-4_family-649#Unknown								rnd-1_family-681#Unknown
OG0001213							rnd-1_family-300#Unknown, rnd-1_family-342#Unknown, rnd-1_family-611#Unknown
OG0001214							rnd-1_family-333#Unknown, rnd-1_family-408#Unknown, rnd-1_family-558#Unknown
OG0001215							rnd-1_family-382#Unknown, rnd-1_family-522#Unknown, rnd-1_family-554#Unknown
OG0001216							rnd-1_family-388#Unknown																rnd-1_family-524#Unknown, rnd-1_family-583#Unknown
OG0001217							rnd-1_family-426#Unknown, rnd-1_family-494#Unknown, rnd-4_family-540#Unknown
OG0001218							rnd-1_family-527#Unknown				rnd-1_family-216#Unknown, rnd-1_family-415#Unknown
OG0001219							rnd-4_family-5859#Unknown																ltr-1_family-165#LTR/Unknown, rnd-1_family-582#Unknown
OG0001220							rnd-4_family-201#Unknown								rnd-1_family-437#Unknown								rnd-1_family-414#Unknown
OG0001221								ltr-1_family-15#LTR/Unknown, rnd-1_family-245#Unknown, rnd-1_family-362#Unknown
OG0001222								rnd-1_family-23#Unknown, rnd-1_family-5#Unknown, rnd-1_family-7#Unknown
OG0001223								rnd-1_family-120#Unknown, rnd-1_family-18#Unknown						rnd-1_family-407#Unknown
OG0001224								rnd-1_family-207#Unknown, rnd-1_family-238#Unknown, rnd-1_family-47#Unknown
OG0001225								rnd-1_family-190#Unknown, rnd-1_family-48#Unknown								rnd-1_family-5#Unknown
OG0001226								rnd-1_family-84#Unknown					rnd-1_family-81#Unknown, rnd-1_family-88#Unknown
OG0001227								rnd-1_family-161#Unknown, rnd-1_family-335#Unknown, rnd-1_family-98#Unknown
OG0001228								rnd-1_family-124#Unknown, rnd-1_family-233#Unknown				rnd-1_family-584#Unknown
OG0001229								rnd-1_family-173#Unknown, rnd-1_family-274#Unknown, rnd-1_family-354#Unknown
OG0001230								rnd-1_family-198#Unknown						rnd-4_family-1331#Unknown				rnd-5_family-689#Unknown
OG0001231								rnd-1_family-270#Unknown				rnd-4_family-3049#Unknown								rnd-5_family-4987#Unknown
OG0001232								rnd-3_family-734#Unknown								rnd-1_family-53#Unknown, rnd-1_family-72#Unknown
OG0001233									rnd-1_family-105#Unknown, rnd-1_family-383#Unknown, rnd-1_family-40#Unknown
OG0001234									rnd-1_family-181#Unknown, rnd-1_family-423#Unknown, rnd-1_family-53#Unknown
OG0001235									rnd-1_family-1#Unknown, rnd-1_family-368#Unknown, rnd-1_family-94#Unknown
OG0001236									rnd-1_family-113#Unknown, rnd-1_family-25#Unknown, rnd-1_family-297#Unknown
OG0001237									rnd-1_family-128#Unknown, rnd-1_family-207#Unknown, rnd-1_family-238#Unknown
OG0001238									rnd-1_family-310#Unknown, rnd-1_family-469#Unknown, rnd-1_family-95#Unknown
OG0001239									rnd-1_family-214#Unknown, rnd-1_family-291#Unknown, rnd-1_family-58#Unknown
OG0001240									rnd-1_family-178#Unknown, rnd-1_family-240#Unknown, rnd-1_family-451#Unknown
OG0001241									rnd-1_family-201#Unknown, rnd-1_family-339#Unknown, rnd-1_family-416#Unknown
OG0001242									rnd-1_family-239#Unknown, rnd-1_family-295#Unknown, rnd-1_family-591#Unknown
OG0001243									rnd-1_family-251#Unknown, rnd-1_family-262#Unknown, rnd-1_family-436#Unknown
OG0001244									rnd-1_family-266#Unknown, rnd-1_family-489#Unknown, rnd-1_family-625#Unknown
OG0001245									rnd-1_family-293#Unknown, rnd-1_family-378#Unknown, rnd-1_family-421#Unknown
OG0001246									rnd-1_family-427#Unknown, rnd-1_family-465#Unknown, rnd-1_family-546#Unknown
OG0001247									rnd-4_family-1904#Unknown, rnd-4_family-1908#Unknown, rnd-4_family-5147#Unknown
OG0001248										ltr-1_family-19#LTR/Unknown, ltr-1_family-39#LTR/Unknown, rnd-1_family-1559#Unknown
OG0001249										ltr-1_family-3#LTR/Unknown																ltr-1_family-21#LTR/Unknown, ltr-1_family-23#LTR/Unknown
OG0001250										rnd-1_family-14#Unknown																rnd-1_family-31#Unknown, rnd-1_family-317#Unknown
OG0001251										rnd-1_family-324#Unknown											rnd-1_family-304#Unknown					rnd-1_family-681#Unknown
OG0001252										rnd-1_family-225#Unknown, rnd-1_family-520#Unknown																rnd-1_family-157#Unknown
OG0001253										rnd-1_family-1482#Unknown, rnd-1_family-308#Unknown																rnd-1_family-465#Unknown
OG0001254										rnd-1_family-154#Unknown, rnd-1_family-804#Unknown																rnd-1_family-961#Unknown
OG0001255										rnd-1_family-124#Unknown, rnd-1_family-214#Unknown																rnd-1_family-220#Unknown
OG0001256										rnd-1_family-1306#Unknown, rnd-1_family-22#Unknown, rnd-1_family-987#Unknown
OG0001257										rnd-1_family-153#Unknown, rnd-1_family-20#Unknown																rnd-1_family-611#Unknown
OG0001258										rnd-1_family-315#Unknown																rnd-1_family-33#Unknown, rnd-1_family-753#Unknown
OG0001259										rnd-1_family-342#Unknown, rnd-1_family-733#Unknown, rnd-1_family-847#Unknown
OG0001260										rnd-1_family-1116#Unknown, rnd-1_family-235#Unknown, rnd-1_family-81#Unknown
OG0001261										rnd-1_family-137#Unknown, rnd-1_family-784#Unknown																rnd-4_family-7726#Unknown
OG0001262										rnd-1_family-347#Unknown																rnd-1_family-1229#Unknown, rnd-1_family-392#Unknown
OG0001263										rnd-1_family-296#Unknown, rnd-1_family-577#Unknown, rnd-1_family-995#Unknown
OG0001264										rnd-1_family-204#Unknown											rnd-1_family-499#Unknown					rnd-1_family-412#Unknown
OG0001265										rnd-1_family-261#Unknown, rnd-1_family-549#Unknown																rnd-1_family-321#Unknown
OG0001266										rnd-1_family-302#Unknown																rnd-1_family-461#Unknown, rnd-1_family-517#Unknown
OG0001267										rnd-1_family-157#Unknown																rnd-1_family-161#Unknown, rnd-1_family-882#Unknown
OG0001268										rnd-1_family-278#Unknown																rnd-1_family-357#Unknown, rnd-1_family-513#Unknown
OG0001269										rnd-1_family-1126#Unknown, rnd-1_family-249#Unknown																rnd-1_family-607#Unknown
OG0001270										rnd-1_family-240#Unknown, rnd-1_family-773#Unknown																rnd-1_family-637#Unknown
OG0001271										rnd-1_family-1515#Unknown, rnd-1_family-344#Unknown											rnd-1_family-854#Unknown
OG0001272										rnd-1_family-193#Unknown, rnd-1_family-998#Unknown																rnd-1_family-478#Unknown
OG0001273										rnd-1_family-299#Unknown, rnd-1_family-597#Unknown																rnd-4_family-4061#Unknown
OG0001274										rnd-1_family-264#Unknown																rnd-1_family-209#Unknown, rnd-1_family-261#Unknown
OG0001275										rnd-1_family-143#Unknown, rnd-4_family-4341#Unknown																rnd-1_family-100#Unknown
OG0001276										rnd-1_family-1161#Unknown, rnd-1_family-300#Unknown, rnd-1_family-934#Unknown
OG0001277										rnd-1_family-371#Unknown, rnd-1_family-513#Unknown																rnd-1_family-673#Unknown
OG0001278										rnd-1_family-381#Unknown																rnd-1_family-1060#Unknown, rnd-1_family-1115#Unknown
OG0001279										rnd-1_family-1312#Unknown, rnd-1_family-383#Unknown																rnd-1_family-494#Unknown
OG0001280										rnd-1_family-1047#Unknown, rnd-1_family-401#Unknown																rnd-1_family-127#Unknown
OG0001281										rnd-1_family-403#Unknown																rnd-1_family-123#Unknown, rnd-1_family-1318#Unknown
OG0001282										rnd-1_family-1132#Unknown, rnd-1_family-415#Unknown																rnd-1_family-290#Unknown
OG0001283										rnd-1_family-428#Unknown																rnd-1_family-279#Unknown, rnd-1_family-295#Unknown
OG0001284										rnd-1_family-1490#Unknown, rnd-1_family-433#Unknown																rnd-4_family-2338#Unknown
OG0001285										rnd-1_family-453#Unknown																rnd-1_family-1249#Unknown, rnd-1_family-1614#Unknown
OG0001286										rnd-1_family-488#Unknown											rnd-1_family-336#Unknown					rnd-1_family-466#Unknown
OG0001287										rnd-1_family-1457#Unknown, rnd-1_family-524#Unknown																rnd-4_family-3552#Unknown
OG0001288										rnd-1_family-1603#Unknown, rnd-1_family-531#Unknown																rnd-1_family-1529#Unknown
OG0001289										rnd-1_family-534#Unknown																rnd-1_family-1123#Unknown, rnd-1_family-837#Unknown
OG0001290										rnd-1_family-1349#Unknown, rnd-1_family-559#Unknown, rnd-1_family-790#Unknown
OG0001291										rnd-1_family-1075#Unknown, rnd-1_family-575#Unknown																rnd-1_family-765#Unknown
OG0001292										rnd-1_family-563#Unknown, rnd-1_family-621#Unknown																rnd-1_family-1025#Unknown
OG0001293										rnd-1_family-586#Unknown, rnd-1_family-590#Unknown, rnd-1_family-778#Unknown
OG0001294										rnd-1_family-1179#Unknown, rnd-1_family-600#Unknown																rnd-4_family-66#Unknown
OG0001295										rnd-1_family-609#Unknown, rnd-1_family-775#Unknown																rnd-1_family-1814#Unknown
OG0001296										rnd-1_family-634#Unknown																rnd-1_family-1114#Unknown, rnd-4_family-2143#Unknown
OG0001297										rnd-1_family-1250#Unknown, rnd-1_family-646#Unknown																rnd-1_family-562#Unknown
OG0001298										rnd-1_family-677#Unknown																rnd-4_family-182#Unknown, rnd-4_family-340#Unknown
OG0001299										rnd-1_family-1164#Unknown, rnd-1_family-1606#Unknown, rnd-1_family-679#Unknown
OG0001300										rnd-1_family-1162#Unknown, rnd-1_family-1218#Unknown, rnd-1_family-709#Unknown
OG0001301										rnd-1_family-725#Unknown, rnd-1_family-911#Unknown, rnd-1_family-912#Unknown
OG0001302										rnd-1_family-728#Unknown, rnd-1_family-801#Unknown																rnd-3_family-1178#Unknown
OG0001303										rnd-1_family-792#Unknown																rnd-4_family-2310#Unknown, rnd-4_family-800#Unknown
OG0001304										rnd-1_family-794#Unknown																rnd-4_family-1057#Unknown, rnd-4_family-2784#Unknown
OG0001305										rnd-1_family-795#Unknown																rnd-1_family-1024#Unknown, rnd-4_family-2191#Unknown
OG0001306										rnd-1_family-1394#Unknown, rnd-1_family-811#Unknown, rnd-1_family-908#Unknown
OG0001307										rnd-1_family-821#Unknown																rnd-1_family-391#Unknown, rnd-1_family-784#Unknown
OG0001308										rnd-1_family-872#Unknown																rnd-1_family-257#Unknown, rnd-1_family-863#Unknown
OG0001309										rnd-1_family-1193#Unknown, rnd-1_family-894#Unknown																rnd-1_family-399#Unknown
OG0001310										rnd-1_family-1240#Unknown, rnd-1_family-898#Unknown																rnd-3_family-261#Unknown
OG0001311										rnd-1_family-1035#Unknown, rnd-1_family-888#Unknown																rnd-4_family-913#Unknown
OG0001312										rnd-1_family-1122#Unknown, rnd-1_family-915#Unknown																rnd-1_family-1657#Unknown
OG0001313										rnd-1_family-916#Unknown											rnd-1_family-1181#Unknown, rnd-1_family-309#Unknown
OG0001314										rnd-1_family-1036#Unknown, rnd-1_family-942#Unknown																rnd-4_family-424#Unknown
OG0001315										rnd-1_family-1370#Unknown, rnd-1_family-957#Unknown																rnd-4_family-1156#Unknown
OG0001316										rnd-1_family-1350#Unknown, rnd-1_family-991#Unknown																rnd-1_family-1499#Unknown
OG0001317										rnd-1_family-1001#Unknown																rnd-1_family-1777#Unknown, rnd-1_family-949#Unknown
OG0001318										rnd-1_family-1188#Unknown																rnd-1_family-1022#Unknown, rnd-1_family-1400#Unknown
OG0001319										rnd-1_family-1200#Unknown, rnd-1_family-1236#Unknown, rnd-1_family-1461#Unknown
OG0001320										rnd-1_family-1223#Unknown, rnd-4_family-2618#Unknown																rnd-4_family-7408#Unknown
OG0001321										rnd-1_family-1251#Unknown, rnd-1_family-1464#Unknown																rnd-4_family-518#Unknown
OG0001322										rnd-1_family-1289#Unknown																rnd-1_family-535#Unknown, rnd-1_family-591#Unknown
OG0001323										rnd-1_family-1367#Unknown, rnd-4_family-1669#Unknown, rnd-4_family-5566#Unknown
OG0001324										rnd-1_family-1392#Unknown, rnd-4_family-4587#Unknown																rnd-1_family-1767#Unknown
OG0001325										rnd-1_family-1416#Unknown, rnd-3_family-3301#Unknown																rnd-1_family-848#Unknown
OG0001326										rnd-1_family-1492#Unknown											rnd-1_family-287#Unknown					rnd-1_family-614#Unknown
OG0001327										rnd-1_family-1501#Unknown																rnd-1_family-1306#Unknown, rnd-1_family-1448#Unknown
OG0001328										rnd-1_family-1605#Unknown																rnd-1_family-1796#Unknown, rnd-1_family-363#Unknown
OG0001329										rnd-1_family-1616#Unknown, rnd-3_family-263#Unknown																rnd-4_family-2433#Unknown
OG0001330										rnd-1_family-1624#Unknown, rnd-5_family-3060#Unknown																rnd-1_family-96#Unknown
OG0001331										rnd-1_family-1646#Unknown, rnd-3_family-315#Unknown																rnd-3_family-1235#Unknown
OG0001332										rnd-2_family-23#Unknown																rnd-1_family-386#Unknown, rnd-3_family-416#Unknown
OG0001333										rnd-3_family-625#Unknown																rnd-4_family-1456#Unknown, rnd-4_family-5757#Unknown
OG0001334										rnd-3_family-1217#Unknown																rnd-1_family-395#Unknown, rnd-1_family-504#Unknown
OG0001335										rnd-3_family-2475#Unknown																rnd-1_family-283#Unknown, rnd-1_family-526#Unknown
OG0001336										rnd-3_family-1030#Unknown																rnd-1_family-368#Unknown, rnd-1_family-567#Unknown
OG0001337										rnd-3_family-923#Unknown																rnd-1_family-1422#Unknown, rnd-4_family-3976#Unknown
OG0001338										rnd-4_family-2228#Unknown, rnd-4_family-2487#Unknown																rnd-4_family-529#Unknown
OG0001339										rnd-4_family-1107#Unknown																rnd-4_family-3929#Unknown, rnd-4_family-7457#Unknown
OG0001340										rnd-4_family-227#Unknown																rnd-1_family-810#Unknown, rnd-1_family-827#Unknown
OG0001341										rnd-4_family-247#Unknown											rnd-4_family-304#Unknown					rnd-4_family-168#Unknown
OG0001342										rnd-4_family-1066#Unknown																rnd-1_family-801#Unknown, rnd-1_family-899#Unknown
OG0001343										rnd-4_family-622#Unknown																rnd-1_family-1331#Unknown, rnd-1_family-1409#Unknown
OG0001344										rnd-4_family-1282#Unknown, rnd-4_family-4131#Unknown																rnd-4_family-4105#Unknown
OG0001345										rnd-4_family-6165#Unknown, rnd-4_family-7465#Unknown																rnd-1_family-628#Unknown
OG0001346										rnd-4_family-4434#Unknown																rnd-1_family-1577#Unknown, rnd-1_family-1666#Unknown
OG0001347										rnd-4_family-569#Unknown											rnd-1_family-1019#Unknown					rnd-1_family-1282#Unknown
OG0001348										rnd-4_family-1276#Unknown																rnd-1_family-1658#Unknown, rnd-1_family-791#Unknown
OG0001349										rnd-4_family-4476#Unknown																rnd-4_family-7716#Unknown, rnd-4_family-9257#Unknown
OG0001350										rnd-4_family-2039#Unknown																rnd-1_family-508#Unknown, rnd-1_family-730#Unknown
OG0001351										rnd-4_family-938#Unknown																rnd-1_family-135#Unknown, rnd-1_family-37#Unknown
OG0001352										rnd-5_family-4193#Unknown																rnd-1_family-1199#Unknown, rnd-1_family-1742#Unknown
OG0001353											rnd-1_family-154#Unknown, rnd-1_family-81#Unknown												rnd-1_family-97#Unknown
OG0001354											rnd-1_family-136#Unknown											rnd-1_family-291#Unknown, rnd-1_family-417#Unknown
OG0001355											rnd-1_family-114#Unknown				rnd-1_family-303#Unknown								rnd-1_family-226#Unknown
OG0001356											rnd-1_family-99#Unknown											rnd-1_family-309#Unknown, rnd-1_family-457#Unknown
OG0001357											rnd-1_family-214#Unknown											rnd-1_family-536#Unknown, rnd-1_family-610#Unknown
OG0001358											rnd-1_family-225#Unknown, rnd-1_family-907#Unknown											rnd-1_family-149#Unknown
OG0001359											rnd-1_family-252#Unknown, rnd-1_family-402#Unknown											rnd-1_family-472#Unknown
OG0001360											rnd-1_family-255#Unknown											rnd-1_family-731#Unknown, rnd-1_family-81#Unknown
OG0001361											rnd-1_family-257#Unknown											rnd-1_family-584#Unknown, rnd-1_family-648#Unknown
OG0001362											rnd-1_family-299#Unknown, rnd-1_family-317#Unknown											rnd-4_family-614#Unknown
OG0001363											rnd-1_family-404#Unknown				rnd-1_family-111#Unknown							rnd-1_family-465#Unknown
OG0001364											rnd-1_family-541#Unknown, rnd-1_family-902#Unknown											rnd-4_family-1798#Unknown
OG0001365											rnd-1_family-681#Unknown											rnd-1_family-462#Unknown, rnd-1_family-660#Unknown
OG0001366											rnd-1_family-698#Unknown											rnd-1_family-655#Unknown, rnd-1_family-881#Unknown
OG0001367											rnd-1_family-714#Unknown											rnd-1_family-415#Unknown, rnd-1_family-433#Unknown
OG0001368											rnd-1_family-805#Unknown, rnd-1_family-896#Unknown											rnd-1_family-672#Unknown
OG0001369											rnd-1_family-846#Unknown, rnd-4_family-8303#Unknown											rnd-4_family-4326#Unknown
OG0001370											rnd-1_family-870#Unknown											rnd-1_family-450#Unknown, rnd-1_family-736#Unknown
OG0001371											rnd-1_family-895#Unknown											rnd-1_family-596#Unknown, rnd-1_family-785#Unknown
OG0001372											rnd-4_family-3209#Unknown											rnd-1_family-690#Unknown, rnd-1_family-697#Unknown
OG0001373											rnd-4_family-1582#Unknown											rnd-4_family-1276#Unknown, rnd-4_family-327#Unknown
OG0001374											rnd-4_family-1864#Unknown											rnd-1_family-414#Unknown, rnd-1_family-713#Unknown
OG0001375												rnd-1_family-60#Unknown		rnd-1_family-50#Unknown					rnd-1_family-5#Unknown
OG0001376												rnd-1_family-132#Unknown						rnd-1_family-344#Unknown		ltr-1_family-253#LTR/Unknown
OG0001377												rnd-1_family-225#Unknown		rnd-1_family-314#Unknown				rnd-4_family-806#Unknown
OG0001378												rnd-1_family-236#Unknown, rnd-1_family-368#Unknown								rnd-1_family-423#Unknown
OG0001379												rnd-1_family-270#Unknown		rnd-1_family-517#Unknown					rnd-1_family-529#Unknown
OG0001380												rnd-1_family-282#Unknown						rnd-1_family-317#Unknown		rnd-1_family-361#Unknown
OG0001381												rnd-1_family-295#Unknown		rnd-1_family-320#Unknown				rnd-1_family-546#Unknown
OG0001382												rnd-1_family-333#Unknown		rnd-4_family-1684#Unknown				rnd-1_family-576#Unknown
OG0001383												rnd-1_family-343#Unknown, rnd-1_family-448#Unknown, rnd-1_family-600#Unknown
OG0001384												rnd-1_family-364#Unknown, rnd-1_family-478#Unknown, rnd-1_family-518#Unknown
OG0001385												rnd-1_family-374#Unknown						rnd-1_family-573#Unknown		rnd-1_family-568#Unknown
OG0001386												rnd-1_family-417#Unknown						rnd-1_family-581#Unknown		rnd-5_family-1726#Unknown
OG0001387												rnd-1_family-418#Unknown		rnd-1_family-412#Unknown				rnd-1_family-399#Unknown
OG0001388												rnd-1_family-432#Unknown, rnd-1_family-508#Unknown							rnd-1_family-453#Unknown
OG0001389												rnd-1_family-454#Unknown		rnd-1_family-289#Unknown				rnd-1_family-250#Unknown
OG0001390												rnd-1_family-462#Unknown		rnd-1_family-208#Unknown						rnd-5_family-2126#Unknown
OG0001391												rnd-1_family-561#Unknown					rnd-1_family-231#Unknown	rnd-1_family-428#Unknown
OG0001392												rnd-1_family-586#Unknown							rnd-1_family-485#Unknown	rnd-1_family-546#Unknown
OG0001393												rnd-1_family-594#Unknown		rnd-1_family-295#Unknown				rnd-1_family-264#Unknown
OG0001394												rnd-1_family-632#Unknown						rnd-1_family-598#Unknown	rnd-4_family-5740#Unknown
OG0001395												rnd-1_family-655#Unknown							rnd-1_family-442#Unknown	rnd-1_family-397#Unknown
OG0001396												rnd-1_family-704#Unknown		rnd-1_family-348#Unknown						rnd-1_family-542#Unknown
OG0001397												rnd-3_family-1331#Unknown		rnd-1_family-493#Unknown					rnd-4_family-12869#Unknown
OG0001398												rnd-3_family-2223#Unknown		rnd-1_family-85#Unknown				rnd-4_family-2484#Unknown
OG0001399												rnd-3_family-1097#Unknown						rnd-3_family-1993#Unknown		rnd-4_family-2885#Unknown
OG0001400												rnd-3_family-1793#Unknown					rnd-1_family-310#Unknown		rnd-1_family-283#Unknown
OG0001401												rnd-3_family-1963#Unknown		rnd-1_family-450#Unknown				rnd-1_family-534#Unknown
OG0001402												rnd-4_family-6102#Unknown							rnd-4_family-8524#Unknown	rnd-4_family-719#Unknown
OG0001403												rnd-4_family-6905#Unknown		rnd-1_family-527#Unknown						rnd-1_family-412#Unknown
OG0001404												rnd-4_family-2383#Unknown						rnd-4_family-6090#Unknown		rnd-5_family-15858#Unknown
OG0001405												rnd-4_family-9313#Unknown						rnd-1_family-209#Unknown	rnd-1_family-569#Unknown
OG0001406												rnd-4_family-1508#Unknown						rnd-1_family-364#Unknown	rnd-1_family-363#Unknown
OG0001407												rnd-4_family-8152#Unknown		rnd-1_family-543#Unknown				rnd-1_family-570#Unknown
OG0001408												rnd-4_family-797#Unknown						rnd-5_family-720#Unknown		rnd-4_family-2644#Unknown
OG0001409												rnd-4_family-5401#Unknown							rnd-4_family-993#Unknown	rnd-1_family-578#Unknown
OG0001410												rnd-4_family-3387#Unknown							rnd-1_family-380#Unknown	rnd-4_family-8704#Unknown
OG0001411												rnd-4_family-6019#Unknown							rnd-4_family-825#Unknown	rnd-1_family-660#Unknown
OG0001412												rnd-4_family-9273#Unknown							rnd-5_family-5524#Unknown	rnd-5_family-11207#Unknown
OG0001413												rnd-5_family-530#Unknown							rnd-5_family-10871#Unknown	rnd-4_family-1775#Unknown
OG0001414												rnd-5_family-705#Unknown		rnd-1_family-510#Unknown						rnd-1_family-315#Unknown
OG0001415													rnd-1_family-6#Unknown			rnd-1_family-3#Unknown, rnd-1_family-33#Unknown
OG0001416													rnd-1_family-20#Unknown					rnd-4_family-5212#Unknown		rnd-5_family-1263#Unknown
OG0001417													rnd-1_family-36#Unknown			rnd-1_family-103#Unknown, rnd-1_family-56#Unknown
OG0001418													rnd-1_family-41#Unknown, rnd-1_family-98#Unknown, rnd-1_family-99#Unknown
OG0001419													rnd-1_family-132#Unknown, rnd-1_family-54#Unknown, rnd-1_family-75#Unknown
OG0001420													rnd-1_family-125#Unknown, rnd-1_family-140#Unknown, rnd-1_family-79#Unknown
OG0001421													rnd-1_family-112#Unknown, rnd-1_family-114#Unknown, rnd-1_family-83#Unknown
OG0001422														rnd-1_family-127#Unknown				rnd-1_family-58#Unknown		rnd-1_family-432#Unknown
OG0001423														rnd-1_family-185#Unknown				rnd-1_family-175#Unknown	rnd-1_family-326#Unknown
OG0001424														rnd-1_family-213#Unknown				rnd-1_family-512#Unknown	rnd-1_family-370#Unknown
OG0001425														rnd-1_family-221#Unknown				rnd-1_family-409#Unknown	rnd-1_family-476#Unknown
OG0001426														rnd-1_family-278#Unknown				rnd-1_family-363#Unknown	rnd-4_family-2924#Unknown
OG0001427														rnd-1_family-354#Unknown				rnd-1_family-166#Unknown		rnd-1_family-293#Unknown
OG0001428														rnd-1_family-365#Unknown					rnd-1_family-604#Unknown	rnd-1_family-640#Unknown
OG0001429														rnd-1_family-373#Unknown					rnd-1_family-328#Unknown	rnd-1_family-395#Unknown
OG0001430														rnd-1_family-463#Unknown				rnd-1_family-410#Unknown, rnd-1_family-477#Unknown
OG0001431														rnd-3_family-1473#Unknown				rnd-1_family-435#Unknown	rnd-4_family-4559#Unknown
OG0001432														rnd-4_family-1358#Unknown					rnd-4_family-7639#Unknown	rnd-1_family-505#Unknown
OG0001433														rnd-4_family-1703#Unknown					rnd-5_family-18648#Unknown	rnd-5_family-7479#Unknown
OG0001434															ltr-1_family-139#LTR/Unknown, ltr-1_family-57#LTR/Unknown								ltr-1_family-55#LTR/Unknown
OG0001435															ltr-1_family-161#LTR/Unknown								ltr-1_family-80#LTR/Unknown, ltr-1_family-82#LTR/Unknown
OG0001436															ltr-1_family-165#LTR/Unknown								ltr-1_family-192#LTR/Unknown, ltr-1_family-211#LTR/Unknown
OG0001437															ltr-1_family-177#LTR/Unknown, rnd-4_family-220#Unknown								ltr-1_family-228#LTR/Unknown
OG0001438															ltr-1_family-180#LTR/Unknown								ltr-1_family-151#LTR/Unknown, ltr-1_family-65#LTR/Unknown
OG0001439															ltr-1_family-37#LTR/Unknown, rnd-4_family-382#Unknown								ltr-1_family-147#LTR/Unknown
OG0001440															ltr-1_family-72#LTR/Unknown, ltr-1_family-86#LTR/Unknown								ltr-1_family-71#LTR/Unknown
OG0001441															ltr-1_family-75#LTR/Unknown								ltr-1_family-136#LTR/Unknown, rnd-1_family-522#Unknown
OG0001442															rnd-1_family-154#Unknown								rnd-1_family-281#Unknown, rnd-1_family-58#Unknown
OG0001443															rnd-1_family-167#Unknown, rnd-1_family-605#Unknown								rnd-1_family-499#Unknown
OG0001444															rnd-1_family-0#Unknown, rnd-1_family-323#Unknown, rnd-1_family-458#Unknown
OG0001445															rnd-1_family-158#Unknown, rnd-1_family-504#Unknown								rnd-1_family-35#Unknown
OG0001446															rnd-1_family-22#Unknown							rnd-1_family-602#Unknown	rnd-1_family-72#Unknown
OG0001447															rnd-1_family-125#Unknown, rnd-1_family-164#Unknown, rnd-1_family-634#Unknown
OG0001448															rnd-1_family-162#Unknown, rnd-1_family-622#Unknown								rnd-1_family-24#Unknown
OG0001449															rnd-1_family-145#Unknown								rnd-2_family-244#Unknown, rnd-2_family-324#Unknown
OG0001450															rnd-1_family-228#Unknown								rnd-1_family-647#Unknown, rnd-1_family-706#Unknown
OG0001451															rnd-1_family-277#Unknown, rnd-1_family-326#Unknown								rnd-1_family-190#Unknown
OG0001452															rnd-1_family-305#Unknown, rnd-1_family-306#Unknown								rnd-1_family-247#Unknown
OG0001453															rnd-1_family-308#Unknown, rnd-1_family-366#Unknown								rnd-1_family-73#Unknown
OG0001454															rnd-1_family-317#Unknown								rnd-1_family-543#Unknown, rnd-1_family-563#Unknown
OG0001455															rnd-1_family-328#Unknown, rnd-4_family-330#Unknown								rnd-1_family-233#Unknown
OG0001456															rnd-1_family-344#Unknown								rnd-1_family-421#Unknown, rnd-1_family-71#Unknown
OG0001457															rnd-1_family-354#Unknown								rnd-1_family-123#Unknown, rnd-3_family-3189#Unknown
OG0001458															rnd-1_family-355#Unknown, rnd-1_family-769#Unknown								rnd-1_family-258#Unknown
OG0001459															rnd-1_family-371#Unknown, rnd-1_family-477#Unknown								rnd-2_family-141#Unknown
OG0001460															rnd-1_family-378#Unknown, rnd-1_family-582#Unknown								rnd-4_family-524#Unknown
OG0001461															rnd-1_family-413#Unknown								rnd-1_family-509#Unknown, rnd-1_family-668#Unknown
OG0001462															rnd-1_family-438#Unknown, rnd-4_family-721#Unknown								rnd-1_family-501#Unknown
OG0001463															rnd-1_family-455#Unknown, rnd-1_family-632#Unknown, rnd-1_family-745#Unknown
OG0001464															rnd-1_family-468#Unknown, rnd-1_family-608#Unknown								rnd-1_family-577#Unknown
OG0001465															rnd-1_family-480#Unknown								ltr-1_family-123#LTR/Unknown, ltr-1_family-41#LTR/Unknown
OG0001466															rnd-1_family-488#Unknown, rnd-1_family-557#Unknown								rnd-1_family-368#Unknown
OG0001467															rnd-1_family-536#Unknown								rnd-1_family-283#Unknown, rnd-1_family-356#Unknown
OG0001468															rnd-1_family-590#Unknown, rnd-1_family-607#Unknown								rnd-1_family-135#Unknown
OG0001469															rnd-1_family-602#Unknown								rnd-1_family-521#Unknown, rnd-1_family-526#Unknown
OG0001470															rnd-1_family-673#Unknown								rnd-1_family-591#Unknown, rnd-3_family-3210#Unknown
OG0001471															rnd-1_family-682#Unknown								rnd-1_family-699#Unknown, rnd-3_family-584#Unknown
OG0001472															rnd-1_family-692#Unknown, rnd-4_family-133#Unknown								rnd-1_family-562#Unknown
OG0001473															rnd-1_family-750#Unknown, rnd-4_family-209#Unknown								rnd-1_family-672#Unknown
OG0001474															rnd-1_family-761#Unknown								rnd-1_family-180#Unknown, rnd-1_family-366#Unknown
OG0001475															rnd-4_family-2905#Unknown								rnd-1_family-566#Unknown, rnd-5_family-2212#Unknown
OG0001476															rnd-4_family-6441#Unknown							rnd-4_family-1855#Unknown	rnd-5_family-1492#Unknown
OG0001477															rnd-4_family-1559#Unknown, rnd-4_family-1564#Unknown								rnd-4_family-2952#Unknown
OG0001478															rnd-4_family-1092#Unknown								rnd-1_family-391#Unknown, rnd-3_family-497#Unknown
OG0001479															rnd-4_family-290#Unknown								rnd-4_family-5404#Unknown, rnd-4_family-9190#Unknown
OG0001480																rnd-1_family-127#Unknown, rnd-1_family-82#Unknown, rnd-1_family-9#Unknown
OG0001481																rnd-1_family-16#Unknown, rnd-1_family-41#Unknown, rnd-1_family-44#Unknown
OG0001482																rnd-1_family-135#Unknown, rnd-1_family-19#Unknown, rnd-1_family-96#Unknown
OG0001483																	rnd-1_family-182#Unknown, rnd-1_family-2#Unknown, rnd-1_family-44#Unknown
OG0001484																	rnd-1_family-154#Unknown, rnd-1_family-203#Unknown, rnd-1_family-45#Unknown
OG0001485																	rnd-1_family-144#Unknown, rnd-1_family-158#Unknown, rnd-1_family-219#Unknown
OG0001486																	rnd-1_family-164#Unknown, rnd-1_family-186#Unknown, rnd-1_family-268#Unknown
OG0001487																	rnd-1_family-258#Unknown, rnd-1_family-259#Unknown		rnd-1_family-427#Unknown
OG0001488																		ltr-1_family-56#LTR/Unknown	ltr-1_family-67#LTR/Unknown	ltr-1_family-38#LTR/Unknown
OG0001489																		rnd-1_family-148#Unknown		rnd-1_family-204#Unknown, rnd-1_family-449#Unknown
OG0001490																		rnd-1_family-251#Unknown	rnd-1_family-219#Unknown	rnd-1_family-180#Unknown
OG0001491																		rnd-1_family-273#Unknown	rnd-3_family-1790#Unknown	rnd-1_family-257#Unknown
OG0001492																		rnd-1_family-296#Unknown	rnd-1_family-492#Unknown	rnd-1_family-65#Unknown
OG0001493																		rnd-1_family-623#Unknown	rnd-1_family-457#Unknown	rnd-1_family-512#Unknown
OG0001494																		rnd-1_family-664#Unknown	rnd-1_family-590#Unknown	rnd-1_family-652#Unknown
OG0001495																		rnd-3_family-615#Unknown	rnd-3_family-69#Unknown	rnd-4_family-1791#Unknown
OG0001496																		rnd-4_family-3362#Unknown	rnd-5_family-7311#Unknown	rnd-4_family-254#Unknown
OG0001497																		rnd-4_family-371#Unknown	rnd-4_family-2018#Unknown	rnd-4_family-2663#Unknown
OG0001498																			rnd-1_family-257#Unknown	rnd-1_family-224#Unknown, rnd-1_family-66#Unknown
OG0001499																					rnd-1_family-493#Unknown, rnd-1_family-67#Unknown					rnd-1_family-595#Unknown
OG0001500																					rnd-1_family-15#Unknown, rnd-1_family-345#Unknown, rnd-1_family-68#Unknown
OG0001501																					rnd-1_family-613#Unknown, rnd-1_family-89#Unknown, rnd-1_family-98#Unknown
OG0001502																					rnd-1_family-220#Unknown, rnd-1_family-26#Unknown, rnd-1_family-819#Unknown
OG0001503																					rnd-1_family-324#Unknown, rnd-1_family-414#Unknown, rnd-1_family-61#Unknown
OG0001504																					rnd-1_family-75#Unknown, rnd-4_family-793#Unknown, rnd-4_family-812#Unknown
OG0001505																					rnd-1_family-1078#Unknown, rnd-1_family-210#Unknown, rnd-1_family-747#Unknown
OG0001506																					rnd-1_family-1149#Unknown, rnd-1_family-123#Unknown, rnd-1_family-566#Unknown
OG0001507																					rnd-1_family-1153#Unknown, rnd-1_family-639#Unknown, rnd-1_family-87#Unknown
OG0001508																					rnd-1_family-1188#Unknown, rnd-1_family-218#Unknown, rnd-1_family-539#Unknown
OG0001509																					rnd-1_family-1083#Unknown, rnd-1_family-254#Unknown, rnd-1_family-737#Unknown
OG0001510																					rnd-1_family-1028#Unknown, rnd-1_family-260#Unknown, rnd-1_family-735#Unknown
OG0001511																					rnd-1_family-285#Unknown, rnd-1_family-678#Unknown					rnd-1_family-548#Unknown
OG0001512																					rnd-1_family-302#Unknown, rnd-1_family-401#Unknown, rnd-1_family-510#Unknown
OG0001513																					rnd-1_family-1192#Unknown, rnd-1_family-314#Unknown, rnd-1_family-480#Unknown
OG0001514																					rnd-1_family-327#Unknown, rnd-1_family-609#Unknown, rnd-3_family-767#Unknown
OG0001515																					rnd-1_family-330#Unknown, rnd-1_family-461#Unknown, rnd-1_family-700#Unknown
OG0001516																					rnd-1_family-1003#Unknown, rnd-1_family-357#Unknown, rnd-1_family-379#Unknown
OG0001517																					rnd-1_family-377#Unknown, rnd-1_family-560#Unknown, rnd-1_family-927#Unknown
OG0001518																					rnd-1_family-1183#Unknown, rnd-1_family-397#Unknown, rnd-1_family-923#Unknown
OG0001519																					rnd-1_family-405#Unknown, rnd-1_family-588#Unknown, rnd-1_family-622#Unknown
OG0001520																					rnd-1_family-496#Unknown, rnd-1_family-667#Unknown, rnd-1_family-865#Unknown
OG0001521																					rnd-1_family-517#Unknown, rnd-1_family-589#Unknown, rnd-1_family-874#Unknown
OG0001522																					rnd-1_family-522#Unknown, rnd-1_family-659#Unknown, rnd-1_family-939#Unknown
OG0001523																					rnd-1_family-584#Unknown, rnd-1_family-892#Unknown, rnd-1_family-907#Unknown
OG0001524																					rnd-1_family-1154#Unknown, rnd-1_family-644#Unknown, rnd-1_family-733#Unknown
OG0001525																					rnd-1_family-1053#Unknown, rnd-1_family-1171#Unknown, rnd-1_family-676#Unknown
OG0001526																					rnd-1_family-715#Unknown, rnd-1_family-825#Unknown, rnd-1_family-871#Unknown
OG0001527																					rnd-1_family-754#Unknown, rnd-1_family-914#Unknown, rnd-1_family-968#Unknown
OG0001528																					rnd-1_family-1052#Unknown, rnd-1_family-1117#Unknown, rnd-1_family-806#Unknown
OG0001529																					rnd-1_family-868#Unknown, rnd-1_family-960#Unknown, rnd-1_family-981#Unknown
OG0001530																					rnd-1_family-1182#Unknown, rnd-1_family-883#Unknown, rnd-1_family-974#Unknown
OG0001531																						rnd-1_family-345#Unknown, rnd-1_family-499#Unknown, rnd-1_family-6#Unknown
OG0001532																						rnd-1_family-350#Unknown, rnd-1_family-404#Unknown, rnd-1_family-673#Unknown
OG0001533																						rnd-1_family-382#Unknown, rnd-1_family-614#Unknown, rnd-1_family-779#Unknown
OG0001534																							ltr-1_family-178#LTR/Unknown, ltr-1_family-205#LTR/Unknown, rnd-4_family-4246#Unknown
OG0001535																							rnd-1_family-168#Unknown, rnd-1_family-208#Unknown, rnd-1_family-404#Unknown
OG0001536																							rnd-1_family-302#Unknown, rnd-1_family-436#Unknown, rnd-1_family-635#Unknown
OG0001537																							rnd-1_family-308#Unknown, rnd-1_family-492#Unknown, rnd-1_family-537#Unknown
OG0001538																							rnd-1_family-334#Unknown, rnd-1_family-475#Unknown, rnd-1_family-620#Unknown
OG0001539																								ltr-1_family-152#LTR/Unknown, ltr-1_family-244#LTR/Unknown, ltr-1_family-9#LTR/Unknown
OG0001540																								ltr-1_family-154#LTR/Unknown, ltr-1_family-60#LTR/Unknown, ltr-1_family-72#LTR/Unknown
OG0001541																								ltr-1_family-175#LTR/Unknown, ltr-1_family-197#LTR/Unknown, ltr-1_family-98#LTR/Unknown
OG0001542																								ltr-1_family-185#LTR/Unknown, ltr-1_family-287#LTR/Unknown, ltr-1_family-56#LTR/Unknown
OG0001543																								ltr-1_family-199#LTR/Unknown, ltr-1_family-233#LTR/Unknown, ltr-1_family-240#LTR/Unknown
OG0001544																								rnd-1_family-166#Unknown, rnd-1_family-73#Unknown, rnd-1_family-94#Unknown
OG0001545																								rnd-1_family-17#Unknown, rnd-1_family-27#Unknown, rnd-1_family-31#Unknown
OG0001546																								rnd-1_family-28#Unknown, rnd-1_family-8#Unknown, rnd-1_family-81#Unknown
OG0001547																								rnd-1_family-152#Unknown, rnd-1_family-39#Unknown, rnd-1_family-66#Unknown
OG0001548																								rnd-1_family-129#Unknown, rnd-1_family-153#Unknown, rnd-1_family-18#Unknown
OG0001549																								rnd-1_family-125#Unknown, rnd-1_family-136#Unknown, rnd-1_family-30#Unknown
OG0001550																								rnd-1_family-123#Unknown, rnd-4_family-1470#Unknown, rnd-4_family-2343#Unknown
OG0001551																								rnd-1_family-180#Unknown, rnd-1_family-219#Unknown, rnd-4_family-1419#Unknown
OG0001552																								rnd-3_family-1334#Unknown, rnd-3_family-191#Unknown, rnd-3_family-258#Unknown
OG0001553																								rnd-4_family-1592#Unknown, rnd-4_family-1594#Unknown, rnd-4_family-3182#Unknown
OG0001554																									rnd-1_family-111#Unknown, rnd-1_family-23#Unknown, rnd-1_family-35#Unknown
OG0001555																									rnd-1_family-211#Unknown, rnd-1_family-337#Unknown, rnd-1_family-9#Unknown
OG0001556																									rnd-1_family-116#Unknown, rnd-1_family-352#Unknown, rnd-1_family-55#Unknown
OG0001557																									rnd-1_family-106#Unknown, rnd-1_family-112#Unknown, rnd-1_family-64#Unknown
OG0001558																									rnd-1_family-171#Unknown, rnd-1_family-346#Unknown, rnd-1_family-87#Unknown
OG0001559																									rnd-1_family-113#Unknown, rnd-1_family-124#Unknown, rnd-1_family-188#Unknown
OG0001560																									rnd-1_family-114#Unknown, rnd-1_family-323#Unknown, rnd-1_family-368#Unknown
OG0001561																									rnd-1_family-128#Unknown, rnd-1_family-162#Unknown, rnd-2_family-157#Unknown
OG0001562																									rnd-1_family-276#Unknown, rnd-1_family-290#Unknown, rnd-1_family-324#Unknown
OG0001563																										ltr-1_family-14#LTR/Unknown, rnd-1_family-186#Unknown, rnd-1_family-276#Unknown
OG0001564																										rnd-1_family-174#Unknown, rnd-1_family-247#Unknown, rnd-1_family-877#Unknown
OG0001565																										rnd-1_family-1351#Unknown, rnd-1_family-264#Unknown, rnd-1_family-358#Unknown
OG0001566																										rnd-1_family-1149#Unknown, rnd-1_family-187#Unknown, rnd-1_family-746#Unknown
OG0001567																										rnd-1_family-341#Unknown, rnd-1_family-46#Unknown, rnd-4_family-2652#Unknown
OG0001568																										rnd-1_family-1062#Unknown, rnd-1_family-366#Unknown, rnd-1_family-95#Unknown
OG0001569																										rnd-1_family-45#Unknown, rnd-1_family-64#Unknown, rnd-1_family-811#Unknown
OG0001570																										rnd-1_family-21#Unknown, rnd-1_family-224#Unknown, rnd-1_family-998#Unknown
OG0001571																										rnd-1_family-1559#Unknown, rnd-1_family-267#Unknown, rnd-1_family-596#Unknown
OG0001572																										rnd-1_family-1476#Unknown, rnd-1_family-301#Unknown, rnd-1_family-609#Unknown
OG0001573																										rnd-1_family-469#Unknown, rnd-1_family-764#Unknown, rnd-1_family-885#Unknown
OG0001574																										rnd-1_family-1316#Unknown, rnd-1_family-472#Unknown, rnd-1_family-788#Unknown
OG0001575																										rnd-1_family-594#Unknown, rnd-1_family-778#Unknown, rnd-1_family-968#Unknown
OG0001576																										rnd-1_family-1145#Unknown, rnd-1_family-1619#Unknown, rnd-1_family-1744#Unknown
OG0001577																										rnd-1_family-1324#Unknown, rnd-1_family-1442#Unknown, rnd-1_family-1554#Unknown
OG0001578	rnd-1_family-43#Unknown, rnd-1_family-9#Unknown
OG0001579	rnd-1_family-55#Unknown, rnd-1_family-94#Unknown
OG0001580	rnd-1_family-60#Unknown, rnd-1_family-98#Unknown
OG0001581	rnd-1_family-165#Unknown, rnd-1_family-67#Unknown
OG0001582	rnd-1_family-101#Unknown, rnd-1_family-185#Unknown
OG0001583	rnd-1_family-147#Unknown, rnd-1_family-226#Unknown
OG0001584	rnd-1_family-168#Unknown		rnd-1_family-453#Unknown
OG0001585	rnd-1_family-174#Unknown, rnd-1_family-215#Unknown
OG0001586		ltr-1_family-15#LTR/Unknown, ltr-1_family-34#LTR/Unknown
OG0001587		ltr-1_family-19#LTR/Unknown, ltr-1_family-38#LTR/Unknown
OG0001588		ltr-1_family-24#LTR/Unknown, rnd-1_family-259#Unknown
OG0001589		rnd-1_family-154#Unknown, rnd-1_family-62#Unknown
OG0001590		rnd-1_family-135#Unknown, rnd-1_family-82#Unknown
OG0001591		rnd-1_family-37#Unknown, rnd-1_family-81#Unknown
OG0001592		rnd-1_family-109#Unknown, rnd-1_family-74#Unknown
OG0001593		rnd-1_family-111#Unknown, rnd-1_family-43#Unknown
OG0001594		rnd-1_family-12#Unknown, rnd-1_family-131#Unknown
OG0001595		rnd-1_family-363#Unknown, rnd-1_family-89#Unknown
OG0001596		rnd-1_family-106#Unknown, rnd-1_family-112#Unknown
OG0001597		rnd-1_family-140#Unknown, rnd-1_family-266#Unknown
OG0001598		rnd-1_family-146#Unknown, rnd-1_family-332#Unknown
OG0001599		rnd-1_family-153#Unknown, rnd-1_family-156#Unknown
OG0001600		rnd-1_family-164#Unknown, rnd-1_family-283#Unknown
OG0001601		rnd-1_family-178#Unknown, rnd-1_family-262#Unknown
OG0001602		rnd-1_family-180#Unknown, rnd-1_family-380#Unknown
OG0001603		rnd-1_family-183#Unknown, rnd-1_family-227#Unknown
OG0001604		rnd-1_family-190#Unknown, rnd-1_family-202#Unknown
OG0001605		rnd-1_family-196#Unknown, rnd-1_family-213#Unknown
OG0001606		rnd-1_family-200#Unknown, rnd-1_family-356#Unknown
OG0001607		rnd-1_family-186#Unknown, rnd-1_family-229#Unknown
OG0001608		rnd-1_family-211#Unknown, rnd-1_family-364#Unknown
OG0001609		rnd-1_family-215#Unknown, rnd-1_family-377#Unknown
OG0001610		rnd-1_family-221#Unknown, rnd-1_family-271#Unknown
OG0001611		rnd-1_family-216#Unknown, rnd-1_family-374#Unknown
OG0001612		rnd-1_family-230#Unknown, rnd-4_family-217#Unknown
OG0001613		rnd-1_family-236#Unknown, rnd-1_family-376#Unknown
OG0001614		rnd-1_family-247#Unknown, rnd-1_family-314#Unknown
OG0001615		rnd-1_family-276#Unknown, rnd-1_family-333#Unknown
OG0001616		rnd-1_family-347#Unknown, rnd-1_family-351#Unknown
OG0001617		rnd-1_family-381#Unknown, rnd-3_family-182#Unknown
OG0001618		rnd-3_family-474#Unknown, rnd-3_family-574#Unknown
OG0001619		rnd-3_family-799#Unknown, rnd-3_family-803#Unknown
OG0001620			ltr-1_family-1#LTR/Unknown, rnd-1_family-289#Unknown
OG0001621			ltr-1_family-13#LTR/Unknown, ltr-1_family-51#LTR/Unknown
OG0001622			ltr-1_family-3#LTR/Unknown, ltr-1_family-54#LTR/Unknown
OG0001623			ltr-1_family-24#LTR/Unknown, ltr-1_family-7#LTR/Unknown
OG0001624			ltr-1_family-30#LTR/Unknown, ltr-1_family-47#LTR/Unknown
OG0001625			ltr-1_family-31#LTR/Unknown, ltr-1_family-48#LTR/Unknown
OG0001626			rnd-1_family-11#Unknown, rnd-1_family-27#Unknown
OG0001627			rnd-1_family-14#Unknown, rnd-1_family-17#Unknown
OG0001628			rnd-1_family-3#Unknown, rnd-1_family-48#Unknown
OG0001629			rnd-1_family-42#Unknown, rnd-1_family-92#Unknown
OG0001630			rnd-1_family-417#Unknown, rnd-1_family-71#Unknown
OG0001631			rnd-1_family-519#Unknown, rnd-1_family-79#Unknown
OG0001632			rnd-1_family-363#Unknown, rnd-1_family-82#Unknown
OG0001633			rnd-1_family-138#Unknown, rnd-1_family-91#Unknown
OG0001634			rnd-1_family-148#Unknown, rnd-1_family-94#Unknown
OG0001635			rnd-1_family-295#Unknown, rnd-1_family-97#Unknown
OG0001636			rnd-1_family-107#Unknown, rnd-4_family-271#Unknown
OG0001637			rnd-1_family-108#Unknown, rnd-1_family-559#Unknown
OG0001638			rnd-1_family-131#Unknown, rnd-1_family-457#Unknown
OG0001639			rnd-1_family-136#Unknown, rnd-1_family-200#Unknown
OG0001640			rnd-1_family-149#Unknown, rnd-1_family-624#Unknown
OG0001641			rnd-1_family-154#Unknown, rnd-1_family-402#Unknown
OG0001642			rnd-1_family-165#Unknown, rnd-1_family-335#Unknown
OG0001643			rnd-1_family-159#Unknown, rnd-1_family-189#Unknown
OG0001644			rnd-1_family-179#Unknown, rnd-4_family-974#Unknown
OG0001645			rnd-1_family-183#Unknown, rnd-1_family-216#Unknown
OG0001646			rnd-1_family-202#Unknown, rnd-1_family-525#Unknown
OG0001647			rnd-1_family-205#Unknown, rnd-1_family-250#Unknown
OG0001648			rnd-1_family-206#Unknown, rnd-1_family-385#Unknown
OG0001649			rnd-1_family-219#Unknown, rnd-1_family-240#Unknown
OG0001650			rnd-1_family-229#Unknown, rnd-1_family-606#Unknown
OG0001651			rnd-1_family-228#Unknown, rnd-1_family-448#Unknown
OG0001652			rnd-1_family-278#Unknown, rnd-1_family-350#Unknown
OG0001653			rnd-1_family-273#Unknown, rnd-1_family-534#Unknown
OG0001654			rnd-1_family-294#Unknown, rnd-1_family-438#Unknown
OG0001655			rnd-1_family-301#Unknown, rnd-1_family-304#Unknown
OG0001656			rnd-1_family-292#Unknown, rnd-1_family-629#Unknown
OG0001657			rnd-1_family-312#Unknown, rnd-4_family-1124#Unknown
OG0001658			rnd-1_family-357#Unknown, rnd-1_family-411#Unknown
OG0001659			rnd-1_family-360#Unknown, rnd-1_family-450#Unknown
OG0001660			rnd-1_family-361#Unknown, rnd-1_family-433#Unknown
OG0001661			rnd-1_family-365#Unknown, rnd-1_family-418#Unknown
OG0001662			rnd-1_family-380#Unknown, rnd-1_family-511#Unknown
OG0001663			rnd-1_family-386#Unknown, rnd-1_family-595#Unknown
OG0001664			rnd-1_family-393#Unknown, rnd-1_family-489#Unknown
OG0001665			rnd-1_family-394#Unknown, rnd-1_family-456#Unknown
OG0001666			rnd-1_family-403#Unknown, rnd-1_family-479#Unknown
OG0001667			rnd-1_family-466#Unknown, rnd-1_family-649#Unknown
OG0001668			rnd-1_family-482#Unknown, rnd-4_family-546#Unknown
OG0001669			rnd-1_family-493#Unknown, rnd-3_family-1691#Unknown
OG0001670			rnd-1_family-513#Unknown, rnd-4_family-1932#Unknown
OG0001671			rnd-1_family-514#Unknown, rnd-4_family-3477#Unknown
OG0001672			rnd-1_family-520#Unknown, rnd-4_family-1720#Unknown
OG0001673			rnd-1_family-564#Unknown, rnd-3_family-800#Unknown
OG0001674			rnd-1_family-583#Unknown, rnd-1_family-657#Unknown
OG0001675			rnd-1_family-640#Unknown, rnd-4_family-4596#Unknown
OG0001676			rnd-4_family-2989#Unknown, rnd-4_family-321#Unknown
OG0001677			rnd-4_family-272#Unknown, rnd-4_family-596#Unknown
OG0001678			rnd-4_family-1323#Unknown, rnd-4_family-3370#Unknown
OG0001679			rnd-4_family-33#Unknown, rnd-4_family-668#Unknown
OG0001680			rnd-4_family-1773#Unknown, rnd-4_family-1819#Unknown
OG0001681			rnd-4_family-1789#Unknown, rnd-4_family-909#Unknown
OG0001682			rnd-4_family-1103#Unknown, rnd-4_family-3480#Unknown
OG0001683			rnd-4_family-2197#Unknown, rnd-4_family-497#Unknown
OG0001684			rnd-4_family-1216#Unknown, rnd-4_family-5748#Unknown
OG0001685			rnd-4_family-12#Unknown, rnd-4_family-3655#Unknown
OG0001686			rnd-4_family-194#Unknown, rnd-4_family-238#Unknown
OG0001687			rnd-4_family-1617#Unknown, rnd-4_family-2858#Unknown
OG0001688			rnd-4_family-3326#Unknown, rnd-4_family-4347#Unknown
OG0001689			rnd-4_family-1511#Unknown, rnd-4_family-3847#Unknown
OG0001690				ltr-1_family-25#LTR/Unknown							rnd-4_family-1421#Unknown
OG0001691				ltr-1_family-4#LTR/Unknown															rnd-1_family-0#Unknown
OG0001692				rnd-1_family-117#Unknown																		rnd-1_family-752#Unknown
OG0001693				rnd-1_family-110#Unknown							rnd-1_family-494#Unknown
OG0001694				rnd-1_family-122#Unknown																		rnd-1_family-815#Unknown
OG0001695				rnd-1_family-161#Unknown																		rnd-1_family-260#Unknown
OG0001696				rnd-1_family-56#Unknown																		rnd-1_family-753#Unknown
OG0001697				rnd-1_family-86#Unknown																		rnd-1_family-878#Unknown
OG0001698				rnd-1_family-169#Unknown											rnd-1_family-76#Unknown
OG0001699				rnd-1_family-173#Unknown							rnd-1_family-325#Unknown
OG0001700				rnd-1_family-193#Unknown, rnd-1_family-361#Unknown
OG0001701				rnd-1_family-196#Unknown							rnd-1_family-403#Unknown
OG0001702				rnd-1_family-215#Unknown, rnd-1_family-724#Unknown
OG0001703				rnd-1_family-226#Unknown							rnd-1_family-311#Unknown
OG0001704				rnd-1_family-229#Unknown, rnd-1_family-390#Unknown
OG0001705				rnd-1_family-233#Unknown																		rnd-1_family-245#Unknown
OG0001706				rnd-1_family-241#Unknown, rnd-1_family-395#Unknown
OG0001707				rnd-1_family-263#Unknown, rnd-1_family-440#Unknown
OG0001708				rnd-1_family-281#Unknown																		rnd-1_family-428#Unknown
OG0001709				rnd-1_family-287#Unknown																		rnd-4_family-10527#Unknown
OG0001710				rnd-1_family-293#Unknown																		rnd-1_family-125#Unknown
OG0001711				rnd-1_family-302#Unknown							rnd-3_family-2940#Unknown
OG0001712				rnd-1_family-313#Unknown																		rnd-1_family-836#Unknown
OG0001713				rnd-1_family-325#Unknown																		rnd-4_family-61#Unknown
OG0001714				rnd-1_family-329#Unknown							rnd-2_family-86#Unknown
OG0001715				rnd-1_family-339#Unknown							rnd-4_family-5022#Unknown
OG0001716				rnd-1_family-342#Unknown																		rnd-1_family-146#Unknown
OG0001717				rnd-1_family-353#Unknown							rnd-1_family-370#Unknown
OG0001718				rnd-1_family-357#Unknown							rnd-1_family-680#Unknown
OG0001719				rnd-1_family-374#Unknown																		rnd-3_family-1030#Unknown
OG0001720				rnd-1_family-388#Unknown																		rnd-1_family-496#Unknown
OG0001721				rnd-1_family-396#Unknown																		rnd-1_family-849#Unknown
OG0001722				rnd-1_family-419#Unknown							rnd-1_family-373#Unknown
OG0001723				rnd-1_family-421#Unknown							rnd-1_family-236#Unknown
OG0001724				rnd-1_family-458#Unknown							rnd-1_family-751#Unknown
OG0001725				rnd-1_family-463#Unknown																		rnd-1_family-613#Unknown
OG0001726				rnd-1_family-473#Unknown																		rnd-1_family-321#Unknown
OG0001727				rnd-1_family-475#Unknown							rnd-3_family-396#Unknown
OG0001728				rnd-1_family-476#Unknown			rnd-1_family-17#Unknown
OG0001729				rnd-1_family-488#Unknown																			rnd-4_family-4566#Unknown
OG0001730				rnd-1_family-501#Unknown, rnd-1_family-639#Unknown
OG0001731				rnd-1_family-513#Unknown																		rnd-1_family-841#Unknown
OG0001732				rnd-1_family-521#Unknown							rnd-1_family-460#Unknown
OG0001733				rnd-1_family-531#Unknown																		rnd-1_family-862#Unknown
OG0001734				rnd-1_family-540#Unknown							rnd-1_family-764#Unknown
OG0001735				rnd-1_family-545#Unknown							rnd-1_family-268#Unknown
OG0001736				rnd-1_family-557#Unknown, rnd-1_family-577#Unknown
OG0001737				rnd-1_family-562#Unknown																		rnd-3_family-2340#Unknown
OG0001738				rnd-1_family-569#Unknown																		rnd-1_family-680#Unknown
OG0001739				rnd-1_family-573#Unknown																		ltr-1_family-3#LTR/Unknown
OG0001740				rnd-1_family-576#Unknown																		rnd-1_family-787#Unknown
OG0001741				rnd-1_family-579#Unknown																		rnd-1_family-622#Unknown
OG0001742				rnd-1_family-588#Unknown							rnd-4_family-3691#Unknown
OG0001743				rnd-1_family-590#Unknown							rnd-1_family-827#Unknown
OG0001744				rnd-1_family-603#Unknown							rnd-1_family-379#Unknown
OG0001745				rnd-1_family-611#Unknown							rnd-1_family-754#Unknown
OG0001746				rnd-1_family-613#Unknown, rnd-1_family-647#Unknown
OG0001747				rnd-1_family-618#Unknown							rnd-1_family-244#Unknown
OG0001748				rnd-1_family-619#Unknown																		rnd-1_family-534#Unknown
OG0001749				rnd-1_family-629#Unknown, rnd-4_family-4571#Unknown
OG0001750				rnd-1_family-635#Unknown							rnd-1_family-595#Unknown
OG0001751				rnd-1_family-638#Unknown																		rnd-1_family-478#Unknown
OG0001752				rnd-1_family-640#Unknown, rnd-3_family-1366#Unknown
OG0001753				rnd-1_family-666#Unknown																		rnd-4_family-1215#Unknown
OG0001754				rnd-1_family-670#Unknown							rnd-1_family-523#Unknown
OG0001755				rnd-1_family-677#Unknown, rnd-1_family-710#Unknown
OG0001756				rnd-1_family-686#Unknown							rnd-1_family-382#Unknown
OG0001757				rnd-1_family-700#Unknown							rnd-4_family-3620#Unknown
OG0001758				rnd-1_family-716#Unknown							rnd-4_family-5483#Unknown
OG0001759				rnd-1_family-723#Unknown																		rnd-1_family-797#Unknown
OG0001760				rnd-2_family-467#Unknown							rnd-1_family-395#Unknown
OG0001761				rnd-2_family-465#Unknown																		rnd-1_family-234#Unknown
OG0001762				rnd-3_family-1897#Unknown																		rnd-1_family-669#Unknown
OG0001763				rnd-3_family-144#Unknown							rnd-1_family-604#Unknown
OG0001764				rnd-3_family-3360#Unknown							rnd-3_family-113#Unknown
OG0001765				rnd-3_family-2193#Unknown																		rnd-4_family-7283#Unknown
OG0001766				rnd-3_family-4655#Unknown																		rnd-1_family-196#Unknown
OG0001767				rnd-3_family-1095#Unknown							rnd-4_family-314#Unknown
OG0001768				rnd-3_family-1841#Unknown																		rnd-1_family-754#Unknown
OG0001769				rnd-4_family-156#Unknown							rnd-4_family-3023#Unknown
OG0001770				rnd-4_family-780#Unknown																		rnd-3_family-839#Unknown
OG0001771				rnd-4_family-3318#Unknown							rnd-3_family-1818#Unknown
OG0001772				rnd-4_family-4253#Unknown																		rnd-3_family-643#Unknown
OG0001773				rnd-4_family-9493#Unknown																		rnd-4_family-6693#Unknown
OG0001774				rnd-4_family-2244#Unknown							rnd-1_family-843#Unknown
OG0001775				rnd-4_family-9007#Unknown							rnd-1_family-716#Unknown
OG0001776				rnd-4_family-2502#Unknown																		rnd-4_family-5878#Unknown
OG0001777				rnd-4_family-9038#Unknown							rnd-4_family-1537#Unknown
OG0001778				rnd-4_family-10354#Unknown																		rnd-1_family-388#Unknown
OG0001779				rnd-4_family-3325#Unknown																		rnd-4_family-1451#Unknown
OG0001780				rnd-4_family-5781#Unknown							rnd-1_family-609#Unknown
OG0001781				rnd-4_family-2162#Unknown																		rnd-1_family-577#Unknown
OG0001782				rnd-4_family-929#Unknown																		rnd-1_family-800#Unknown
OG0001783				rnd-4_family-5095#Unknown																		rnd-4_family-3013#Unknown
OG0001784				rnd-4_family-1199#Unknown																		rnd-3_family-163#Unknown
OG0001785				rnd-4_family-6084#Unknown							rnd-4_family-5166#Unknown
OG0001786				rnd-4_family-763#Unknown							rnd-1_family-866#Unknown
OG0001787				rnd-4_family-8022#Unknown							rnd-4_family-1315#Unknown
OG0001788				rnd-4_family-10432#Unknown							rnd-1_family-909#Unknown
OG0001789				rnd-4_family-1166#Unknown							rnd-4_family-535#Unknown
OG0001790				rnd-4_family-2456#Unknown							rnd-4_family-12851#Unknown
OG0001791				rnd-4_family-4620#Unknown							rnd-3_family-2811#Unknown
OG0001792				rnd-4_family-7436#Unknown																		rnd-4_family-4743#Unknown
OG0001793				rnd-4_family-10148#Unknown							rnd-4_family-1516#Unknown
OG0001794				rnd-4_family-11303#Unknown																		rnd-1_family-714#Unknown
OG0001795				rnd-4_family-12434#Unknown							ltr-1_family-43#LTR/Unknown
OG0001796				rnd-4_family-1607#Unknown																		rnd-4_family-301#Unknown
OG0001797				rnd-4_family-2753#Unknown							rnd-4_family-6740#Unknown
OG0001798				rnd-4_family-554#Unknown							rnd-3_family-3972#Unknown
OG0001799				rnd-4_family-10943#Unknown																		rnd-1_family-658#Unknown
OG0001800				rnd-4_family-2726#Unknown																		rnd-4_family-3426#Unknown
OG0001801				rnd-4_family-3939#Unknown							rnd-1_family-614#Unknown
OG0001802				rnd-4_family-5052#Unknown							rnd-3_family-5295#Unknown
OG0001803				rnd-4_family-5895#Unknown																		rnd-1_family-703#Unknown
OG0001804				rnd-4_family-5941#Unknown																		rnd-1_family-767#Unknown
OG0001805					ltr-1_family-127#LTR/Unknown, rnd-1_family-627#Unknown
OG0001806					ltr-1_family-129#LTR/Unknown													ltr-1_family-77#LTR/Unknown
OG0001807					ltr-1_family-15#LTR/Unknown														ltr-1_family-80#LTR/Unknown
OG0001808					ltr-1_family-146#LTR/Unknown															ltr-1_family-267#LTR/Unknown
OG0001809					ltr-1_family-149#LTR/Unknown															ltr-1_family-233#LTR/Unknown
OG0001810					ltr-1_family-165#LTR/Unknown													ltr-1_family-49#LTR/Unknown
OG0001811					ltr-1_family-173#LTR/Unknown														ltr-1_family-45#LTR/Unknown
OG0001812					ltr-1_family-194#LTR/Unknown													ltr-1_family-103#LTR/Unknown
OG0001813					ltr-1_family-199#LTR/Unknown, ltr-1_family-318#LTR/Unknown
OG0001814					ltr-1_family-22#LTR/Unknown															ltr-1_family-265#LTR/Unknown
OG0001815					ltr-1_family-218#LTR/Unknown															ltr-1_family-137#LTR/Unknown
OG0001816					ltr-1_family-234#LTR/Unknown														ltr-1_family-59#LTR/Unknown
OG0001817					ltr-1_family-240#LTR/Unknown															ltr-1_family-255#LTR/Unknown
OG0001818					ltr-1_family-243#LTR/Unknown															ltr-1_family-23#LTR/Unknown
OG0001819					ltr-1_family-257#LTR/Unknown															ltr-1_family-226#LTR/Unknown
OG0001820					ltr-1_family-262#LTR/Unknown															ltr-1_family-13#LTR/Unknown
OG0001821					ltr-1_family-269#LTR/Unknown															ltr-1_family-251#LTR/Unknown
OG0001822					ltr-1_family-275#LTR/Unknown, ltr-1_family-306#LTR/Unknown
OG0001823					ltr-1_family-277#LTR/Unknown															ltr-1_family-206#LTR/Unknown
OG0001824					ltr-1_family-284#LTR/Unknown													rnd-1_family-663#Unknown
OG0001825					ltr-1_family-300#LTR/Unknown													ltr-1_family-151#LTR/Unknown
OG0001826					ltr-1_family-314#LTR/Unknown															ltr-1_family-212#LTR/Unknown
OG0001827					ltr-1_family-33#LTR/Unknown															ltr-1_family-101#LTR/Unknown
OG0001828					ltr-1_family-330#LTR/Unknown															ltr-1_family-208#LTR/Unknown
OG0001829					ltr-1_family-334#LTR/Unknown															ltr-1_family-210#LTR/Unknown
OG0001830					ltr-1_family-341#LTR/Unknown															ltr-1_family-148#LTR/Unknown
OG0001831					ltr-1_family-344#LTR/Unknown															ltr-1_family-306#LTR/Unknown
OG0001832					ltr-1_family-361#LTR/Unknown													ltr-1_family-155#LTR/Unknown
OG0001833					ltr-1_family-38#LTR/Unknown															ltr-1_family-159#LTR/Unknown
OG0001834					ltr-1_family-375#LTR/Unknown							ltr-1_family-52#LTR/Unknown
OG0001835					ltr-1_family-5#LTR/Unknown															ltr-1_family-120#LTR/Unknown
OG0001836					ltr-1_family-62#LTR/Unknown, rnd-1_family-598#Unknown
OG0001837					ltr-1_family-89#LTR/Unknown															ltr-1_family-258#LTR/Unknown
OG0001838					ltr-1_family-97#LTR/Unknown							rnd-4_family-6089#Unknown
OG0001839					ltr-1_family-99#LTR/Unknown														ltr-1_family-38#LTR/Unknown
OG0001840					rnd-1_family-40#Unknown														rnd-1_family-57#Unknown
OG0001841					rnd-1_family-108#Unknown, rnd-1_family-180#Unknown
OG0001842					rnd-1_family-127#Unknown, rnd-1_family-196#Unknown
OG0001843					rnd-1_family-173#Unknown															rnd-1_family-300#Unknown
OG0001844					rnd-1_family-209#Unknown															rnd-3_family-187#Unknown
OG0001845					rnd-1_family-235#Unknown														rnd-1_family-395#Unknown
OG0001846					rnd-1_family-266#Unknown, rnd-1_family-660#Unknown
OG0001847					rnd-1_family-273#Unknown														rnd-1_family-146#Unknown
OG0001848					rnd-1_family-302#Unknown															rnd-1_family-459#Unknown
OG0001849					rnd-1_family-345#Unknown, rnd-1_family-504#Unknown
OG0001850					rnd-1_family-376#Unknown							rnd-1_family-680#Unknown
OG0001851					rnd-1_family-397#Unknown													rnd-1_family-386#Unknown
OG0001852					rnd-1_family-413#Unknown														rnd-1_family-407#Unknown
OG0001853					rnd-1_family-442#Unknown									rnd-1_family-540#Unknown
OG0001854					rnd-1_family-456#Unknown, rnd-1_family-476#Unknown
OG0001855					rnd-1_family-471#Unknown									rnd-1_family-381#Unknown
OG0001856					rnd-1_family-490#Unknown							rnd-4_family-1857#Unknown
OG0001857					rnd-1_family-509#Unknown							rnd-4_family-2024#Unknown
OG0001858					rnd-1_family-519#Unknown									rnd-3_family-602#Unknown
OG0001859					rnd-1_family-568#Unknown														rnd-4_family-10052#Unknown
OG0001860					rnd-1_family-582#Unknown													rnd-4_family-3616#Unknown
OG0001861					rnd-1_family-593#Unknown														rnd-1_family-477#Unknown
OG0001862					rnd-1_family-600#Unknown			rnd-1_family-55#Unknown
OG0001863					rnd-1_family-608#Unknown							rnd-1_family-408#Unknown
OG0001864					rnd-1_family-616#Unknown									rnd-4_family-372#Unknown
OG0001865					rnd-1_family-620#Unknown															rnd-1_family-72#Unknown
OG0001866					rnd-1_family-630#Unknown														rnd-1_family-540#Unknown
OG0001867					rnd-1_family-644#Unknown															rnd-5_family-1605#Unknown
OG0001868					rnd-1_family-645#Unknown															rnd-5_family-438#Unknown
OG0001869					rnd-1_family-662#Unknown														rnd-1_family-471#Unknown
OG0001870					rnd-1_family-665#Unknown														rnd-1_family-627#Unknown
OG0001871					rnd-1_family-669#Unknown							rnd-1_family-229#Unknown
OG0001872					rnd-1_family-670#Unknown														rnd-4_family-1936#Unknown
OG0001873					rnd-1_family-641#Unknown														rnd-4_family-5273#Unknown
OG0001874					rnd-1_family-686#Unknown															rnd-1_family-634#Unknown
OG0001875					rnd-3_family-739#Unknown							rnd-3_family-2021#Unknown
OG0001876					rnd-3_family-147#Unknown, rnd-5_family-9021#Unknown
OG0001877					rnd-4_family-41#Unknown															rnd-5_family-7983#Unknown
OG0001878					rnd-4_family-238#Unknown														rnd-4_family-503#Unknown
OG0001879					rnd-4_family-4933#Unknown														rnd-5_family-2622#Unknown
OG0001880					rnd-4_family-1231#Unknown														rnd-1_family-418#Unknown
OG0001881					rnd-4_family-428#Unknown															rnd-4_family-3390#Unknown
OG0001882					rnd-4_family-14453#Unknown														rnd-4_family-7828#Unknown
OG0001883					rnd-4_family-15587#Unknown															rnd-4_family-8171#Unknown
OG0001884					rnd-4_family-2852#Unknown															rnd-1_family-208#Unknown
OG0001885					rnd-4_family-6673#Unknown									rnd-4_family-1111#Unknown
OG0001886					rnd-4_family-3602#Unknown															rnd-4_family-2669#Unknown
OG0001887					rnd-4_family-2229#Unknown							rnd-1_family-387#Unknown
OG0001888					rnd-4_family-3329#Unknown														rnd-4_family-2901#Unknown
OG0001889					rnd-4_family-5461#Unknown														rnd-5_family-2282#Unknown
OG0001890					rnd-4_family-6435#Unknown															rnd-4_family-2216#Unknown
OG0001891					rnd-4_family-2008#Unknown													rnd-5_family-1603#Unknown
OG0001892					rnd-4_family-4088#Unknown														rnd-1_family-369#Unknown
OG0001893					rnd-4_family-5621#Unknown															rnd-4_family-255#Unknown
OG0001894					rnd-4_family-4814#Unknown							rnd-1_family-351#Unknown
OG0001895					rnd-4_family-2581#Unknown														rnd-1_family-484#Unknown
OG0001896					rnd-4_family-992#Unknown														rnd-1_family-598#Unknown
OG0001897					rnd-4_family-3193#Unknown							rnd-1_family-255#Unknown
OG0001898					rnd-5_family-607#Unknown							rnd-4_family-1830#Unknown
OG0001899					rnd-5_family-6961#Unknown															rnd-1_family-527#Unknown
OG0001900					rnd-5_family-28171#Unknown							rnd-4_family-25795#Unknown
OG0001901					rnd-5_family-2271#Unknown															rnd-4_family-484#Unknown
OG0001902					rnd-5_family-717#Unknown							rnd-4_family-1281#Unknown
OG0001903					rnd-5_family-1720#Unknown							rnd-4_family-9455#Unknown
OG0001904					rnd-5_family-7651#Unknown							rnd-4_family-6193#Unknown
OG0001905					rnd-5_family-28400#Unknown														rnd-4_family-8796#Unknown
OG0001906					rnd-5_family-136#Unknown														rnd-5_family-3235#Unknown
OG0001907					rnd-5_family-5799#Unknown							rnd-4_family-15827#Unknown
OG0001908					rnd-5_family-4230#Unknown														rnd-5_family-9002#Unknown
OG0001909					rnd-5_family-6179#Unknown													rnd-4_family-7092#Unknown
OG0001910					rnd-5_family-11026#Unknown														rnd-5_family-2946#Unknown
OG0001911					rnd-5_family-13#Unknown													rnd-4_family-1491#Unknown
OG0001912					rnd-5_family-475#Unknown													rnd-4_family-3283#Unknown
OG0001913					rnd-5_family-12902#Unknown													rnd-4_family-2050#Unknown
OG0001914					rnd-5_family-15809#Unknown									rnd-1_family-575#Unknown
OG0001915					rnd-5_family-14329#Unknown															rnd-1_family-221#Unknown
OG0001916					rnd-5_family-15244#Unknown														rnd-5_family-3199#Unknown
OG0001917					rnd-5_family-4484#Unknown							rnd-4_family-4093#Unknown
OG0001918					rnd-5_family-5792#Unknown															rnd-1_family-535#Unknown
OG0001919					rnd-5_family-8191#Unknown							rnd-4_family-8857#Unknown
OG0001920					rnd-5_family-1644#Unknown							rnd-1_family-489#Unknown
OG0001921					rnd-5_family-4847#Unknown							rnd-4_family-7504#Unknown
OG0001922					rnd-5_family-5914#Unknown															rnd-5_family-1419#Unknown
OG0001923						rnd-1_family-35#Unknown, rnd-1_family-8#Unknown
OG0001924						rnd-1_family-15#Unknown, rnd-1_family-9#Unknown
OG0001925						rnd-1_family-12#Unknown, rnd-1_family-18#Unknown
OG0001926						rnd-1_family-19#Unknown, rnd-1_family-47#Unknown
OG0001927							rnd-1_family-9#Unknown, rnd-1_family-91#Unknown
OG0001928							rnd-1_family-245#Unknown, rnd-1_family-56#Unknown
OG0001929							rnd-1_family-37#Unknown, rnd-1_family-475#Unknown
OG0001930							rnd-1_family-518#Unknown, rnd-1_family-62#Unknown
OG0001931							rnd-1_family-131#Unknown								rnd-1_family-614#Unknown
OG0001932							rnd-1_family-130#Unknown, rnd-1_family-81#Unknown
OG0001933							rnd-1_family-108#Unknown, rnd-1_family-138#Unknown
OG0001934							rnd-1_family-115#Unknown, rnd-1_family-214#Unknown
OG0001935							rnd-1_family-149#Unknown, rnd-1_family-244#Unknown
OG0001936							rnd-1_family-456#Unknown, rnd-1_family-89#Unknown
OG0001937							rnd-1_family-468#Unknown, rnd-1_family-65#Unknown
OG0001938							rnd-1_family-602#Unknown, rnd-1_family-90#Unknown
OG0001939							rnd-1_family-125#Unknown, rnd-1_family-171#Unknown
OG0001940							rnd-1_family-297#Unknown, rnd-1_family-35#Unknown
OG0001941							rnd-1_family-157#Unknown, rnd-1_family-577#Unknown
OG0001942							rnd-1_family-164#Unknown								rnd-1_family-234#Unknown
OG0001943							rnd-1_family-169#Unknown, rnd-1_family-269#Unknown
OG0001944							rnd-1_family-174#Unknown, rnd-1_family-502#Unknown
OG0001945							rnd-1_family-202#Unknown, rnd-1_family-377#Unknown
OG0001946							rnd-1_family-207#Unknown, rnd-1_family-576#Unknown
OG0001947							rnd-1_family-224#Unknown, rnd-1_family-452#Unknown
OG0001948							rnd-1_family-242#Unknown, rnd-1_family-258#Unknown
OG0001949							rnd-1_family-259#Unknown, rnd-1_family-296#Unknown
OG0001950							rnd-1_family-263#Unknown, rnd-1_family-353#Unknown
OG0001951							rnd-1_family-271#Unknown, rnd-1_family-374#Unknown
OG0001952							rnd-1_family-272#Unknown, rnd-1_family-414#Unknown
OG0001953							rnd-1_family-273#Unknown, rnd-1_family-295#Unknown
OG0001954							rnd-1_family-274#Unknown, rnd-1_family-529#Unknown
OG0001955							rnd-1_family-281#Unknown								rnd-1_family-768#Unknown
OG0001956							rnd-1_family-304#Unknown, rnd-1_family-485#Unknown
OG0001957							rnd-1_family-308#Unknown, rnd-1_family-612#Unknown
OG0001958							rnd-1_family-331#Unknown																rnd-1_family-676#Unknown
OG0001959							rnd-1_family-346#Unknown, rnd-1_family-418#Unknown
OG0001960							rnd-1_family-349#Unknown, rnd-1_family-384#Unknown
OG0001961							rnd-1_family-351#Unknown, rnd-1_family-531#Unknown
OG0001962							rnd-1_family-368#Unknown, rnd-1_family-569#Unknown
OG0001963							rnd-1_family-370#Unknown, rnd-1_family-441#Unknown
OG0001964							rnd-1_family-378#Unknown, rnd-1_family-582#Unknown
OG0001965							rnd-1_family-433#Unknown, rnd-1_family-509#Unknown
OG0001966							rnd-1_family-439#Unknown, rnd-1_family-601#Unknown
OG0001967							rnd-1_family-443#Unknown, rnd-1_family-470#Unknown
OG0001968							rnd-1_family-451#Unknown															rnd-1_family-595#Unknown
OG0001969							rnd-1_family-459#Unknown, rnd-3_family-152#Unknown
OG0001970							rnd-1_family-465#Unknown, rnd-4_family-1611#Unknown
OG0001971							rnd-1_family-482#Unknown, rnd-1_family-589#Unknown
OG0001972							rnd-1_family-462#Unknown, rnd-1_family-624#Unknown
OG0001973							rnd-1_family-506#Unknown, rnd-1_family-666#Unknown
OG0001974							rnd-1_family-525#Unknown, rnd-1_family-628#Unknown
OG0001975							rnd-1_family-557#Unknown, rnd-1_family-651#Unknown
OG0001976							rnd-1_family-573#Unknown, rnd-1_family-661#Unknown
OG0001977							rnd-2_family-39#Unknown, rnd-4_family-712#Unknown
OG0001978							rnd-3_family-1505#Unknown, rnd-3_family-648#Unknown
OG0001979							rnd-3_family-1177#Unknown, rnd-3_family-2106#Unknown
OG0001980							rnd-3_family-1325#Unknown, rnd-3_family-1418#Unknown
OG0001981							rnd-4_family-2643#Unknown, rnd-4_family-3873#Unknown
OG0001982							rnd-4_family-4454#Unknown, rnd-4_family-885#Unknown
OG0001983							rnd-4_family-4286#Unknown																rnd-4_family-126#Unknown
OG0001984								ltr-1_family-5#LTR/Unknown, ltr-1_family-7#LTR/Unknown
OG0001985								rnd-1_family-348#Unknown, rnd-1_family-50#Unknown
OG0001986								rnd-1_family-322#Unknown, rnd-1_family-52#Unknown
OG0001987								rnd-1_family-303#Unknown, rnd-1_family-69#Unknown
OG0001988								rnd-1_family-110#Unknown, rnd-1_family-220#Unknown
OG0001989								rnd-1_family-115#Unknown, rnd-1_family-139#Unknown
OG0001990								rnd-1_family-130#Unknown, rnd-1_family-263#Unknown
OG0001991								rnd-1_family-155#Unknown, rnd-1_family-244#Unknown
OG0001992								rnd-1_family-163#Unknown						rnd-1_family-105#Unknown
OG0001993								rnd-1_family-170#Unknown, rnd-1_family-208#Unknown
OG0001994								rnd-1_family-192#Unknown, rnd-1_family-337#Unknown
OG0001995								rnd-1_family-200#Unknown, rnd-1_family-295#Unknown
OG0001996								rnd-1_family-219#Unknown, rnd-1_family-351#Unknown
OG0001997								rnd-1_family-224#Unknown								rnd-1_family-55#Unknown
[truncated: 1,196 more rows]
