# Supplementary material for: Diversity and evolution of transposable elements in the plant-parasitic nematodes
Source: BMC Genomics. 2024 May 23;25:511. doi: 10.1186/s12864-024-10435-7 (PMC11118728; doi:10.1186/s12864-024-10435-7)
Supplement: Supplementary file 8 — Supplementary Material 8. [file 12864_2024_10435_MOESM8_ESM.xls]

## Sheet: Table S8
Table S8. The Unassigned Fraction of Unclassified Transposable Elements in the Plant-Parasitic Nematodes.
Orthogroup	Aphelenchoides besseyi	Bursaphelenchus xylophilus	Aphelenchoides fujianensis	Globodera pallida	Meloidogyn earenaria	Aphelenchoides bicaudatus	Heterodera carotae	Meloidogyne chitwoodi	Ditylenchus destructor	Ditylenchus dipsaci	Globodera ellingtonae	Meloidogyne enterolobii	Meloidogyne exigua	Meloidogyne floridensis	Heterodera glycines	Meloidogyne graminicola	Meloidogyne hapla	Meloidogyne incognita	Meloidogyne javanica	Meloidogyne luci	Subanguina moxae	Globodera rostochiensis	Heterodera schachtii	Pratylenchus scribneri	Radopholus similis	Ditylenchus weischeri
OG0003194	ltr-1_family-1#LTR/Unknown
OG0003195	ltr-1_family-11#LTR/Unknown
OG0003196	ltr-1_family-13#LTR/Unknown
OG0003197	ltr-1_family-15#LTR/Unknown
OG0003198	ltr-1_family-17#LTR/Unknown
OG0003199	ltr-1_family-19#LTR/Unknown
OG0003200	ltr-1_family-3#LTR/Unknown
OG0003201	ltr-1_family-21#LTR/Unknown
OG0003202	ltr-1_family-23#LTR/Unknown
OG0003203	ltr-1_family-25#LTR/Unknown
OG0003204	ltr-1_family-27#LTR/Unknown
OG0003205	ltr-1_family-29#LTR/Unknown
OG0003206	ltr-1_family-31#LTR/Unknown
OG0003207	ltr-1_family-35#LTR/Unknown
OG0003208	ltr-1_family-36#LTR/Unknown
OG0003209	ltr-1_family-38#LTR/Unknown
OG0003210	ltr-1_family-5#LTR/Unknown
OG0003211	ltr-1_family-41#LTR/Unknown
OG0003212	ltr-1_family-42#LTR/Unknown
OG0003213	ltr-1_family-43#LTR/Unknown
OG0003214	ltr-1_family-44#LTR/Unknown
OG0003215	ltr-1_family-7#LTR/Unknown
OG0003216	ltr-1_family-9#LTR/Unknown
OG0003217	rnd-1_family-5#Unknown
OG0003218	rnd-1_family-14#Unknown
OG0003219	rnd-1_family-20#Unknown
OG0003220	rnd-1_family-28#Unknown
OG0003221	rnd-1_family-24#Unknown
OG0003222	rnd-1_family-36#Unknown
OG0003223	rnd-1_family-38#Unknown
OG0003224	rnd-1_family-44#Unknown
OG0003225	rnd-1_family-45#Unknown
OG0003226	rnd-1_family-40#Unknown
OG0003227	rnd-1_family-48#Unknown
OG0003228	rnd-1_family-54#Unknown
OG0003229	rnd-1_family-57#Unknown
OG0003230	rnd-1_family-59#Unknown
OG0003231	rnd-1_family-66#Unknown
OG0003232	rnd-1_family-73#Unknown
OG0003233	rnd-1_family-74#Unknown
OG0003234	rnd-1_family-82#Unknown
OG0003235	rnd-1_family-83#Unknown
OG0003236	rnd-1_family-86#Unknown
OG0003237	rnd-1_family-87#Unknown
OG0003238	rnd-1_family-88#Unknown
OG0003239	rnd-1_family-93#Unknown
OG0003240	rnd-1_family-100#Unknown
OG0003241	rnd-1_family-107#Unknown
OG0003242	rnd-1_family-109#Unknown
OG0003243	rnd-1_family-113#Unknown
OG0003244	rnd-1_family-114#Unknown
OG0003245	rnd-1_family-116#Unknown
OG0003246	rnd-1_family-105#Unknown
OG0003247	rnd-1_family-120#Unknown
OG0003248	rnd-1_family-125#Unknown
OG0003249	rnd-1_family-129#Unknown
OG0003250	rnd-1_family-131#Unknown
OG0003251	rnd-1_family-132#Unknown
OG0003252	rnd-1_family-138#Unknown
OG0003253	rnd-1_family-142#Unknown
OG0003254	rnd-1_family-143#Unknown
OG0003255	rnd-1_family-144#Unknown
OG0003256	rnd-1_family-146#Unknown
OG0003257	rnd-1_family-150#Unknown
OG0003258	rnd-1_family-154#Unknown
OG0003259	rnd-1_family-159#Unknown
OG0003260	rnd-1_family-153#Unknown
OG0003261	rnd-1_family-160#Unknown
OG0003262	rnd-1_family-163#Unknown
OG0003263	rnd-1_family-166#Unknown
OG0003264	rnd-1_family-176#Unknown
OG0003265	rnd-1_family-177#Unknown
OG0003266	rnd-1_family-178#Unknown
OG0003267	rnd-1_family-180#Unknown
OG0003268	rnd-1_family-184#Unknown
OG0003269	rnd-1_family-188#Unknown
OG0003270	rnd-1_family-192#Unknown
OG0003271	rnd-1_family-193#Unknown
OG0003272	rnd-1_family-194#Unknown
OG0003273	rnd-1_family-195#Unknown
OG0003274	rnd-1_family-196#Unknown
OG0003275	rnd-1_family-199#Unknown
OG0003276	rnd-1_family-200#Unknown
OG0003277	rnd-1_family-201#Unknown
OG0003278	rnd-1_family-202#Unknown
OG0003279	rnd-1_family-203#Unknown
OG0003280	rnd-1_family-204#Unknown
OG0003281	rnd-1_family-205#Unknown
OG0003282	rnd-1_family-206#Unknown
OG0003283	rnd-1_family-207#Unknown
OG0003284	rnd-1_family-208#Unknown
OG0003285	rnd-1_family-209#Unknown
OG0003286	rnd-1_family-216#Unknown
OG0003287	rnd-1_family-218#Unknown
OG0003288	rnd-1_family-219#Unknown
OG0003289	rnd-1_family-221#Unknown
OG0003290	rnd-1_family-222#Unknown
OG0003291	rnd-1_family-224#Unknown
OG0003292	rnd-1_family-225#Unknown
OG0003293	rnd-1_family-227#Unknown
OG0003294	rnd-3_family-1286#Unknown
OG0003295	rnd-3_family-3269#Unknown
OG0003296	rnd-3_family-3922#Unknown
OG0003297	rnd-3_family-904#Unknown
OG0003298	rnd-3_family-1308#Unknown
OG0003299	rnd-3_family-518#Unknown
OG0003300		ltr-1_family-11#LTR/Unknown
OG0003301		ltr-1_family-13#LTR/Unknown
OG0003302		ltr-1_family-17#LTR/Unknown
OG0003303		ltr-1_family-3#LTR/Unknown
OG0003304		ltr-1_family-21#LTR/Unknown
OG0003305		ltr-1_family-23#LTR/Unknown
OG0003306		ltr-1_family-26#LTR/Unknown
OG0003307		ltr-1_family-27#LTR/Unknown
OG0003308		ltr-1_family-28#LTR/Unknown
OG0003309		ltr-1_family-30#LTR/Unknown
OG0003310		ltr-1_family-32#LTR/Unknown
OG0003311		ltr-1_family-36#LTR/Unknown
OG0003312		ltr-1_family-5#LTR/Unknown
OG0003313		ltr-1_family-41#LTR/Unknown
OG0003314		ltr-1_family-42#LTR/Unknown
OG0003315		ltr-1_family-45#LTR/Unknown
OG0003316		ltr-1_family-47#LTR/Unknown
OG0003317		ltr-1_family-48#LTR/Unknown
OG0003318		ltr-1_family-50#LTR/Unknown
OG0003319		ltr-1_family-6#LTR/Unknown
OG0003320		ltr-1_family-51#LTR/Unknown
OG0003321		ltr-1_family-53#LTR/Unknown
OG0003322		ltr-1_family-54#LTR/Unknown
OG0003323		ltr-1_family-59#LTR/Unknown
OG0003324		ltr-1_family-60#LTR/Unknown
OG0003325		ltr-1_family-7#LTR/Unknown
OG0003326		ltr-1_family-62#LTR/Unknown
OG0003327		ltr-1_family-65#LTR/Unknown
OG0003328		ltr-1_family-66#LTR/Unknown
OG0003329		ltr-1_family-8#LTR/Unknown
OG0003330		ltr-1_family-9#LTR/Unknown
OG0003331		rnd-1_family-24#Unknown
OG0003332		rnd-1_family-26#Unknown
OG0003333		rnd-1_family-39#Unknown
OG0003334		rnd-1_family-72#Unknown
OG0003335		rnd-1_family-51#Unknown
OG0003336		rnd-1_family-80#Unknown
OG0003337		rnd-1_family-7#Unknown
OG0003338		rnd-1_family-83#Unknown
OG0003339		rnd-1_family-44#Unknown
OG0003340		rnd-1_family-79#Unknown
OG0003341		rnd-1_family-30#Unknown
OG0003342		rnd-1_family-69#Unknown
OG0003343		rnd-1_family-73#Unknown
OG0003344		rnd-1_family-35#Unknown
OG0003345		rnd-1_family-47#Unknown
OG0003346		rnd-1_family-45#Unknown
OG0003347		rnd-1_family-17#Unknown
OG0003348		rnd-1_family-67#Unknown
OG0003349		rnd-1_family-77#Unknown
OG0003350		rnd-1_family-85#Unknown
OG0003351		rnd-1_family-42#Unknown
OG0003352		rnd-1_family-36#Unknown
OG0003353		rnd-1_family-86#Unknown
OG0003354		rnd-1_family-88#Unknown
OG0003355		rnd-1_family-90#Unknown
OG0003356		rnd-1_family-91#Unknown
OG0003357		rnd-1_family-94#Unknown
OG0003358		rnd-1_family-101#Unknown
OG0003359		rnd-1_family-103#Unknown
OG0003360		rnd-1_family-107#Unknown
OG0003361		rnd-1_family-108#Unknown
OG0003362		rnd-1_family-116#Unknown
OG0003363		rnd-1_family-117#Unknown
OG0003364		rnd-1_family-118#Unknown
OG0003365		rnd-1_family-119#Unknown
OG0003366		rnd-1_family-121#Unknown
OG0003367		rnd-1_family-122#Unknown
OG0003368		rnd-1_family-124#Unknown
OG0003369		rnd-1_family-127#Unknown
OG0003370		rnd-1_family-130#Unknown
OG0003371		rnd-1_family-134#Unknown
OG0003372		rnd-1_family-136#Unknown
OG0003373		rnd-1_family-137#Unknown
OG0003374		rnd-1_family-143#Unknown
OG0003375		rnd-1_family-144#Unknown
OG0003376		rnd-1_family-145#Unknown
OG0003377		rnd-1_family-147#Unknown
OG0003378		rnd-1_family-151#Unknown
OG0003379		rnd-1_family-152#Unknown
OG0003380		rnd-1_family-157#Unknown
OG0003381		rnd-1_family-158#Unknown
OG0003382		rnd-1_family-159#Unknown
OG0003383		rnd-1_family-161#Unknown
OG0003384		rnd-1_family-165#Unknown
OG0003385		rnd-1_family-167#Unknown
OG0003386		rnd-1_family-168#Unknown
OG0003387		rnd-1_family-171#Unknown
OG0003388		rnd-1_family-173#Unknown
OG0003389		rnd-1_family-175#Unknown
OG0003390		rnd-1_family-176#Unknown
OG0003391		rnd-1_family-177#Unknown
OG0003392		rnd-1_family-162#Unknown
OG0003393		rnd-1_family-181#Unknown
OG0003394		rnd-1_family-182#Unknown
OG0003395		rnd-1_family-188#Unknown
OG0003396		rnd-1_family-189#Unknown
OG0003397		rnd-1_family-193#Unknown
OG0003398		rnd-1_family-197#Unknown
OG0003399		rnd-1_family-208#Unknown
OG0003400		rnd-1_family-209#Unknown
OG0003401		rnd-1_family-210#Unknown
OG0003402		rnd-1_family-212#Unknown
OG0003403		rnd-1_family-214#Unknown
OG0003404		rnd-1_family-219#Unknown
OG0003405		rnd-1_family-220#Unknown
OG0003406		rnd-1_family-223#Unknown
OG0003407		rnd-1_family-224#Unknown
OG0003408		rnd-1_family-225#Unknown
OG0003409		rnd-1_family-226#Unknown
OG0003410		rnd-1_family-228#Unknown
OG0003411		rnd-1_family-231#Unknown
OG0003412		rnd-1_family-237#Unknown
OG0003413		rnd-1_family-238#Unknown
OG0003414		rnd-1_family-240#Unknown
OG0003415		rnd-1_family-243#Unknown
OG0003416		rnd-1_family-244#Unknown
OG0003417		rnd-1_family-248#Unknown
OG0003418		rnd-1_family-250#Unknown
OG0003419		rnd-1_family-252#Unknown
OG0003420		rnd-1_family-253#Unknown
OG0003421		rnd-1_family-254#Unknown
OG0003422		rnd-1_family-255#Unknown
OG0003423		rnd-1_family-257#Unknown
OG0003424		rnd-1_family-258#Unknown
OG0003425		rnd-1_family-260#Unknown
OG0003426		rnd-1_family-264#Unknown
OG0003427		rnd-1_family-265#Unknown
OG0003428		rnd-1_family-267#Unknown
OG0003429		rnd-1_family-241#Unknown
OG0003430		rnd-1_family-268#Unknown
OG0003431		rnd-1_family-270#Unknown
OG0003432		rnd-1_family-272#Unknown
OG0003433		rnd-1_family-273#Unknown
OG0003434		rnd-1_family-274#Unknown
OG0003435		rnd-1_family-279#Unknown
OG0003436		rnd-1_family-282#Unknown
OG0003437		rnd-1_family-284#Unknown
OG0003438		rnd-1_family-287#Unknown
OG0003439		rnd-1_family-288#Unknown
OG0003440		rnd-1_family-289#Unknown
OG0003441		rnd-1_family-290#Unknown
OG0003442		rnd-1_family-291#Unknown
OG0003443		rnd-1_family-293#Unknown
OG0003444		rnd-1_family-294#Unknown
OG0003445		rnd-1_family-295#Unknown
OG0003446		rnd-1_family-296#Unknown
OG0003447		rnd-1_family-297#Unknown
OG0003448		rnd-1_family-298#Unknown
OG0003449		rnd-1_family-300#Unknown
OG0003450		rnd-1_family-303#Unknown
OG0003451		rnd-1_family-305#Unknown
OG0003452		rnd-1_family-309#Unknown
OG0003453		rnd-1_family-310#Unknown
OG0003454		rnd-1_family-313#Unknown
OG0003455		rnd-1_family-315#Unknown
OG0003456		rnd-1_family-316#Unknown
OG0003457		rnd-1_family-318#Unknown
OG0003458		rnd-1_family-321#Unknown
OG0003459		rnd-1_family-306#Unknown
OG0003460		rnd-1_family-323#Unknown
OG0003461		rnd-1_family-325#Unknown
OG0003462		rnd-1_family-326#Unknown
OG0003463		rnd-1_family-327#Unknown
OG0003464		rnd-1_family-328#Unknown
OG0003465		rnd-1_family-311#Unknown
OG0003466		rnd-1_family-329#Unknown
OG0003467		rnd-1_family-330#Unknown
OG0003468		rnd-1_family-334#Unknown
OG0003469		rnd-1_family-336#Unknown
OG0003470		rnd-1_family-337#Unknown
OG0003471		rnd-1_family-338#Unknown
OG0003472		rnd-1_family-339#Unknown
OG0003473		rnd-1_family-340#Unknown
OG0003474		rnd-1_family-341#Unknown
OG0003475		rnd-1_family-342#Unknown
OG0003476		rnd-1_family-344#Unknown
OG0003477		rnd-1_family-345#Unknown
OG0003478		rnd-1_family-346#Unknown
OG0003479		rnd-1_family-349#Unknown
OG0003480		rnd-1_family-350#Unknown
OG0003481		rnd-1_family-352#Unknown
OG0003482		rnd-1_family-354#Unknown
OG0003483		rnd-1_family-357#Unknown
OG0003484		rnd-1_family-358#Unknown
OG0003485		rnd-1_family-360#Unknown
OG0003486		rnd-1_family-365#Unknown
OG0003487		rnd-1_family-367#Unknown
OG0003488		rnd-1_family-368#Unknown
OG0003489		rnd-1_family-369#Unknown
OG0003490		rnd-1_family-371#Unknown
OG0003491		rnd-1_family-373#Unknown
OG0003492		rnd-1_family-375#Unknown
OG0003493		rnd-1_family-378#Unknown
OG0003494		rnd-1_family-379#Unknown
OG0003495		rnd-1_family-383#Unknown
OG0003496		rnd-1_family-385#Unknown
OG0003497		rnd-1_family-386#Unknown
OG0003498		rnd-2_family-151#Unknown
OG0003499		rnd-2_family-14#Unknown
OG0003500		rnd-2_family-10#Unknown
OG0003501		rnd-2_family-44#Unknown
OG0003502		rnd-2_family-24#Unknown
OG0003503		rnd-2_family-275#Unknown
OG0003504		rnd-3_family-819#Unknown
OG0003505		rnd-3_family-55#Unknown
OG0003506		rnd-3_family-183#Unknown
OG0003507		rnd-3_family-1812#Unknown
OG0003508		rnd-3_family-324#Unknown
OG0003509		rnd-3_family-185#Unknown
OG0003510		rnd-3_family-431#Unknown
OG0003511		rnd-3_family-534#Unknown
OG0003512		rnd-3_family-473#Unknown
OG0003513		rnd-3_family-109#Unknown
OG0003514		rnd-3_family-289#Unknown
OG0003515		rnd-3_family-16#Unknown
OG0003516		rnd-3_family-1903#Unknown
OG0003517		rnd-3_family-207#Unknown
OG0003518		rnd-3_family-688#Unknown
OG0003519		rnd-3_family-163#Unknown
OG0003520		rnd-3_family-149#Unknown
OG0003521		rnd-3_family-327#Unknown
OG0003522		rnd-3_family-461#Unknown
OG0003523		rnd-3_family-489#Unknown
OG0003524		rnd-3_family-776#Unknown
OG0003525		rnd-3_family-855#Unknown
OG0003526		rnd-3_family-933#Unknown
OG0003527		rnd-3_family-21#Unknown
OG0003528		rnd-3_family-573#Unknown
OG0003529		rnd-3_family-993#Unknown
OG0003530		rnd-3_family-1148#Unknown
OG0003531		rnd-3_family-1249#Unknown
OG0003532		rnd-3_family-240#Unknown
OG0003533		rnd-3_family-530#Unknown
OG0003534		rnd-3_family-113#Unknown
OG0003535		rnd-4_family-167#Unknown
OG0003536		rnd-4_family-324#Unknown
OG0003537		rnd-4_family-335#Unknown
OG0003538		rnd-4_family-1888#Unknown
OG0003539		rnd-4_family-3103#Unknown
OG0003540		rnd-4_family-423#Unknown
OG0003541		rnd-4_family-116#Unknown
OG0003542		rnd-4_family-1903#Unknown
OG0003543		rnd-4_family-323#Unknown
OG0003544		rnd-4_family-46#Unknown
OG0003545		rnd-4_family-55#Unknown
OG0003546		rnd-4_family-501#Unknown
OG0003547		rnd-4_family-53#Unknown
OG0003548		rnd-4_family-1243#Unknown
OG0003549		rnd-4_family-2386#Unknown
OG0003550		rnd-4_family-250#Unknown
OG0003551		rnd-4_family-3193#Unknown
OG0003552		rnd-4_family-3910#Unknown
OG0003553		rnd-4_family-980#Unknown
OG0003554		rnd-4_family-1491#Unknown
OG0003555		rnd-4_family-315#Unknown
OG0003556		rnd-4_family-3231#Unknown
OG0003557		rnd-4_family-50#Unknown
OG0003558		rnd-4_family-506#Unknown
OG0003559		rnd-4_family-782#Unknown
OG0003560		rnd-4_family-1346#Unknown
OG0003561			ltr-1_family-12#LTR/Unknown
OG0003562			ltr-1_family-14#LTR/Unknown
OG0003563			ltr-1_family-16#LTR/Unknown
OG0003564			ltr-1_family-18#LTR/Unknown
OG0003565			ltr-1_family-19#LTR/Unknown
OG0003566			ltr-1_family-20#LTR/Unknown
OG0003567			ltr-1_family-22#LTR/Unknown
OG0003568			ltr-1_family-26#LTR/Unknown
OG0003569			ltr-1_family-28#LTR/Unknown
OG0003570			ltr-1_family-32#LTR/Unknown
OG0003571			ltr-1_family-33#LTR/Unknown
OG0003572			ltr-1_family-34#LTR/Unknown
OG0003573			ltr-1_family-36#LTR/Unknown
OG0003574			ltr-1_family-37#LTR/Unknown
OG0003575			ltr-1_family-38#LTR/Unknown
OG0003576			ltr-1_family-39#LTR/Unknown
OG0003577			ltr-1_family-5#LTR/Unknown
OG0003578			ltr-1_family-41#LTR/Unknown
OG0003579			ltr-1_family-43#LTR/Unknown
OG0003580			ltr-1_family-45#LTR/Unknown
OG0003581			ltr-1_family-46#LTR/Unknown
OG0003582			ltr-1_family-52#LTR/Unknown
OG0003583			ltr-1_family-53#LTR/Unknown
OG0003584			ltr-1_family-55#LTR/Unknown
OG0003585			ltr-1_family-59#LTR/Unknown
OG0003586			ltr-1_family-60#LTR/Unknown
OG0003587			ltr-1_family-62#LTR/Unknown
OG0003588			ltr-1_family-64#LTR/Unknown
OG0003589			ltr-1_family-65#LTR/Unknown
OG0003590			ltr-1_family-66#LTR/Unknown
OG0003591			ltr-1_family-67#LTR/Unknown
OG0003592			ltr-1_family-69#LTR/Unknown
OG0003593			ltr-1_family-8#LTR/Unknown
OG0003594			ltr-1_family-72#LTR/Unknown
OG0003595			ltr-1_family-76#LTR/Unknown
OG0003596			ltr-1_family-9#LTR/Unknown
OG0003597			rnd-1_family-25#Unknown
OG0003598			rnd-1_family-22#Unknown
OG0003599			rnd-1_family-12#Unknown
OG0003600			rnd-1_family-13#Unknown
OG0003601			rnd-1_family-29#Unknown
OG0003602			rnd-1_family-32#Unknown
OG0003603			rnd-1_family-36#Unknown
OG0003604			rnd-1_family-38#Unknown
OG0003605			rnd-1_family-39#Unknown
OG0003606			rnd-1_family-44#Unknown
OG0003607			rnd-1_family-45#Unknown
OG0003608			rnd-1_family-43#Unknown
OG0003609			rnd-1_family-52#Unknown
OG0003610			rnd-1_family-54#Unknown
OG0003611			rnd-1_family-55#Unknown
OG0003612			rnd-1_family-56#Unknown
OG0003613			rnd-1_family-62#Unknown
OG0003614			rnd-1_family-61#Unknown
OG0003615			rnd-1_family-68#Unknown
OG0003616			rnd-1_family-64#Unknown
OG0003617			rnd-1_family-74#Unknown
OG0003618			rnd-1_family-60#Unknown
OG0003619			rnd-1_family-80#Unknown
OG0003620			rnd-1_family-81#Unknown
OG0003621			rnd-1_family-73#Unknown
OG0003622			rnd-1_family-85#Unknown
OG0003623			rnd-1_family-86#Unknown
OG0003624			rnd-1_family-99#Unknown
OG0003625			rnd-1_family-101#Unknown
OG0003626			rnd-1_family-109#Unknown
OG0003627			rnd-1_family-112#Unknown
OG0003628			rnd-1_family-114#Unknown
OG0003629			rnd-1_family-111#Unknown
OG0003630			rnd-1_family-117#Unknown
OG0003631			rnd-1_family-120#Unknown
OG0003632			rnd-1_family-122#Unknown
OG0003633			rnd-1_family-125#Unknown
OG0003634			rnd-1_family-126#Unknown
OG0003635			rnd-1_family-128#Unknown
OG0003636			rnd-1_family-129#Unknown
OG0003637			rnd-1_family-127#Unknown
OG0003638			rnd-1_family-118#Unknown
OG0003639			rnd-1_family-135#Unknown
OG0003640			rnd-1_family-142#Unknown
OG0003641			rnd-1_family-144#Unknown
OG0003642			rnd-1_family-145#Unknown
OG0003643			rnd-1_family-146#Unknown
OG0003644			rnd-1_family-147#Unknown
OG0003645			rnd-1_family-158#Unknown
OG0003646			rnd-1_family-160#Unknown
OG0003647			rnd-1_family-163#Unknown
OG0003648			rnd-1_family-157#Unknown
OG0003649			rnd-1_family-170#Unknown
OG0003650			rnd-1_family-180#Unknown
OG0003651			rnd-1_family-181#Unknown
OG0003652			rnd-1_family-172#Unknown
OG0003653			rnd-1_family-176#Unknown
OG0003654			rnd-1_family-185#Unknown
OG0003655			rnd-1_family-188#Unknown
OG0003656			rnd-1_family-193#Unknown
OG0003657			rnd-1_family-195#Unknown
OG0003658			rnd-1_family-196#Unknown
OG0003659			rnd-1_family-197#Unknown
OG0003660			rnd-1_family-198#Unknown
OG0003661			rnd-1_family-208#Unknown
OG0003662			rnd-1_family-186#Unknown
OG0003663			rnd-1_family-199#Unknown
OG0003664			rnd-1_family-211#Unknown
OG0003665			rnd-1_family-212#Unknown
OG0003666			rnd-1_family-213#Unknown
OG0003667			rnd-1_family-214#Unknown
OG0003668			rnd-1_family-184#Unknown
OG0003669			rnd-1_family-217#Unknown
OG0003670			rnd-1_family-218#Unknown
OG0003671			rnd-1_family-220#Unknown
OG0003672			rnd-1_family-210#Unknown
OG0003673			rnd-1_family-222#Unknown
OG0003674			rnd-1_family-223#Unknown
OG0003675			rnd-1_family-224#Unknown
OG0003676			rnd-1_family-226#Unknown
OG0003677			rnd-1_family-227#Unknown
OG0003678			rnd-1_family-230#Unknown
OG0003679			rnd-1_family-232#Unknown
OG0003680			rnd-1_family-233#Unknown
OG0003681			rnd-1_family-237#Unknown
OG0003682			rnd-1_family-238#Unknown
OG0003683			rnd-1_family-239#Unknown
OG0003684			rnd-1_family-244#Unknown
OG0003685			rnd-1_family-234#Unknown
OG0003686			rnd-1_family-236#Unknown
OG0003687			rnd-1_family-253#Unknown
OG0003688			rnd-1_family-257#Unknown
OG0003689			rnd-1_family-260#Unknown
OG0003690			rnd-1_family-261#Unknown
OG0003691			rnd-1_family-251#Unknown
OG0003692			rnd-1_family-267#Unknown
OG0003693			rnd-1_family-268#Unknown
OG0003694			rnd-1_family-271#Unknown
OG0003695			rnd-1_family-255#Unknown
OG0003696			rnd-1_family-275#Unknown
OG0003697			rnd-1_family-245#Unknown
OG0003698			rnd-1_family-277#Unknown
OG0003699			rnd-1_family-264#Unknown
OG0003700			rnd-1_family-265#Unknown
OG0003701			rnd-1_family-279#Unknown
OG0003702			rnd-1_family-280#Unknown
OG0003703			rnd-1_family-282#Unknown
OG0003704			rnd-1_family-283#Unknown
OG0003705			rnd-1_family-284#Unknown
OG0003706			rnd-1_family-286#Unknown
OG0003707			rnd-1_family-276#Unknown
OG0003708			rnd-1_family-241#Unknown
OG0003709			rnd-1_family-290#Unknown
OG0003710			rnd-1_family-297#Unknown
OG0003711			rnd-1_family-300#Unknown
OG0003712			rnd-1_family-303#Unknown
OG0003713			rnd-1_family-254#Unknown
OG0003714			rnd-1_family-305#Unknown
OG0003715			rnd-1_family-307#Unknown
OG0003716			rnd-1_family-308#Unknown
OG0003717			rnd-1_family-310#Unknown
OG0003718			rnd-1_family-311#Unknown
OG0003719			rnd-1_family-313#Unknown
OG0003720			rnd-1_family-314#Unknown
OG0003721			rnd-1_family-317#Unknown
OG0003722			rnd-1_family-319#Unknown
OG0003723			rnd-1_family-320#Unknown
OG0003724			rnd-1_family-321#Unknown
OG0003725			rnd-1_family-322#Unknown
OG0003726			rnd-1_family-324#Unknown
OG0003727			rnd-1_family-316#Unknown
OG0003728			rnd-1_family-328#Unknown
OG0003729			rnd-1_family-330#Unknown
OG0003730			rnd-1_family-332#Unknown
OG0003731			rnd-1_family-334#Unknown
OG0003732			rnd-1_family-336#Unknown
OG0003733			rnd-1_family-338#Unknown
OG0003734			rnd-1_family-339#Unknown
OG0003735			rnd-1_family-342#Unknown
OG0003736			rnd-1_family-343#Unknown
OG0003737			rnd-1_family-346#Unknown
OG0003738			rnd-1_family-329#Unknown
OG0003739			rnd-1_family-348#Unknown
OG0003740			rnd-1_family-349#Unknown
OG0003741			rnd-1_family-333#Unknown
OG0003742			rnd-1_family-352#Unknown
OG0003743			rnd-1_family-355#Unknown
OG0003744			rnd-1_family-358#Unknown
OG0003745			rnd-1_family-359#Unknown
OG0003746			rnd-1_family-362#Unknown
OG0003747			rnd-1_family-344#Unknown
OG0003748			rnd-1_family-347#Unknown
OG0003749			rnd-1_family-364#Unknown
OG0003750			rnd-1_family-367#Unknown
OG0003751			rnd-1_family-368#Unknown
OG0003752			rnd-1_family-369#Unknown
OG0003753			rnd-1_family-373#Unknown
OG0003754			rnd-1_family-374#Unknown
OG0003755			rnd-1_family-375#Unknown
OG0003756			rnd-1_family-376#Unknown
OG0003757			rnd-1_family-378#Unknown
OG0003758			rnd-1_family-379#Unknown
OG0003759			rnd-1_family-381#Unknown
OG0003760			rnd-1_family-383#Unknown
OG0003761			rnd-1_family-384#Unknown
OG0003762			rnd-1_family-387#Unknown
OG0003763			rnd-1_family-389#Unknown
OG0003764			rnd-1_family-390#Unknown
OG0003765			rnd-1_family-392#Unknown
OG0003766			rnd-1_family-395#Unknown
OG0003767			rnd-1_family-396#Unknown
OG0003768			rnd-1_family-397#Unknown
OG0003769			rnd-1_family-399#Unknown
OG0003770			rnd-1_family-405#Unknown
OG0003771			rnd-1_family-406#Unknown
OG0003772			rnd-1_family-407#Unknown
OG0003773			rnd-1_family-410#Unknown
OG0003774			rnd-1_family-412#Unknown
OG0003775			rnd-1_family-413#Unknown
OG0003776			rnd-1_family-415#Unknown
OG0003777			rnd-1_family-416#Unknown
OG0003778			rnd-1_family-419#Unknown
OG0003779			rnd-1_family-421#Unknown
OG0003780			rnd-1_family-425#Unknown
OG0003781			rnd-1_family-426#Unknown
OG0003782			rnd-1_family-427#Unknown
OG0003783			rnd-1_family-428#Unknown
OG0003784			rnd-1_family-430#Unknown
OG0003785			rnd-1_family-431#Unknown
OG0003786			rnd-1_family-432#Unknown
OG0003787			rnd-1_family-434#Unknown
OG0003788			rnd-1_family-435#Unknown
OG0003789			rnd-1_family-436#Unknown
OG0003790			rnd-1_family-404#Unknown
OG0003791			rnd-1_family-437#Unknown
OG0003792			rnd-1_family-439#Unknown
OG0003793			rnd-1_family-440#Unknown
OG0003794			rnd-1_family-409#Unknown
OG0003795			rnd-1_family-442#Unknown
OG0003796			rnd-1_family-445#Unknown
OG0003797			rnd-1_family-446#Unknown
OG0003798			rnd-1_family-447#Unknown
OG0003799			rnd-1_family-449#Unknown
OG0003800			rnd-1_family-451#Unknown
OG0003801			rnd-1_family-452#Unknown
OG0003802			rnd-1_family-455#Unknown
OG0003803			rnd-1_family-458#Unknown
OG0003804			rnd-1_family-461#Unknown
OG0003805			rnd-1_family-463#Unknown
OG0003806			rnd-1_family-464#Unknown
OG0003807			rnd-1_family-465#Unknown
OG0003808			rnd-1_family-469#Unknown
OG0003809			rnd-1_family-471#Unknown
OG0003810			rnd-1_family-472#Unknown
OG0003811			rnd-1_family-474#Unknown
OG0003812			rnd-1_family-443#Unknown
OG0003813			rnd-1_family-475#Unknown
OG0003814			rnd-1_family-476#Unknown
OG0003815			rnd-1_family-478#Unknown
OG0003816			rnd-1_family-480#Unknown
OG0003817			rnd-1_family-484#Unknown
OG0003818			rnd-1_family-485#Unknown
OG0003819			rnd-1_family-490#Unknown
OG0003820			rnd-1_family-494#Unknown
OG0003821			rnd-1_family-495#Unknown
OG0003822			rnd-1_family-454#Unknown
OG0003823			rnd-1_family-496#Unknown
OG0003824			rnd-1_family-498#Unknown
OG0003825			rnd-1_family-499#Unknown
OG0003826			rnd-1_family-462#Unknown
OG0003827			rnd-1_family-501#Unknown
OG0003828			rnd-1_family-502#Unknown
OG0003829			rnd-1_family-503#Unknown
OG0003830			rnd-1_family-504#Unknown
OG0003831			rnd-1_family-507#Unknown
OG0003832			rnd-1_family-508#Unknown
OG0003833			rnd-1_family-509#Unknown
OG0003834			rnd-1_family-515#Unknown
OG0003835			rnd-1_family-516#Unknown
OG0003836			rnd-1_family-477#Unknown
OG0003837			rnd-1_family-517#Unknown
OG0003838			rnd-1_family-518#Unknown
OG0003839			rnd-1_family-523#Unknown
OG0003840			rnd-1_family-524#Unknown
OG0003841			rnd-1_family-526#Unknown
OG0003842			rnd-1_family-527#Unknown
OG0003843			rnd-1_family-529#Unknown
OG0003844			rnd-1_family-530#Unknown
OG0003845			rnd-1_family-532#Unknown
OG0003846			rnd-1_family-533#Unknown
OG0003847			rnd-1_family-535#Unknown
OG0003848			rnd-1_family-536#Unknown
OG0003849			rnd-1_family-537#Unknown
OG0003850			rnd-1_family-538#Unknown
OG0003851			rnd-1_family-506#Unknown
OG0003852			rnd-1_family-539#Unknown
OG0003853			rnd-1_family-540#Unknown
OG0003854			rnd-1_family-542#Unknown
OG0003855			rnd-1_family-543#Unknown
OG0003856			rnd-1_family-444#Unknown
OG0003857			rnd-1_family-544#Unknown
OG0003858			rnd-1_family-545#Unknown
OG0003859			rnd-1_family-547#Unknown
OG0003860			rnd-1_family-548#Unknown
OG0003861			rnd-1_family-549#Unknown
OG0003862			rnd-1_family-550#Unknown
OG0003863			rnd-1_family-551#Unknown
OG0003864			rnd-1_family-555#Unknown
OG0003865			rnd-1_family-557#Unknown
OG0003866			rnd-1_family-560#Unknown
OG0003867			rnd-1_family-561#Unknown
OG0003868			rnd-1_family-563#Unknown
OG0003869			rnd-1_family-565#Unknown
OG0003870			rnd-1_family-566#Unknown
OG0003871			rnd-1_family-568#Unknown
OG0003872			rnd-1_family-569#Unknown
OG0003873			rnd-1_family-570#Unknown
OG0003874			rnd-1_family-571#Unknown
OG0003875			rnd-1_family-572#Unknown
OG0003876			rnd-1_family-573#Unknown
OG0003877			rnd-1_family-574#Unknown
OG0003878			rnd-1_family-575#Unknown
OG0003879			rnd-1_family-576#Unknown
OG0003880			rnd-1_family-577#Unknown
OG0003881			rnd-1_family-578#Unknown
OG0003882			rnd-1_family-579#Unknown
OG0003883			rnd-1_family-580#Unknown
OG0003884			rnd-1_family-581#Unknown
OG0003885			rnd-1_family-584#Unknown
OG0003886			rnd-1_family-541#Unknown
OG0003887			rnd-1_family-556#Unknown
OG0003888			rnd-1_family-591#Unknown
OG0003889			rnd-1_family-592#Unknown
OG0003890			rnd-1_family-596#Unknown
OG0003891			rnd-1_family-597#Unknown
OG0003892			rnd-1_family-598#Unknown
OG0003893			rnd-1_family-599#Unknown
OG0003894			rnd-1_family-602#Unknown
OG0003895			rnd-1_family-603#Unknown
OG0003896			rnd-1_family-605#Unknown
OG0003897			rnd-1_family-607#Unknown
OG0003898			rnd-1_family-608#Unknown
OG0003899			rnd-1_family-609#Unknown
OG0003900			rnd-1_family-610#Unknown
OG0003901			rnd-1_family-531#Unknown
OG0003902			rnd-1_family-612#Unknown
OG0003903			rnd-1_family-613#Unknown
OG0003904			rnd-1_family-615#Unknown
OG0003905			rnd-1_family-616#Unknown
OG0003906			rnd-1_family-619#Unknown
OG0003907			rnd-1_family-621#Unknown
OG0003908			rnd-1_family-622#Unknown
OG0003909			rnd-1_family-623#Unknown
OG0003910			rnd-1_family-625#Unknown
OG0003911			rnd-1_family-627#Unknown
OG0003912			rnd-1_family-628#Unknown
OG0003913			rnd-1_family-630#Unknown
OG0003914			rnd-1_family-632#Unknown
OG0003915			rnd-1_family-633#Unknown
OG0003916			rnd-1_family-634#Unknown
OG0003917			rnd-1_family-635#Unknown
OG0003918			rnd-1_family-637#Unknown
OG0003919			rnd-1_family-638#Unknown
OG0003920			rnd-1_family-639#Unknown
OG0003921			rnd-1_family-641#Unknown
OG0003922			rnd-1_family-642#Unknown
OG0003923			rnd-1_family-589#Unknown
OG0003924			rnd-1_family-643#Unknown
OG0003925			rnd-1_family-646#Unknown
OG0003926			rnd-1_family-398#Unknown
OG0003927			rnd-1_family-651#Unknown
OG0003928			rnd-1_family-652#Unknown
OG0003929			rnd-1_family-600#Unknown
OG0003930			rnd-1_family-655#Unknown
OG0003931			rnd-1_family-656#Unknown
OG0003932			rnd-1_family-659#Unknown
OG0003933			rnd-1_family-661#Unknown
OG0003934			rnd-1_family-663#Unknown
OG0003935			rnd-1_family-664#Unknown
OG0003936			rnd-1_family-665#Unknown
OG0003937			rnd-1_family-617#Unknown
OG0003938			rnd-1_family-666#Unknown
OG0003939			rnd-1_family-667#Unknown
OG0003940			rnd-1_family-668#Unknown
OG0003941			rnd-1_family-669#Unknown
OG0003942			rnd-1_family-671#Unknown
OG0003943			rnd-1_family-672#Unknown
OG0003944			rnd-1_family-674#Unknown
OG0003945			rnd-1_family-675#Unknown
OG0003946			rnd-2_family-350#Unknown
OG0003947			rnd-2_family-363#Unknown
OG0003948			rnd-2_family-115#Unknown
OG0003949			rnd-2_family-362#Unknown
OG0003950			rnd-3_family-1263#Unknown
OG0003951			rnd-3_family-151#Unknown
OG0003952			rnd-3_family-1122#Unknown
OG0003953			rnd-3_family-3570#Unknown
OG0003954			rnd-3_family-37#Unknown
OG0003955			rnd-3_family-659#Unknown
OG0003956			rnd-3_family-522#Unknown
OG0003957			rnd-3_family-603#Unknown
OG0003958			rnd-3_family-954#Unknown
OG0003959			rnd-3_family-972#Unknown
OG0003960			rnd-3_family-39#Unknown
OG0003961			rnd-3_family-594#Unknown
OG0003962			rnd-3_family-719#Unknown
OG0003963			rnd-3_family-1862#Unknown
OG0003964			rnd-3_family-424#Unknown
OG0003965			rnd-3_family-1207#Unknown
OG0003966			rnd-3_family-175#Unknown
OG0003967			rnd-3_family-2119#Unknown
OG0003968			rnd-3_family-241#Unknown
OG0003969			rnd-3_family-252#Unknown
OG0003970			rnd-3_family-456#Unknown
OG0003971			rnd-3_family-1264#Unknown
OG0003972			rnd-3_family-1465#Unknown
OG0003973			rnd-3_family-2298#Unknown
OG0003974			rnd-3_family-4212#Unknown
OG0003975			rnd-3_family-4855#Unknown
OG0003976			rnd-3_family-635#Unknown
OG0003977			rnd-3_family-861#Unknown
OG0003978			rnd-3_family-1531#Unknown
OG0003979			rnd-3_family-2943#Unknown
OG0003980			rnd-3_family-523#Unknown
OG0003981			rnd-3_family-722#Unknown
OG0003982			rnd-3_family-1367#Unknown
OG0003983			rnd-3_family-1514#Unknown
OG0003984			rnd-3_family-275#Unknown
OG0003985			rnd-3_family-3448#Unknown
OG0003986			rnd-3_family-3785#Unknown
OG0003987			rnd-3_family-586#Unknown
OG0003988			rnd-3_family-806#Unknown
OG0003989			rnd-3_family-807#Unknown
OG0003990			rnd-3_family-1205#Unknown
OG0003991			rnd-3_family-1595#Unknown
OG0003992			rnd-3_family-1766#Unknown
OG0003993			rnd-3_family-25#Unknown
OG0003994			rnd-3_family-381#Unknown
OG0003995			rnd-3_family-4752#Unknown
OG0003996			rnd-3_family-723#Unknown
OG0003997			rnd-3_family-79#Unknown
OG0003998			rnd-3_family-883#Unknown
OG0003999			rnd-3_family-955#Unknown
OG0004000			rnd-3_family-1439#Unknown
OG0004001			rnd-3_family-18#Unknown
OG0004002			rnd-3_family-2549#Unknown
OG0004003			rnd-3_family-29#Unknown
OG0004004			rnd-3_family-290#Unknown
OG0004005			rnd-3_family-755#Unknown
OG0004006			rnd-3_family-83#Unknown
OG0004007			rnd-3_family-1467#Unknown
OG0004008			rnd-3_family-2025#Unknown
OG0004009			rnd-3_family-2036#Unknown
OG0004010			rnd-3_family-2248#Unknown
OG0004011			rnd-3_family-379#Unknown
OG0004012			rnd-3_family-498#Unknown
OG0004013			rnd-3_family-662#Unknown
OG0004014			rnd-3_family-880#Unknown
OG0004015			rnd-4_family-480#Unknown
OG0004016			rnd-4_family-736#Unknown
OG0004017			rnd-4_family-355#Unknown
OG0004018			rnd-4_family-258#Unknown
OG0004019			rnd-4_family-250#Unknown
OG0004020			rnd-4_family-261#Unknown
OG0004021			rnd-4_family-729#Unknown
OG0004022			rnd-4_family-2521#Unknown
OG0004023			rnd-4_family-494#Unknown
OG0004024			rnd-4_family-85#Unknown
OG0004025			rnd-4_family-86#Unknown
OG0004026			rnd-4_family-432#Unknown
OG0004027			rnd-4_family-1943#Unknown
OG0004028			rnd-4_family-765#Unknown
OG0004029			rnd-4_family-928#Unknown
OG0004030			rnd-4_family-1660#Unknown
OG0004031			rnd-4_family-2155#Unknown
OG0004032			rnd-4_family-3205#Unknown
OG0004033			rnd-4_family-1331#Unknown
OG0004034			rnd-4_family-7200#Unknown
OG0004035			rnd-4_family-8044#Unknown
OG0004036			rnd-4_family-2455#Unknown
OG0004037			rnd-4_family-1125#Unknown
OG0004038			rnd-4_family-2962#Unknown
OG0004039			rnd-4_family-3797#Unknown
OG0004040			rnd-4_family-95#Unknown
OG0004041			rnd-4_family-395#Unknown
OG0004042			rnd-4_family-433#Unknown
OG0004043			rnd-4_family-559#Unknown
OG0004044			rnd-4_family-6371#Unknown
OG0004045			rnd-4_family-774#Unknown
OG0004046			rnd-4_family-789#Unknown
OG0004047			rnd-4_family-8246#Unknown
OG0004048			rnd-4_family-2841#Unknown
OG0004049			rnd-4_family-540#Unknown
OG0004050			rnd-4_family-220#Unknown
OG0004051			rnd-4_family-34#Unknown
OG0004052			rnd-4_family-4444#Unknown
OG0004053			rnd-4_family-6117#Unknown
OG0004054			rnd-4_family-839#Unknown
OG0004055			rnd-4_family-1900#Unknown
OG0004056			rnd-4_family-191#Unknown
OG0004057			rnd-4_family-192#Unknown
OG0004058			rnd-4_family-274#Unknown
OG0004059			rnd-4_family-3060#Unknown
OG0004060			rnd-4_family-4493#Unknown
OG0004061			rnd-4_family-630#Unknown
OG0004062			rnd-4_family-786#Unknown
OG0004063			rnd-4_family-1076#Unknown
OG0004064			rnd-4_family-1122#Unknown
OG0004065			rnd-4_family-2855#Unknown
OG0004066			rnd-4_family-3029#Unknown
OG0004067			rnd-4_family-3165#Unknown
OG0004068			rnd-4_family-3505#Unknown
OG0004069			rnd-4_family-4902#Unknown
OG0004070			rnd-4_family-785#Unknown
OG0004071			rnd-4_family-1157#Unknown
OG0004072			rnd-4_family-1473#Unknown
OG0004073			rnd-4_family-2158#Unknown
OG0004074			rnd-4_family-2252#Unknown
OG0004075			rnd-4_family-2486#Unknown
OG0004076			rnd-4_family-3311#Unknown
OG0004077			rnd-4_family-4079#Unknown
OG0004078			rnd-4_family-4458#Unknown
OG0004079			rnd-4_family-5154#Unknown
OG0004080			rnd-4_family-730#Unknown
OG0004081			rnd-4_family-7533#Unknown
OG0004082			rnd-4_family-935#Unknown
OG0004083			rnd-4_family-944#Unknown
OG0004084			rnd-4_family-1252#Unknown
OG0004085			rnd-4_family-2037#Unknown
OG0004086			rnd-4_family-311#Unknown
OG0004087			rnd-4_family-3193#Unknown
OG0004088			rnd-4_family-3239#Unknown
OG0004089			rnd-4_family-3815#Unknown
OG0004090			rnd-4_family-452#Unknown
OG0004091			rnd-4_family-798#Unknown
OG0004092			rnd-4_family-1860#Unknown
OG0004093			rnd-4_family-2#Unknown
OG0004094			rnd-4_family-2373#Unknown
OG0004095			rnd-4_family-2412#Unknown
OG0004096			rnd-4_family-2535#Unknown
OG0004097			rnd-4_family-2925#Unknown
OG0004098			rnd-4_family-3590#Unknown
OG0004099			rnd-4_family-406#Unknown
OG0004100			rnd-4_family-5432#Unknown
OG0004101			rnd-4_family-652#Unknown
OG0004102			rnd-4_family-704#Unknown
OG0004103			rnd-4_family-794#Unknown
OG0004104			rnd-4_family-868#Unknown
OG0004105			rnd-4_family-1013#Unknown
OG0004106			rnd-4_family-1894#Unknown
OG0004107			rnd-4_family-1933#Unknown
OG0004108			rnd-4_family-2085#Unknown
OG0004109			rnd-4_family-221#Unknown
OG0004110			rnd-4_family-2263#Unknown
OG0004111			rnd-4_family-2559#Unknown
OG0004112			rnd-4_family-332#Unknown
OG0004113			rnd-4_family-342#Unknown
OG0004114			rnd-4_family-534#Unknown
OG0004115			rnd-4_family-567#Unknown
OG0004116			rnd-4_family-60#Unknown
OG0004117			rnd-4_family-662#Unknown
OG0004118			rnd-4_family-1415#Unknown
OG0004119			rnd-4_family-1602#Unknown
OG0004120			rnd-4_family-1605#Unknown
OG0004121			rnd-4_family-1708#Unknown
OG0004122			rnd-4_family-2353#Unknown
OG0004123			rnd-4_family-2453#Unknown
OG0004124			rnd-4_family-256#Unknown
OG0004125			rnd-4_family-3472#Unknown
OG0004126			rnd-4_family-466#Unknown
OG0004127			rnd-4_family-4891#Unknown
OG0004128			rnd-4_family-5356#Unknown
OG0004129			rnd-4_family-842#Unknown
OG0004130			rnd-4_family-875#Unknown
OG0004131			rnd-4_family-958#Unknown
OG0004132			rnd-4_family-1023#Unknown
OG0004133			rnd-4_family-1592#Unknown
OG0004134			rnd-4_family-1636#Unknown
OG0004135			rnd-4_family-2456#Unknown
OG0004136			rnd-4_family-2588#Unknown
OG0004137			rnd-4_family-2745#Unknown
OG0004138			rnd-4_family-2806#Unknown
OG0004139			rnd-4_family-2933#Unknown
OG0004140			rnd-4_family-2948#Unknown
OG0004141			rnd-4_family-319#Unknown
OG0004142			rnd-4_family-323#Unknown
OG0004143			rnd-4_family-388#Unknown
OG0004144			rnd-4_family-4307#Unknown
OG0004145			rnd-4_family-4402#Unknown
OG0004146			rnd-4_family-457#Unknown
OG0004147			rnd-4_family-5620#Unknown
OG0004148			rnd-4_family-6044#Unknown
OG0004149			rnd-4_family-6302#Unknown
OG0004150			rnd-4_family-7183#Unknown
OG0004151			rnd-4_family-7231#Unknown
OG0004152			rnd-4_family-7275#Unknown
OG0004153			rnd-4_family-7799#Unknown
OG0004154			rnd-4_family-1016#Unknown
OG0004155			rnd-4_family-1017#Unknown
OG0004156			rnd-4_family-1140#Unknown
OG0004157			rnd-4_family-1410#Unknown
OG0004158			rnd-4_family-154#Unknown
OG0004159			rnd-4_family-1832#Unknown
OG0004160			rnd-4_family-2047#Unknown
OG0004161			rnd-4_family-2100#Unknown
OG0004162			rnd-4_family-225#Unknown
OG0004163			rnd-4_family-228#Unknown
OG0004164			rnd-4_family-2296#Unknown
OG0004165			rnd-4_family-2417#Unknown
OG0004166			rnd-4_family-2754#Unknown
OG0004167			rnd-4_family-3063#Unknown
OG0004168			rnd-4_family-3222#Unknown
OG0004169			rnd-4_family-3501#Unknown
OG0004170			rnd-4_family-37#Unknown
OG0004171			rnd-4_family-377#Unknown
OG0004172			rnd-4_family-459#Unknown
OG0004173			rnd-4_family-50#Unknown
OG0004174			rnd-4_family-5314#Unknown
OG0004175			rnd-4_family-5835#Unknown
OG0004176			rnd-4_family-617#Unknown
OG0004177			rnd-4_family-628#Unknown
OG0004178			rnd-4_family-6375#Unknown
OG0004179			rnd-4_family-829#Unknown
OG0004180			rnd-4_family-100#Unknown
OG0004181			rnd-4_family-1117#Unknown
OG0004182			rnd-4_family-1199#Unknown
OG0004183			rnd-4_family-170#Unknown
OG0004184			rnd-4_family-1897#Unknown
OG0004185			rnd-4_family-1998#Unknown
OG0004186			rnd-4_family-2027#Unknown
OG0004187			rnd-4_family-2090#Unknown
OG0004188			rnd-4_family-217#Unknown
OG0004189			rnd-4_family-2410#Unknown
OG0004190			rnd-4_family-2485#Unknown
OG0004191			rnd-4_family-279#Unknown
OG0004192			rnd-4_family-2821#Unknown
OG0004193			rnd-4_family-2826#Unknown
OG0004194			rnd-4_family-2838#Unknown
OG0004195			rnd-4_family-2862#Unknown
OG0004196			rnd-4_family-3555#Unknown
OG0004197			rnd-4_family-3872#Unknown
OG0004198			rnd-4_family-4666#Unknown
OG0004199			rnd-4_family-493#Unknown
OG0004200			rnd-4_family-4937#Unknown
OG0004201			rnd-4_family-4949#Unknown
OG0004202			rnd-4_family-4953#Unknown
OG0004203			rnd-4_family-549#Unknown
OG0004204			rnd-4_family-698#Unknown
OG0004205			rnd-4_family-732#Unknown
OG0004206			rnd-4_family-772#Unknown
OG0004207			rnd-4_family-783#Unknown
OG0004208			rnd-4_family-806#Unknown
OG0004209			rnd-4_family-132#Unknown
OG0004210			rnd-4_family-157#Unknown
OG0004211			rnd-4_family-1609#Unknown
OG0004212			rnd-4_family-1729#Unknown
OG0004213			rnd-4_family-1895#Unknown
OG0004214			rnd-4_family-2311#Unknown
OG0004215			rnd-4_family-242#Unknown
OG0004216			rnd-4_family-2487#Unknown
OG0004217			rnd-4_family-2557#Unknown
OG0004218			rnd-4_family-2632#Unknown
OG0004219			rnd-4_family-28#Unknown
OG0004220			rnd-4_family-2843#Unknown
OG0004221			rnd-4_family-2889#Unknown
OG0004222			rnd-4_family-3241#Unknown
OG0004223			rnd-4_family-3642#Unknown
OG0004224			rnd-4_family-3810#Unknown
OG0004225			rnd-4_family-392#Unknown
OG0004226			rnd-4_family-4497#Unknown
OG0004227			rnd-4_family-4996#Unknown
OG0004228			rnd-4_family-5368#Unknown
OG0004229			rnd-4_family-5369#Unknown
OG0004230			rnd-4_family-5663#Unknown
OG0004231			rnd-4_family-587#Unknown
OG0004232			rnd-4_family-5940#Unknown
OG0004233			rnd-4_family-6120#Unknown
OG0004234			rnd-4_family-782#Unknown
OG0004235			rnd-4_family-861#Unknown
OG0004236			rnd-4_family-979#Unknown
OG0004237			rnd-4_family-983#Unknown
OG0004238			rnd-4_family-1072#Unknown
OG0004239			rnd-4_family-1215#Unknown
OG0004240			rnd-4_family-122#Unknown
OG0004241			rnd-4_family-1630#Unknown
OG0004242			rnd-4_family-1938#Unknown
OG0004243			rnd-4_family-213#Unknown
OG0004244			rnd-4_family-2332#Unknown
OG0004245			rnd-4_family-248#Unknown
OG0004246			rnd-4_family-2634#Unknown
OG0004247			rnd-4_family-2907#Unknown
OG0004248			rnd-4_family-3489#Unknown
OG0004249			rnd-4_family-3535#Unknown
OG0004250			rnd-4_family-3685#Unknown
OG0004251			rnd-4_family-3837#Unknown
OG0004252			rnd-4_family-39#Unknown
OG0004253			rnd-4_family-474#Unknown
OG0004254			rnd-4_family-499#Unknown
OG0004255			rnd-4_family-527#Unknown
OG0004256			rnd-4_family-5498#Unknown
OG0004257			rnd-4_family-684#Unknown
OG0004258			rnd-4_family-6840#Unknown
OG0004259			rnd-4_family-7298#Unknown
OG0004260			rnd-4_family-78#Unknown
OG0004261			rnd-4_family-863#Unknown
OG0004262				ltr-1_family-1#LTR/Unknown
OG0004263				ltr-1_family-11#LTR/Unknown
OG0004264				ltr-1_family-13#LTR/Unknown
OG0004265				ltr-1_family-14#LTR/Unknown
OG0004266				ltr-1_family-17#LTR/Unknown
OG0004267				ltr-1_family-20#LTR/Unknown
OG0004268				ltr-1_family-3#LTR/Unknown
OG0004269				ltr-1_family-22#LTR/Unknown
OG0004270				ltr-1_family-26#LTR/Unknown
OG0004271				ltr-1_family-6#LTR/Unknown
OG0004272				ltr-1_family-7#LTR/Unknown
OG0004273				ltr-1_family-8#LTR/Unknown
OG0004274				ltr-1_family-9#LTR/Unknown
OG0004275				rnd-1_family-39#Unknown
OG0004276				rnd-1_family-44#Unknown
OG0004277				rnd-1_family-38#Unknown
OG0004278				rnd-1_family-157#Unknown
OG0004279				rnd-1_family-101#Unknown
OG0004280				rnd-1_family-111#Unknown
OG0004281				rnd-1_family-148#Unknown
OG0004282				rnd-1_family-19#Unknown
OG0004283				rnd-1_family-134#Unknown
OG0004284				rnd-1_family-14#Unknown
OG0004285				rnd-1_family-47#Unknown
OG0004286				rnd-1_family-165#Unknown
OG0004287				rnd-1_family-97#Unknown
OG0004288				rnd-1_family-172#Unknown
OG0004289				rnd-1_family-181#Unknown
OG0004290				rnd-1_family-188#Unknown
OG0004291				rnd-1_family-189#Unknown
OG0004292				rnd-1_family-194#Unknown
OG0004293				rnd-1_family-195#Unknown
OG0004294				rnd-1_family-209#Unknown
OG0004295				rnd-1_family-221#Unknown
OG0004296				rnd-1_family-238#Unknown
OG0004297				rnd-1_family-239#Unknown
OG0004298				rnd-1_family-251#Unknown
OG0004299				rnd-1_family-257#Unknown
OG0004300				rnd-1_family-258#Unknown
OG0004301				rnd-1_family-279#Unknown
OG0004302				rnd-1_family-290#Unknown
OG0004303				rnd-1_family-292#Unknown
OG0004304				rnd-1_family-308#Unknown
OG0004305				rnd-1_family-304#Unknown
OG0004306				rnd-1_family-315#Unknown
OG0004307				rnd-1_family-316#Unknown
OG0004308				rnd-1_family-318#Unknown
OG0004309				rnd-1_family-323#Unknown
OG0004310				rnd-1_family-344#Unknown
OG0004311				rnd-1_family-355#Unknown
OG0004312				rnd-1_family-358#Unknown
OG0004313				rnd-1_family-362#Unknown
OG0004314				rnd-1_family-363#Unknown
OG0004315				rnd-1_family-368#Unknown
OG0004316				rnd-1_family-369#Unknown
OG0004317				rnd-1_family-380#Unknown
OG0004318				rnd-1_family-381#Unknown
OG0004319				rnd-1_family-394#Unknown
OG0004320				rnd-1_family-401#Unknown
OG0004321				rnd-1_family-407#Unknown
OG0004322				rnd-1_family-408#Unknown
OG0004323				rnd-1_family-410#Unknown
OG0004324				rnd-1_family-414#Unknown
OG0004325				rnd-1_family-424#Unknown
OG0004326				rnd-1_family-427#Unknown
OG0004327				rnd-1_family-428#Unknown
OG0004328				rnd-1_family-438#Unknown
OG0004329				rnd-1_family-439#Unknown
OG0004330				rnd-1_family-442#Unknown
OG0004331				rnd-1_family-443#Unknown
OG0004332				rnd-1_family-445#Unknown
OG0004333				rnd-1_family-448#Unknown
OG0004334				rnd-1_family-464#Unknown
OG0004335				rnd-1_family-465#Unknown
OG0004336				rnd-1_family-466#Unknown
OG0004337				rnd-1_family-467#Unknown
OG0004338				rnd-1_family-468#Unknown
OG0004339				rnd-1_family-469#Unknown
OG0004340				rnd-1_family-472#Unknown
OG0004341				rnd-1_family-478#Unknown
OG0004342				rnd-1_family-479#Unknown
OG0004343				rnd-1_family-480#Unknown
OG0004344				rnd-1_family-481#Unknown
OG0004345				rnd-1_family-483#Unknown
OG0004346				rnd-1_family-485#Unknown
OG0004347				rnd-1_family-487#Unknown
OG0004348				rnd-1_family-490#Unknown
OG0004349				rnd-1_family-492#Unknown
OG0004350				rnd-1_family-495#Unknown
OG0004351				rnd-1_family-511#Unknown
OG0004352				rnd-1_family-512#Unknown
OG0004353				rnd-1_family-515#Unknown
OG0004354				rnd-1_family-522#Unknown
OG0004355				rnd-1_family-526#Unknown
OG0004356				rnd-1_family-528#Unknown
OG0004357				rnd-1_family-530#Unknown
OG0004358				rnd-1_family-532#Unknown
OG0004359				rnd-1_family-533#Unknown
OG0004360				rnd-1_family-509#Unknown
OG0004361				rnd-1_family-543#Unknown
OG0004362				rnd-1_family-549#Unknown
OG0004363				rnd-1_family-553#Unknown
OG0004364				rnd-1_family-554#Unknown
OG0004365				rnd-1_family-555#Unknown
OG0004366				rnd-1_family-556#Unknown
OG0004367				rnd-1_family-559#Unknown
OG0004368				rnd-1_family-566#Unknown
OG0004369				rnd-1_family-567#Unknown
OG0004370				rnd-1_family-570#Unknown
OG0004371				rnd-1_family-578#Unknown
OG0004372				rnd-1_family-580#Unknown
OG0004373				rnd-1_family-581#Unknown
OG0004374				rnd-1_family-585#Unknown
OG0004375				rnd-1_family-587#Unknown
OG0004376				rnd-1_family-589#Unknown
OG0004377				rnd-1_family-592#Unknown
OG0004378				rnd-1_family-593#Unknown
OG0004379				rnd-1_family-596#Unknown
OG0004380				rnd-1_family-597#Unknown
OG0004381				rnd-1_family-598#Unknown
OG0004382				rnd-1_family-601#Unknown
OG0004383				rnd-1_family-605#Unknown
OG0004384				rnd-1_family-607#Unknown
OG0004385				rnd-1_family-608#Unknown
OG0004386				rnd-1_family-614#Unknown
OG0004387				rnd-1_family-617#Unknown
OG0004388				rnd-1_family-624#Unknown
OG0004389				rnd-1_family-630#Unknown
OG0004390				rnd-1_family-612#Unknown
OG0004391				rnd-1_family-631#Unknown
OG0004392				rnd-1_family-632#Unknown
OG0004393				rnd-1_family-633#Unknown
OG0004394				rnd-1_family-634#Unknown
OG0004395				rnd-1_family-637#Unknown
OG0004396				rnd-1_family-648#Unknown
OG0004397				rnd-1_family-649#Unknown
OG0004398				rnd-1_family-652#Unknown
OG0004399				rnd-1_family-655#Unknown
OG0004400				rnd-1_family-656#Unknown
OG0004401				rnd-1_family-657#Unknown
OG0004402				rnd-1_family-659#Unknown
OG0004403				rnd-1_family-662#Unknown
OG0004404				rnd-1_family-667#Unknown
OG0004405				rnd-1_family-669#Unknown
OG0004406				rnd-1_family-671#Unknown
OG0004407				rnd-1_family-673#Unknown
OG0004408				rnd-1_family-674#Unknown
OG0004409				rnd-1_family-676#Unknown
OG0004410				rnd-1_family-678#Unknown
OG0004411				rnd-1_family-680#Unknown
OG0004412				rnd-1_family-682#Unknown
OG0004413				rnd-1_family-683#Unknown
OG0004414				rnd-1_family-685#Unknown
OG0004415				rnd-1_family-688#Unknown
OG0004416				rnd-1_family-689#Unknown
OG0004417				rnd-1_family-692#Unknown
OG0004418				rnd-1_family-675#Unknown
OG0004419				rnd-1_family-705#Unknown
OG0004420				rnd-1_family-706#Unknown
OG0004421				rnd-1_family-708#Unknown
OG0004422				rnd-1_family-709#Unknown
OG0004423				rnd-1_family-713#Unknown
OG0004424				rnd-1_family-717#Unknown
OG0004425				rnd-1_family-718#Unknown
OG0004426				rnd-1_family-719#Unknown
OG0004427				rnd-1_family-721#Unknown
OG0004428				rnd-1_family-722#Unknown
OG0004429				rnd-1_family-725#Unknown
OG0004430				rnd-1_family-726#Unknown
OG0004431				rnd-1_family-728#Unknown
OG0004432				rnd-1_family-729#Unknown
OG0004433				rnd-1_family-730#Unknown
OG0004434				rnd-1_family-731#Unknown
OG0004435				rnd-1_family-734#Unknown
OG0004436				rnd-1_family-736#Unknown
OG0004437				rnd-1_family-737#Unknown
OG0004438				rnd-1_family-739#Unknown
OG0004439				rnd-1_family-741#Unknown
OG0004440				rnd-1_family-742#Unknown
OG0004441				rnd-1_family-745#Unknown
OG0004442				rnd-1_family-746#Unknown
OG0004443				rnd-1_family-750#Unknown
OG0004444				rnd-1_family-751#Unknown
OG0004445				rnd-1_family-752#Unknown
OG0004446				rnd-1_family-754#Unknown
OG0004447				rnd-1_family-757#Unknown
OG0004448				rnd-1_family-758#Unknown
OG0004449				rnd-2_family-1079#Unknown
OG0004450				rnd-2_family-472#Unknown
OG0004451				rnd-2_family-1162#Unknown
OG0004452				rnd-2_family-88#Unknown
OG0004453				rnd-2_family-396#Unknown
OG0004454				rnd-3_family-660#Unknown
OG0004455				rnd-3_family-2608#Unknown
OG0004456				rnd-3_family-1128#Unknown
OG0004457				rnd-3_family-356#Unknown
OG0004458				rnd-3_family-1100#Unknown
OG0004459				rnd-3_family-1577#Unknown
OG0004460				rnd-3_family-11#Unknown
OG0004461				rnd-3_family-827#Unknown
OG0004462				rnd-3_family-4656#Unknown
OG0004463				rnd-3_family-3912#Unknown
OG0004464				rnd-3_family-1622#Unknown
OG0004465				rnd-3_family-3372#Unknown
OG0004466				rnd-3_family-400#Unknown
OG0004467				rnd-3_family-2030#Unknown
OG0004468				rnd-3_family-1533#Unknown
OG0004469				rnd-3_family-1587#Unknown
OG0004470				rnd-3_family-1639#Unknown
OG0004471				rnd-3_family-253#Unknown
OG0004472				rnd-3_family-711#Unknown
OG0004473				rnd-3_family-10792#Unknown
OG0004474				rnd-3_family-1104#Unknown
OG0004475				rnd-3_family-1992#Unknown
OG0004476				rnd-3_family-263#Unknown
OG0004477				rnd-3_family-3526#Unknown
OG0004478				rnd-3_family-5415#Unknown
OG0004479				rnd-3_family-754#Unknown
OG0004480				rnd-3_family-3177#Unknown
OG0004481				rnd-3_family-2039#Unknown
OG0004482				rnd-3_family-4619#Unknown
OG0004483				rnd-3_family-7609#Unknown
OG0004484				rnd-3_family-811#Unknown
OG0004485				rnd-3_family-21#Unknown
OG0004486				rnd-3_family-3356#Unknown
OG0004487				rnd-3_family-546#Unknown
OG0004488				rnd-3_family-5665#Unknown
OG0004489				rnd-3_family-922#Unknown
OG0004490				rnd-4_family-777#Unknown
OG0004491				rnd-4_family-6148#Unknown
OG0004492				rnd-4_family-1022#Unknown
OG0004493				rnd-4_family-2462#Unknown
OG0004494				rnd-4_family-1526#Unknown
OG0004495				rnd-4_family-2540#Unknown
OG0004496				rnd-4_family-852#Unknown
OG0004497				rnd-4_family-1132#Unknown
OG0004498				rnd-4_family-4756#Unknown
OG0004499				rnd-4_family-1721#Unknown
OG0004500				rnd-4_family-4200#Unknown
OG0004501				rnd-4_family-12912#Unknown
OG0004502				rnd-4_family-4608#Unknown
OG0004503				rnd-4_family-527#Unknown
OG0004504				rnd-4_family-6582#Unknown
OG0004505				rnd-4_family-3560#Unknown
OG0004506				rnd-4_family-745#Unknown
OG0004507				rnd-4_family-14843#Unknown
OG0004508				rnd-4_family-2776#Unknown
OG0004509				rnd-4_family-3754#Unknown
OG0004510				rnd-4_family-3991#Unknown
OG0004511				rnd-4_family-1569#Unknown
OG0004512				rnd-4_family-542#Unknown
OG0004513				rnd-4_family-8411#Unknown
OG0004514				rnd-4_family-14030#Unknown
OG0004515				rnd-4_family-1631#Unknown
OG0004516				rnd-4_family-3169#Unknown
OG0004517				rnd-4_family-3319#Unknown
OG0004518				rnd-4_family-363#Unknown
OG0004519				rnd-4_family-1528#Unknown
OG0004520				rnd-4_family-3154#Unknown
OG0004521				rnd-4_family-3571#Unknown
OG0004522				rnd-4_family-1698#Unknown
OG0004523				rnd-4_family-2055#Unknown
OG0004524				rnd-4_family-2176#Unknown
OG0004525				rnd-4_family-2417#Unknown
OG0004526				rnd-4_family-2478#Unknown
OG0004527				rnd-4_family-2853#Unknown
OG0004528				rnd-4_family-3159#Unknown
OG0004529				rnd-4_family-3699#Unknown
OG0004530				rnd-4_family-730#Unknown
OG0004531				rnd-4_family-744#Unknown
OG0004532				rnd-4_family-7773#Unknown
OG0004533				rnd-4_family-11599#Unknown
OG0004534				rnd-4_family-1511#Unknown
OG0004535				rnd-4_family-3184#Unknown
OG0004536				rnd-4_family-4764#Unknown
OG0004537				rnd-4_family-5704#Unknown
OG0004538				rnd-4_family-8933#Unknown
OG0004539				rnd-4_family-9527#Unknown
OG0004540				rnd-4_family-982#Unknown
OG0004541				rnd-4_family-9856#Unknown
OG0004542				rnd-4_family-1210#Unknown
OG0004543				rnd-4_family-1665#Unknown
OG0004544				rnd-4_family-4759#Unknown
OG0004545				rnd-4_family-6621#Unknown
OG0004546				rnd-4_family-6717#Unknown
OG0004547				rnd-4_family-7427#Unknown
OG0004548				rnd-4_family-871#Unknown
OG0004549				rnd-4_family-1095#Unknown
OG0004550				rnd-4_family-11613#Unknown
OG0004551				rnd-4_family-12758#Unknown
OG0004552				rnd-4_family-2492#Unknown
OG0004553				rnd-4_family-3339#Unknown
OG0004554				rnd-4_family-3522#Unknown
OG0004555				rnd-4_family-4574#Unknown
OG0004556				rnd-4_family-4622#Unknown
OG0004557				rnd-4_family-5281#Unknown
OG0004558				rnd-4_family-545#Unknown
OG0004559				rnd-4_family-6646#Unknown
OG0004560				rnd-4_family-9472#Unknown
OG0004561				rnd-4_family-11177#Unknown
OG0004562				rnd-4_family-12346#Unknown
OG0004563				rnd-4_family-13903#Unknown
OG0004564				rnd-4_family-1595#Unknown
OG0004565				rnd-4_family-2082#Unknown
OG0004566				rnd-4_family-2186#Unknown
OG0004567				rnd-4_family-2495#Unknown
OG0004568				rnd-4_family-3173#Unknown
OG0004569				rnd-4_family-3410#Unknown
OG0004570				rnd-4_family-3984#Unknown
OG0004571				rnd-4_family-4439#Unknown
OG0004572				rnd-4_family-5199#Unknown
OG0004573				rnd-4_family-5755#Unknown
OG0004574				rnd-4_family-5836#Unknown
OG0004575				rnd-4_family-7732#Unknown
OG0004576				rnd-4_family-84#Unknown
OG0004577				rnd-4_family-11209#Unknown
OG0004578				rnd-4_family-12256#Unknown
OG0004579				rnd-4_family-13680#Unknown
OG0004580				rnd-4_family-13761#Unknown
OG0004581				rnd-4_family-14422#Unknown
OG0004582				rnd-4_family-1760#Unknown
OG0004583				rnd-4_family-189#Unknown
OG0004584				rnd-4_family-3256#Unknown
OG0004585				rnd-4_family-3326#Unknown
OG0004586				rnd-4_family-4985#Unknown
OG0004587				rnd-4_family-5680#Unknown
OG0004588				rnd-4_family-6071#Unknown
OG0004589				rnd-4_family-634#Unknown
OG0004590				rnd-4_family-781#Unknown
OG0004591				rnd-4_family-8926#Unknown
OG0004592				rnd-4_family-9634#Unknown
OG0004593					ltr-1_family-107#LTR/Unknown
OG0004594					ltr-1_family-122#LTR/Unknown
OG0004595					ltr-1_family-174#LTR/Unknown
OG0004596					ltr-1_family-222#LTR/Unknown
OG0004597					ltr-1_family-224#LTR/Unknown
OG0004598					ltr-1_family-267#LTR/Unknown
OG0004599					ltr-1_family-273#LTR/Unknown
OG0004600					ltr-1_family-283#LTR/Unknown
OG0004601					ltr-1_family-324#LTR/Unknown
OG0004602					ltr-1_family-342#LTR/Unknown
OG0004603					ltr-1_family-343#LTR/Unknown
OG0004604					ltr-1_family-353#LTR/Unknown
OG0004605					ltr-1_family-355#LTR/Unknown
OG0004606					ltr-1_family-358#LTR/Unknown
OG0004607					ltr-1_family-359#LTR/Unknown
OG0004608					ltr-1_family-363#LTR/Unknown
OG0004609					ltr-1_family-365#LTR/Unknown
OG0004610					ltr-1_family-367#LTR/Unknown
OG0004611					ltr-1_family-370#LTR/Unknown
OG0004612					ltr-1_family-371#LTR/Unknown
OG0004613					ltr-1_family-379#LTR/Unknown
OG0004614					ltr-1_family-84#LTR/Unknown
OG0004615					rnd-1_family-109#Unknown
OG0004616					rnd-1_family-31#Unknown
OG0004617					rnd-1_family-38#Unknown
OG0004618					rnd-1_family-130#Unknown
OG0004619					rnd-1_family-150#Unknown
OG0004620					rnd-1_family-156#Unknown
OG0004621					rnd-1_family-189#Unknown
OG0004622					rnd-1_family-210#Unknown
OG0004623					rnd-1_family-215#Unknown
OG0004624					rnd-1_family-309#Unknown
OG0004625					rnd-1_family-318#Unknown
OG0004626					rnd-1_family-321#Unknown
OG0004627					rnd-1_family-325#Unknown
OG0004628					rnd-1_family-331#Unknown
OG0004629					rnd-1_family-341#Unknown
OG0004630					rnd-1_family-343#Unknown
OG0004631					rnd-1_family-356#Unknown
OG0004632					rnd-1_family-361#Unknown
OG0004633					rnd-1_family-379#Unknown
OG0004634					rnd-1_family-382#Unknown
OG0004635					rnd-1_family-383#Unknown
OG0004636					rnd-1_family-375#Unknown
OG0004637					rnd-1_family-395#Unknown
OG0004638					rnd-1_family-404#Unknown
OG0004639					rnd-1_family-416#Unknown
OG0004640					rnd-1_family-402#Unknown
OG0004641					rnd-1_family-436#Unknown
OG0004642					rnd-1_family-437#Unknown
OG0004643					rnd-1_family-445#Unknown
OG0004644					rnd-1_family-450#Unknown
OG0004645					rnd-1_family-458#Unknown
OG0004646					rnd-1_family-462#Unknown
OG0004647					rnd-1_family-417#Unknown
OG0004648					rnd-1_family-477#Unknown
OG0004649					rnd-1_family-481#Unknown
OG0004650					rnd-1_family-483#Unknown
OG0004651					rnd-1_family-489#Unknown
OG0004652					rnd-1_family-492#Unknown
OG0004653					rnd-1_family-497#Unknown
OG0004654					rnd-1_family-507#Unknown
OG0004655					rnd-1_family-510#Unknown
OG0004656					rnd-1_family-513#Unknown
OG0004657					rnd-1_family-525#Unknown
OG0004658					rnd-1_family-526#Unknown
OG0004659					rnd-1_family-527#Unknown
OG0004660					rnd-1_family-473#Unknown
OG0004661					rnd-1_family-530#Unknown
OG0004662					rnd-1_family-534#Unknown
OG0004663					rnd-1_family-542#Unknown
OG0004664					rnd-1_family-544#Unknown
OG0004665					rnd-1_family-553#Unknown
OG0004666					rnd-1_family-560#Unknown
OG0004667					rnd-1_family-563#Unknown
OG0004668					rnd-1_family-584#Unknown
OG0004669					rnd-1_family-588#Unknown
OG0004670					rnd-1_family-592#Unknown
OG0004671					rnd-1_family-596#Unknown
OG0004672					rnd-1_family-601#Unknown
OG0004673					rnd-1_family-613#Unknown
OG0004674					rnd-1_family-633#Unknown
OG0004675					rnd-1_family-635#Unknown
OG0004676					rnd-1_family-640#Unknown
OG0004677					rnd-1_family-646#Unknown
OG0004678					rnd-1_family-647#Unknown
OG0004679					rnd-1_family-648#Unknown
OG0004680					rnd-1_family-649#Unknown
OG0004681					rnd-1_family-650#Unknown
OG0004682					rnd-1_family-656#Unknown
OG0004683					rnd-1_family-666#Unknown
OG0004684					rnd-1_family-668#Unknown
OG0004685					rnd-1_family-679#Unknown
OG0004686					rnd-1_family-680#Unknown
OG0004687					rnd-1_family-681#Unknown
OG0004688					rnd-1_family-689#Unknown
OG0004689					rnd-1_family-690#Unknown
OG0004690					rnd-1_family-691#Unknown
OG0004691					rnd-1_family-692#Unknown
OG0004692					rnd-2_family-134#Unknown
OG0004693					rnd-3_family-1613#Unknown
OG0004694					rnd-3_family-720#Unknown
OG0004695					rnd-3_family-219#Unknown
OG0004696					rnd-3_family-1109#Unknown
OG0004697					rnd-3_family-6#Unknown
OG0004698					rnd-3_family-922#Unknown
OG0004699					rnd-3_family-654#Unknown
OG0004700					rnd-3_family-4830#Unknown
OG0004701					rnd-3_family-865#Unknown
OG0004702					rnd-3_family-88#Unknown
OG0004703					rnd-3_family-1067#Unknown
OG0004704					rnd-3_family-294#Unknown
OG0004705					rnd-3_family-548#Unknown
OG0004706					rnd-4_family-479#Unknown
OG0004707					rnd-4_family-2037#Unknown
OG0004708					rnd-4_family-4890#Unknown
OG0004709					rnd-4_family-4955#Unknown
OG0004710					rnd-4_family-1599#Unknown
OG0004711					rnd-4_family-2171#Unknown
OG0004712					rnd-4_family-1423#Unknown
OG0004713					rnd-4_family-1710#Unknown
OG0004714					rnd-4_family-2818#Unknown
OG0004715					rnd-4_family-492#Unknown
OG0004716					rnd-4_family-2661#Unknown
OG0004717					rnd-4_family-245#Unknown
OG0004718					rnd-4_family-390#Unknown
OG0004719					rnd-4_family-1348#Unknown
OG0004720					rnd-4_family-14068#Unknown
OG0004721					rnd-4_family-2193#Unknown
OG0004722					rnd-4_family-4252#Unknown
OG0004723					rnd-4_family-5270#Unknown
OG0004724					rnd-4_family-8204#Unknown
OG0004725					rnd-4_family-11420#Unknown
OG0004726					rnd-4_family-3359#Unknown
OG0004727					rnd-4_family-1700#Unknown
OG0004728					rnd-4_family-1876#Unknown
OG0004729					rnd-4_family-1923#Unknown
OG0004730					rnd-4_family-4944#Unknown
OG0004731					rnd-4_family-669#Unknown
OG0004732					rnd-4_family-844#Unknown
OG0004733					rnd-4_family-888#Unknown
OG0004734					rnd-4_family-9295#Unknown
OG0004735					rnd-4_family-9336#Unknown
OG0004736					rnd-4_family-1125#Unknown
OG0004737					rnd-4_family-1128#Unknown
OG0004738					rnd-4_family-2712#Unknown
OG0004739					rnd-4_family-5842#Unknown
OG0004740					rnd-4_family-7066#Unknown
OG0004741					rnd-5_family-18543#Unknown
OG0004742					rnd-5_family-816#Unknown
OG0004743					rnd-5_family-1751#Unknown
OG0004744					rnd-5_family-1847#Unknown
OG0004745					rnd-5_family-1849#Unknown
OG0004746					rnd-5_family-988#Unknown
OG0004747					rnd-5_family-252#Unknown
OG0004748					rnd-5_family-4042#Unknown
OG0004749					rnd-5_family-3036#Unknown
OG0004750					rnd-5_family-17099#Unknown
OG0004751					rnd-5_family-173#Unknown
OG0004752					rnd-5_family-6319#Unknown
OG0004753					rnd-5_family-4354#Unknown
OG0004754					rnd-5_family-1846#Unknown
OG0004755					rnd-5_family-15928#Unknown
OG0004756					rnd-5_family-1047#Unknown
OG0004757					rnd-5_family-19091#Unknown
OG0004758					rnd-5_family-4068#Unknown
OG0004759					rnd-5_family-10104#Unknown
OG0004760					rnd-5_family-4971#Unknown
OG0004761					rnd-5_family-5950#Unknown
OG0004762					rnd-5_family-7660#Unknown
OG0004763					rnd-5_family-12522#Unknown
OG0004764					rnd-5_family-14063#Unknown
OG0004765					rnd-5_family-15037#Unknown
OG0004766					rnd-5_family-1703#Unknown
OG0004767					rnd-5_family-18559#Unknown
OG0004768					rnd-5_family-2472#Unknown
OG0004769					rnd-5_family-2670#Unknown
OG0004770					rnd-5_family-6087#Unknown
OG0004771					rnd-5_family-7411#Unknown
OG0004772					rnd-5_family-8217#Unknown
OG0004773					rnd-5_family-83#Unknown
OG0004774					rnd-5_family-1046#Unknown
OG0004775					rnd-5_family-1108#Unknown
OG0004776					rnd-5_family-12003#Unknown
OG0004777					rnd-5_family-2253#Unknown
OG0004778					rnd-5_family-6637#Unknown
OG0004779					rnd-5_family-81#Unknown
OG0004780					rnd-5_family-19469#Unknown
OG0004781					rnd-5_family-2980#Unknown
OG0004782					rnd-5_family-386#Unknown
OG0004783					rnd-5_family-4554#Unknown
OG0004784					rnd-5_family-6020#Unknown
OG0004785					rnd-5_family-10109#Unknown
OG0004786					rnd-5_family-11820#Unknown
OG0004787					rnd-5_family-12105#Unknown
OG0004788					rnd-5_family-145#Unknown
OG0004789					rnd-5_family-19964#Unknown
OG0004790					rnd-5_family-2449#Unknown
OG0004791					rnd-5_family-3317#Unknown
OG0004792					rnd-5_family-3620#Unknown
OG0004793					rnd-5_family-4328#Unknown
OG0004794					rnd-5_family-4555#Unknown
OG0004795					rnd-5_family-5327#Unknown
OG0004796					rnd-5_family-7099#Unknown
OG0004797					rnd-5_family-8313#Unknown
OG0004798					rnd-5_family-8888#Unknown
OG0004799					rnd-5_family-10381#Unknown
OG0004800					rnd-5_family-1273#Unknown
OG0004801					rnd-5_family-1458#Unknown
OG0004802					rnd-5_family-4466#Unknown
OG0004803					rnd-5_family-4980#Unknown
OG0004804					rnd-5_family-6186#Unknown
OG0004805					rnd-5_family-7408#Unknown
OG0004806					rnd-5_family-1083#Unknown
OG0004807					rnd-5_family-11229#Unknown
OG0004808					rnd-5_family-11308#Unknown
OG0004809					rnd-5_family-11358#Unknown
OG0004810					rnd-5_family-1278#Unknown
OG0004811					rnd-5_family-12838#Unknown
OG0004812					rnd-5_family-12929#Unknown
OG0004813					rnd-5_family-13737#Unknown
OG0004814					rnd-5_family-13889#Unknown
OG0004815					rnd-5_family-1446#Unknown
OG0004816					rnd-5_family-1713#Unknown
OG0004817					rnd-5_family-17689#Unknown
OG0004818					rnd-5_family-22750#Unknown
OG0004819					rnd-5_family-3083#Unknown
OG0004820					rnd-5_family-3261#Unknown
OG0004821					rnd-5_family-3273#Unknown
OG0004822					rnd-5_family-398#Unknown
OG0004823					rnd-5_family-5556#Unknown
OG0004824					rnd-5_family-5966#Unknown
OG0004825					rnd-5_family-645#Unknown
OG0004826					rnd-5_family-6988#Unknown
OG0004827					rnd-5_family-756#Unknown
OG0004828					rnd-5_family-8192#Unknown
OG0004829					rnd-5_family-8470#Unknown
OG0004830					rnd-5_family-9356#Unknown
OG0004831					rnd-5_family-10818#Unknown
OG0004832					rnd-5_family-1504#Unknown
OG0004833					rnd-5_family-1641#Unknown
OG0004834					rnd-5_family-4438#Unknown
OG0004835					rnd-5_family-453#Unknown
OG0004836					rnd-5_family-4684#Unknown
OG0004837					rnd-5_family-634#Unknown
OG0004838					rnd-5_family-6438#Unknown
OG0004839					rnd-5_family-6580#Unknown
OG0004840					rnd-5_family-7630#Unknown
OG0004841					rnd-5_family-8278#Unknown
OG0004842					rnd-5_family-8771#Unknown
OG0004843						rnd-1_family-2#Unknown
OG0004844						rnd-1_family-0#Unknown
OG0004845						rnd-1_family-4#Unknown
OG0004846						rnd-1_family-7#Unknown
OG0004847						rnd-1_family-10#Unknown
OG0004848						rnd-1_family-11#Unknown
OG0004849						rnd-1_family-14#Unknown
OG0004850						rnd-1_family-16#Unknown
OG0004851						rnd-1_family-21#Unknown
OG0004852						rnd-1_family-23#Unknown
OG0004853						rnd-1_family-24#Unknown
OG0004854						rnd-1_family-25#Unknown
OG0004855						rnd-1_family-26#Unknown
OG0004856						rnd-1_family-28#Unknown
OG0004857						rnd-1_family-29#Unknown
OG0004858						rnd-1_family-30#Unknown
OG0004859						rnd-1_family-31#Unknown
OG0004860						rnd-1_family-32#Unknown
OG0004861						rnd-1_family-33#Unknown
OG0004862						rnd-1_family-34#Unknown
OG0004863						rnd-1_family-37#Unknown
OG0004864						rnd-1_family-38#Unknown
OG0004865						rnd-1_family-40#Unknown
OG0004866						rnd-1_family-42#Unknown
OG0004867						rnd-1_family-43#Unknown
OG0004868						rnd-1_family-41#Unknown
OG0004869						rnd-1_family-44#Unknown
OG0004870						rnd-1_family-45#Unknown
OG0004871						rnd-1_family-46#Unknown
OG0004872						rnd-1_family-48#Unknown
OG0004873						rnd-1_family-49#Unknown
OG0004874						rnd-1_family-50#Unknown
OG0004875						rnd-1_family-51#Unknown
OG0004876						rnd-1_family-52#Unknown
OG0004877						rnd-1_family-53#Unknown
OG0004878						rnd-2_family-222#Unknown
OG0004879						rnd-3_family-107#Unknown
OG0004880						rnd-3_family-77#Unknown
OG0004881						rnd-3_family-1286#Unknown
OG0004882						rnd-3_family-18#Unknown
OG0004883						rnd-3_family-798#Unknown
OG0004884						rnd-3_family-11#Unknown
OG0004885							ltr-1_family-1#LTR/Unknown
OG0004886							ltr-1_family-12#LTR/Unknown
OG0004887							ltr-1_family-13#LTR/Unknown
OG0004888							ltr-1_family-15#LTR/Unknown
OG0004889							ltr-1_family-17#LTR/Unknown
OG0004890							ltr-1_family-19#LTR/Unknown
OG0004891							ltr-1_family-20#LTR/Unknown
OG0004892							ltr-1_family-3#LTR/Unknown
OG0004893							ltr-1_family-4#LTR/Unknown
OG0004894							ltr-1_family-5#LTR/Unknown
OG0004895							ltr-1_family-7#LTR/Unknown
OG0004896							ltr-1_family-9#LTR/Unknown
OG0004897							rnd-1_family-129#Unknown
OG0004898							rnd-1_family-150#Unknown
OG0004899							rnd-1_family-80#Unknown
OG0004900							rnd-1_family-29#Unknown
OG0004901							rnd-1_family-60#Unknown
OG0004902							rnd-1_family-119#Unknown
OG0004903							rnd-1_family-97#Unknown
OG0004904							rnd-1_family-61#Unknown
OG0004905							rnd-1_family-146#Unknown
OG0004906							rnd-1_family-144#Unknown
OG0004907							rnd-1_family-66#Unknown
OG0004908							rnd-1_family-5#Unknown
OG0004909							rnd-1_family-50#Unknown
OG0004910							rnd-1_family-63#Unknown
OG0004911							rnd-1_family-34#Unknown
OG0004912							rnd-1_family-124#Unknown
OG0004913							rnd-1_family-48#Unknown
OG0004914							rnd-1_family-30#Unknown
OG0004915							rnd-1_family-120#Unknown
OG0004916							rnd-1_family-118#Unknown
OG0004917							rnd-1_family-153#Unknown
OG0004918							rnd-1_family-155#Unknown
OG0004919							rnd-1_family-162#Unknown
OG0004920							rnd-1_family-159#Unknown
OG0004921							rnd-1_family-172#Unknown
OG0004922							rnd-1_family-181#Unknown
OG0004923							rnd-1_family-182#Unknown
OG0004924							rnd-1_family-183#Unknown
OG0004925							rnd-1_family-189#Unknown
OG0004926							rnd-1_family-195#Unknown
OG0004927							rnd-1_family-193#Unknown
OG0004928							rnd-1_family-197#Unknown
OG0004929							rnd-1_family-206#Unknown
OG0004930							rnd-1_family-213#Unknown
OG0004931							rnd-1_family-216#Unknown
OG0004932							rnd-1_family-218#Unknown
OG0004933							rnd-1_family-221#Unknown
OG0004934							rnd-1_family-228#Unknown
OG0004935							rnd-1_family-231#Unknown
OG0004936							rnd-1_family-233#Unknown
OG0004937							rnd-1_family-234#Unknown
OG0004938							rnd-1_family-235#Unknown
OG0004939							rnd-1_family-236#Unknown
OG0004940							rnd-1_family-237#Unknown
OG0004941							rnd-1_family-240#Unknown
OG0004942							rnd-1_family-243#Unknown
OG0004943							rnd-1_family-248#Unknown
OG0004944							rnd-1_family-251#Unknown
OG0004945							rnd-1_family-256#Unknown
OG0004946							rnd-1_family-260#Unknown
OG0004947							rnd-1_family-261#Unknown
OG0004948							rnd-1_family-252#Unknown
OG0004949							rnd-1_family-264#Unknown
OG0004950							rnd-1_family-279#Unknown
OG0004951							rnd-1_family-280#Unknown
OG0004952							rnd-1_family-282#Unknown
OG0004953							rnd-1_family-286#Unknown
OG0004954							rnd-1_family-284#Unknown
OG0004955							rnd-1_family-287#Unknown
OG0004956							rnd-1_family-290#Unknown
OG0004957							rnd-1_family-291#Unknown
OG0004958							rnd-1_family-293#Unknown
OG0004959							rnd-1_family-288#Unknown
OG0004960							rnd-1_family-298#Unknown
OG0004961							rnd-1_family-301#Unknown
OG0004962							rnd-1_family-302#Unknown
OG0004963							rnd-1_family-303#Unknown
OG0004964							rnd-1_family-305#Unknown
OG0004965							rnd-1_family-309#Unknown
OG0004966							rnd-1_family-313#Unknown
OG0004967							rnd-1_family-315#Unknown
OG0004968							rnd-1_family-318#Unknown
OG0004969							rnd-1_family-323#Unknown
OG0004970							rnd-1_family-324#Unknown
OG0004971							rnd-1_family-326#Unknown
OG0004972							rnd-1_family-332#Unknown
OG0004973							rnd-1_family-330#Unknown
OG0004974							rnd-1_family-336#Unknown
OG0004975							rnd-1_family-337#Unknown
OG0004976							rnd-1_family-338#Unknown
OG0004977							rnd-1_family-341#Unknown
OG0004978							rnd-1_family-325#Unknown
OG0004979							rnd-1_family-343#Unknown
OG0004980							rnd-1_family-344#Unknown
OG0004981							rnd-1_family-348#Unknown
OG0004982							rnd-1_family-350#Unknown
OG0004983							rnd-1_family-352#Unknown
OG0004984							rnd-1_family-355#Unknown
OG0004985							rnd-1_family-357#Unknown
OG0004986							rnd-1_family-361#Unknown
OG0004987							rnd-1_family-362#Unknown
OG0004988							rnd-1_family-354#Unknown
OG0004989							rnd-1_family-363#Unknown
OG0004990							rnd-1_family-366#Unknown
OG0004991							rnd-1_family-369#Unknown
OG0004992							rnd-1_family-379#Unknown
OG0004993							rnd-1_family-381#Unknown
OG0004994							rnd-1_family-385#Unknown
OG0004995							rnd-1_family-386#Unknown
OG0004996							rnd-1_family-387#Unknown
OG0004997							rnd-1_family-389#Unknown
OG0004998							rnd-1_family-380#Unknown
OG0004999							rnd-1_family-392#Unknown
OG0005000							rnd-1_family-397#Unknown
OG0005001							rnd-1_family-398#Unknown
OG0005002							rnd-1_family-399#Unknown
OG0005003							rnd-1_family-400#Unknown
OG0005004							rnd-1_family-401#Unknown
OG0005005							rnd-1_family-403#Unknown
OG0005006							rnd-1_family-406#Unknown
OG0005007							rnd-1_family-411#Unknown
OG0005008							rnd-1_family-412#Unknown
OG0005009							rnd-1_family-413#Unknown
OG0005010							rnd-1_family-415#Unknown
OG0005011							rnd-1_family-416#Unknown
OG0005012							rnd-1_family-417#Unknown
OG0005013							rnd-1_family-421#Unknown
OG0005014							rnd-1_family-424#Unknown
OG0005015							rnd-1_family-425#Unknown
OG0005016							rnd-1_family-429#Unknown
OG0005017							rnd-1_family-430#Unknown
OG0005018							rnd-1_family-431#Unknown
OG0005019							rnd-1_family-436#Unknown
OG0005020							rnd-1_family-444#Unknown
OG0005021							rnd-1_family-446#Unknown
OG0005022							rnd-1_family-447#Unknown
OG0005023							rnd-1_family-455#Unknown
OG0005024							rnd-1_family-440#Unknown
OG0005025							rnd-1_family-458#Unknown
OG0005026							rnd-1_family-460#Unknown
OG0005027							rnd-1_family-464#Unknown
OG0005028							rnd-1_family-476#Unknown
OG0005029							rnd-1_family-481#Unknown
OG0005030							rnd-1_family-483#Unknown
OG0005031							rnd-1_family-489#Unknown
OG0005032							rnd-1_family-491#Unknown
OG0005033							rnd-1_family-469#Unknown
OG0005034							rnd-1_family-493#Unknown
OG0005035							rnd-1_family-497#Unknown
OG0005036							rnd-1_family-498#Unknown
OG0005037							rnd-1_family-500#Unknown
OG0005038							rnd-1_family-501#Unknown
OG0005039							rnd-1_family-503#Unknown
OG0005040							rnd-1_family-504#Unknown
OG0005041							rnd-1_family-505#Unknown
OG0005042							rnd-1_family-510#Unknown
OG0005043							rnd-1_family-511#Unknown
OG0005044							rnd-1_family-512#Unknown
OG0005045							rnd-1_family-514#Unknown
OG0005046							rnd-1_family-495#Unknown
OG0005047							rnd-1_family-516#Unknown
OG0005048							rnd-1_family-517#Unknown
OG0005049							rnd-1_family-519#Unknown
OG0005050							rnd-1_family-521#Unknown
OG0005051							rnd-1_family-523#Unknown
OG0005052							rnd-1_family-526#Unknown
OG0005053							rnd-1_family-528#Unknown
OG0005054							rnd-1_family-530#Unknown
OG0005055							rnd-1_family-532#Unknown
OG0005056							rnd-1_family-520#Unknown
OG0005057							rnd-1_family-535#Unknown
OG0005058							rnd-1_family-537#Unknown
OG0005059							rnd-1_family-538#Unknown
OG0005060							rnd-1_family-546#Unknown
OG0005061							rnd-1_family-547#Unknown
OG0005062							rnd-1_family-548#Unknown
OG0005063							rnd-1_family-549#Unknown
OG0005064							rnd-1_family-550#Unknown
OG0005065							rnd-1_family-551#Unknown
OG0005066							rnd-1_family-555#Unknown
OG0005067							rnd-1_family-556#Unknown
OG0005068							rnd-1_family-559#Unknown
OG0005069							rnd-1_family-560#Unknown
OG0005070							rnd-1_family-563#Unknown
OG0005071							rnd-1_family-565#Unknown
OG0005072							rnd-1_family-543#Unknown
OG0005073							rnd-1_family-567#Unknown
OG0005074							rnd-1_family-571#Unknown
OG0005075							rnd-1_family-572#Unknown
OG0005076							rnd-1_family-574#Unknown
OG0005077							rnd-1_family-578#Unknown
OG0005078							rnd-1_family-579#Unknown
OG0005079							rnd-1_family-580#Unknown
OG0005080							rnd-1_family-581#Unknown
OG0005081							rnd-1_family-583#Unknown
OG0005082							rnd-1_family-584#Unknown
OG0005083							rnd-1_family-585#Unknown
OG0005084							rnd-1_family-586#Unknown
OG0005085							rnd-1_family-590#Unknown
OG0005086							rnd-1_family-591#Unknown
OG0005087							rnd-1_family-592#Unknown
OG0005088							rnd-1_family-596#Unknown
OG0005089							rnd-1_family-598#Unknown
OG0005090							rnd-1_family-599#Unknown
OG0005091							rnd-1_family-600#Unknown
OG0005092							rnd-1_family-604#Unknown
OG0005093							rnd-1_family-606#Unknown
OG0005094							rnd-1_family-609#Unknown
OG0005095							rnd-1_family-610#Unknown
OG0005096							rnd-1_family-615#Unknown
OG0005097							rnd-1_family-617#Unknown
OG0005098							rnd-1_family-618#Unknown
OG0005099							rnd-1_family-619#Unknown
OG0005100							rnd-1_family-620#Unknown
OG0005101							rnd-1_family-622#Unknown
OG0005102							rnd-1_family-605#Unknown
OG0005103							rnd-1_family-626#Unknown
OG0005104							rnd-1_family-627#Unknown
OG0005105							rnd-1_family-629#Unknown
OG0005106							rnd-1_family-630#Unknown
OG0005107							rnd-1_family-632#Unknown
OG0005108							rnd-1_family-633#Unknown
OG0005109							rnd-1_family-634#Unknown
OG0005110							rnd-1_family-635#Unknown
OG0005111							rnd-1_family-636#Unknown
OG0005112							rnd-1_family-641#Unknown
OG0005113							rnd-1_family-643#Unknown
OG0005114							rnd-1_family-645#Unknown
OG0005115							rnd-1_family-646#Unknown
OG0005116							rnd-1_family-647#Unknown
OG0005117							rnd-1_family-648#Unknown
OG0005118							rnd-1_family-649#Unknown
OG0005119							rnd-1_family-650#Unknown
OG0005120							rnd-1_family-652#Unknown
OG0005121							rnd-1_family-653#Unknown
OG0005122							rnd-1_family-654#Unknown
OG0005123							rnd-1_family-655#Unknown
OG0005124							rnd-1_family-656#Unknown
OG0005125							rnd-1_family-659#Unknown
OG0005126							rnd-1_family-660#Unknown
OG0005127							rnd-1_family-662#Unknown
OG0005128							rnd-1_family-663#Unknown
OG0005129							rnd-1_family-664#Unknown
OG0005130							rnd-1_family-665#Unknown
OG0005131							rnd-1_family-668#Unknown
OG0005132							rnd-1_family-670#Unknown
OG0005133							rnd-1_family-671#Unknown
OG0005134							rnd-2_family-41#Unknown
OG0005135							rnd-2_family-697#Unknown
OG0005136							rnd-2_family-60#Unknown
OG0005137							rnd-2_family-924#Unknown
OG0005138							rnd-2_family-220#Unknown
OG0005139							rnd-2_family-802#Unknown
OG0005140							rnd-3_family-338#Unknown
OG0005141							rnd-3_family-104#Unknown
OG0005142							rnd-3_family-1330#Unknown
OG0005143							rnd-3_family-789#Unknown
OG0005144							rnd-3_family-696#Unknown
OG0005145							rnd-3_family-788#Unknown
OG0005146							rnd-3_family-132#Unknown
OG0005147							rnd-3_family-2793#Unknown
OG0005148							rnd-3_family-378#Unknown
OG0005149							rnd-3_family-576#Unknown
OG0005150							rnd-3_family-2305#Unknown
OG0005151							rnd-3_family-1145#Unknown
OG0005152							rnd-3_family-693#Unknown
OG0005153							rnd-3_family-695#Unknown
OG0005154							rnd-3_family-1953#Unknown
OG0005155							rnd-3_family-2309#Unknown
OG0005156							rnd-3_family-1788#Unknown
OG0005157							rnd-3_family-2500#Unknown
OG0005158							rnd-3_family-778#Unknown
OG0005159							rnd-3_family-1406#Unknown
OG0005160							rnd-3_family-182#Unknown
OG0005161							rnd-3_family-2538#Unknown
OG0005162							rnd-3_family-870#Unknown
OG0005163							rnd-3_family-2511#Unknown
OG0005164							rnd-3_family-283#Unknown
OG0005165							rnd-3_family-1883#Unknown
OG0005166							rnd-3_family-2082#Unknown
OG0005167							rnd-3_family-4597#Unknown
OG0005168							rnd-3_family-757#Unknown
OG0005169							rnd-3_family-925#Unknown
OG0005170							rnd-3_family-2325#Unknown
OG0005171							rnd-3_family-5139#Unknown
OG0005172							rnd-3_family-594#Unknown
OG0005173							rnd-3_family-1356#Unknown
OG0005174							rnd-3_family-145#Unknown
OG0005175							rnd-3_family-2112#Unknown
OG0005176							rnd-3_family-319#Unknown
OG0005177							rnd-3_family-493#Unknown
OG0005178							rnd-3_family-180#Unknown
OG0005179							rnd-3_family-256#Unknown
OG0005180							rnd-3_family-400#Unknown
OG0005181							rnd-3_family-7990#Unknown
OG0005182							rnd-3_family-864#Unknown
OG0005183							rnd-3_family-989#Unknown
OG0005184							rnd-3_family-3444#Unknown
OG0005185							rnd-3_family-3751#Unknown
OG0005186							rnd-3_family-862#Unknown
OG0005187							rnd-3_family-884#Unknown
OG0005188							rnd-3_family-1559#Unknown
OG0005189							rnd-3_family-1751#Unknown
OG0005190							rnd-3_family-1967#Unknown
OG0005191							rnd-3_family-2048#Unknown
[truncated: 7,374 more rows]
