# Supplementary material for: Diversity and evolution of transposable elements in the plant-parasitic nematodes
Source: BMC Genomics. 2024 May 23;25:511. doi: 10.1186/s12864-024-10435-7 (PMC11118728; doi:10.1186/s12864-024-10435-7)
Supplement: Supplementary file 9 — Supplementary Material 9. [file 12864_2024_10435_MOESM9_ESM.xls]

## Sheet: Table S9
Table S9. Coverage for Each Repeat Class and Divergence (Kimura) in Aphelenchoides bicaudatus.
Div	DNA/TcMar-Tc1
0	0
1	0
2	115
3	2259
4	968
5	475
6	769
7	2464
8	2402
9	1604
10	839
11	713
12	498
13	274
14	63
15	372
16	79
17	0
18	94
19	222
20	0
21	488
22	0
23	0
24	99
25	262
26	0
27	0
28	581
29	0
30	0
31	0
32	0
33	759
34	0
35	0
36	0
37	538
38	297
39	0
40	0
41	0
42	0
43	0
44	0
45	0
46	0
47	0
48	0
49	0
50	0
51	0
52	0
53	0
54	0
55	0
56	0
57	0
58	0
59	0
60	0
61	0
62	0
63	0
64	0
65	0
66	0
67	0
68	0
69	0
70	0

## Sheet: Table S10
Table S10. Coverage for Each Repeat Class and Divergence (Kimura) in Aphelenchoides besseyi.
Div	DNA/Ginger-2	DNA/MULE-MuDR	DNA/Maverick	DNA/Merlin	DNA/P	DNA/TcMar-Mariner	DNA/TcMar-Tc1	DNA/TcMar-Tc4	DNA/Zisupton	DNA/hAT-Ac	LINE/Dong-R4	LINE/Dualen	LINE/R1	LINE/RTE-RTE	LTR/Copia	LTR/Gypsy	LTR/Pao	SINE/5S	SINE/ID	SINE/tRNA	SINE
0	2048	2886	0	18137	0	46379	81998	25862	0	0	11094	4208	2762	121506	0	135241	148647	0	590	0	3672
1	771	15669	23157	2386	0	14632	48476	19713	24056	0	7403	501	0	23525	0	30674	6672	917	0	0	0
2	478	8891	24913	2186	0	10691	48608	6119	19016	0	1193	0	514	6860	4757	11756	10245	518	148	413	386
3	25690	6718	1092	1403	489	849	17782	4225	10981	0	6177	0	1193	17883	4755	1072	5079	4990	0	0	100
4	6622	4499	906	1850	4302	1194	37494	3272	5149	0	0	0	0	7875	82	5205	1188	11281	0	0	0
5	16986	3710	2031	2239	2931	5224	26014	8041	6486	0	2792	0	0	2405	4093	678	9287	8522	0	415	0
6	2020	423	0	3189	3403	2062	16286	3542	4377	0	341	0	0	2094	2221	1584	557	6316	0	235	97
7	1352	1970	393	2474	3876	2107	12042	1736	3711	0	844	0	385	1634	0	2151	688	1852	514	0	0
8	850	222	0	1714	2679	401	14338	4570	749	0	0	1060	0	19718	0	2022	2235	2547	0	331	206
9	3756	626	0	720	1371	1288	8252	2963	267	0	0	501	0	2042	0	1382	3656	1244	0	77	196
10	1639	224	0	40	5027	0	1763	9114	310	0	0	249	0	1003	366	1305	1361	5683	0	231	98
11	1778	14	0	573	338	582	2683	2676	680	0	0	0	140	5507	0	565	3486	912	0	144	146
12	4534	0	0	44	199	2088	2360	6624	198	0	164	188	0	2877	0	1435	630	1396	0	0	0
13	3332	0	0	202	754	350	949	2301	145	52	0	0	0	433	0	573	270	907	0	0	243
14	5761	46	0	71	978	0	2681	919	20	39	0	247	415	1316	324	929	1217	209	0	0	0
15	11577	0	0	119	1819	0	2266	1373	176	0	0	0	176	1888	0	647	471	296	0	0	0
16	72	1133	0	0	238	187	2613	2150	347	0	0	0	289	19641	0	853	696	643	0	378	126
17	4011	807	78	87	994	0	1159	1305	184	0	0	0	0	6494	0	1171	752	677	0	124	0
18	876	2584	0	0	208	0	3685	1638	559	1016	0	133	0	6997	0	105	808	489	0	75	0
19	173	1532	2138	0	998	0	5130	183	283	0	0	138	303	5740	0	528	776	189	0	62	0
20	841	1290	0	97	687	0	2920	694	94	182	0	0	98	1105	0	269	908	1531	0	0	0
21	1187	556	1186	108	1206	0	1950	1114	130	183	0	0	102	7372	0	552	758	986	0	0	54
22	2329	0	0	0	0	0	1754	649	255	0	0	96	0	17801	0	919	705	598	0	0	0
23	879	3663	0	140	92	0	718	0	1348	0	0	944	0	9278	1116	906	805	137	0	0	0
24	2091	203	0	240	110	0	2208	1626	839	0	0	118	143	8265	0	365	1004	550	0	0	0
25	2217	0	0	0	360	136	3272	436	179	0	0	530	0	9953	2850	412	2014	302	0	0	58
26	1374	221	0	0	353	0	11686	264	329	0	0	104	176	19216	0	339	964	199	0	0	0
27	830	0	1496	0	0	0	5876	1779	187	371	0	0	0	8706	1513	1876	819	469	0	0	0
28	901	1178	6144	0	1244	0	7045	799	170	216	0	93	0	10513	0	1395	10289	442	0	0	0
29	1515	1065	0	274	735	0	9557	1740	88	0	0	0	0	5344	0	466	4180	1882	0	0	0
30	2417	0	0	219	0	1224	7344	205	139	0	0	0	0	6753	0	2592	704	1059	0	0	0
31	111	0	172	0	294	0	4664	3057	0	0	0	0	296	5036	0	5517	423	113	0	0	0
32	1495	0	0	290	0	228	4651	670	0	0	0	0	0	3819	0	3115	452	1469	0	0	0
33	0	0	0	0	0	1430	5184	6373	0	0	0	0	0	4121	0	785	1422	712	0	0	0
34	0	0	0	0	0	610	5068	659	224	300	0	0	585	1711	0	6816	7221	123	0	0	0
35	160	0	0	0	0	240	6887	1256	0	274	0	0	0	1899	696	9184	8908	1392	0	0	0
36	355	0	562	127	0	648	3885	347	155	823	0	0	0	1999	0	4082	8439	305	0	0	0
37	0	114	0	0	0	1017	6594	0	338	905	888	0	0	1404	0	2476	4422	0	0	0	0
38	259	0	255	0	0	363	3934	0	0	720	445	0	0	168	0	2814	1686	258	0	0	0
39	48	0	0	295	0	0	3849	0	729	0	0	0	0	763	0	1798	9480	0	0	0	0
40	223	0	544	405	0	0	1009	0	0	0	0	0	0	0	0	1914	1314	0	0	0	0
41	0	0	0	297	0	1077	344	0	272	0	1512	0	0	3630	886	0	6471	0	0	0	0
42	0	0	0	297	0	710	225	0	0	0	0	0	0	2381	0	0	1255	376	0	0	0
43	0	0	0	279	0	0	97	0	320	0	0	0	0	0	0	79	278	0	0	0	0
44	0	0	0	414	0	0	0	0	0	0	0	0	0	0	0	0	0	0	0	0	0
45	0	0	0	0	0	0	272	0	812	0	0	0	0	0	0	0	0	0	0	0	0
46	0	0	0	0	0	0	121	0	0	0	0	0	0	0	0	156	641	0	0	0	0
47	0	0	0	0	0	0	0	0	0	0	0	0	0	0	0	201	1468	0	0	0	0
48	0	0	0	0	0	0	0	0	317	0	0	0	0	0	0	0	0	0	0	0	0
49	0	0	0	0	0	0	0	0	0	0	0	0	0	0	0	0	188	0	0	0	0
50	0	0	0	0	0	0	0	0	0	0	0	0	0	0	0	0	248	0	0	0	0
51	0	0	0	0	0	0	0	0	0	0	0	0	0	0	0	0	0	0	0	0	0
52	0	0	0	0	0	0	0	0	0	0	0	0	0	0	0	0	0	0	0	0	0
53	0	0	0	0	0	0	0	0	0	0	0	0	0	0	0	0	0	0	0	0	0
54	0	0	0	0	0	0	0	0	0	0	0	0	0	0	0	0	0	0	0	0	0
55	0	0	0	0	0	0	0	0	0	0	0	0	0	0	0	0	0	0	0	0	0
56	0	0	0	0	0	0	0	0	0	0	0	0	0	0	0	0	0	0	0	0	0
57	0	0	0	0	0	0	0	0	0	0	0	0	0	0	0	0	0	0	0	0	0
58	0	0	0	0	0	0	0	0	0	0	0	0	0	0	0	0	0	0	0	0	0
59	0	0	0	0	0	0	0	0	0	0	0	0	0	0	0	0	0	0	0	0	0
60	0	0	0	0	0	0	0	0	0	0	0	0	0	0	0	0	0	0	0	0	0
61	0	0	0	0	0	0	0	0	0	0	0	0	0	0	0	0	0	0	0	0	0
62	0	0	0	0	0	0	0	0	0	0	0	0	0	0	0	0	0	0	0	0	0
63	0	0	0	0	0	0	0	0	0	0	0	0	0	0	0	0	0	0	0	0	0
64	0	0	0	0	0	0	0	0	0	0	0	0	0	0	0	0	0	0	0	0	0
65	0	0	0	0	0	0	0	0	0	0	0	0	0	0	0	0	0	0	0	0	0
66	0	0	0	0	0	0	0	0	0	0	0	0	0	0	0	0	0	0	0	0	0
67	0	0	0	0	0	0	0	0	0	0	0	0	0	0	0	0	0	0	0	0	0
68	0	0	0	0	0	0	0	0	0	0	0	0	0	0	0	0	0	0	0	0	0
69	0	0	0	0	0	0	0	0	0	0	0	0	0	0	0	0	0	0	0	0	0
70	0	0	0	0	0	0	0	0	0	0	0	0	0	0	0	0	0	0	0	0	0

## Sheet: Table S11
Table S11. Coverage for Each Repeat Class and Divergence (Kimura) in Aphelenchoides fujianensis.
Div	DNA	DNA/CMC-Chapaev	DNA/CMC-Chapaev-3	DNA/CMC-EnSpm	DNA/Crypton-C	DNA/Crypton-S	DNA/IS3EU	DNA/Kolobok-H	DNA/MULE-MuDR	DNA/Merlin	DNA/Novosib	DNA/P	DNA/PIF-Harbinger	DNA/PiggyBac-X	DNA/Sola-1	DNA/TcMar-Mariner	DNA/TcMar-Pogo	DNA/TcMar-Tc1	DNA/TcMar-Tc4	DNA/hAT-Ac	DNA/hAT-Charlie	DNA/hAT-Tip100	DNA/hAT-hAT19	LINE/CR1	LINE/I-Jockey	LINE/L1	LINE/L1-Tx1	LINE/L2	LINE/R1	LINE/R1-LOA	LINE/RTE-RTE	LINE/Tad1	LTR	LTR/Copia	LTR/DIRS	LTR/ERV1	LTR/ERV4	LTR/ERVL	LTR/Gypsy	LTR/Pao	SINE/5S	SINE/ID	SINE/tRNA	SINE
0	0	42915	0	43095	0	0	0	0	25083	16130	0	0	6007	0	0	0	27	37854	17783	11423	0	185	0	0	0	2216	0	0	257	0	0	0	5261	26495	0	30	0	0	362588	138969	0	0	570	243
1	0	0	0	117091	0	0	0	0	88433	0	0	0	44781	0	0	98	521	0	119	0	0	0	16131	0	20330	2616	8465	0	20919	0	10754	0	24861	124500	0	0	0	3095	298902	193	3686	194	1414	600
2	0	2558	0	100543	8408	25607	0	2323	361684	0	0	911	60734	0	0	41597	35113	641	0	82904	16624	20602	0	0	40370	23534	11158	0	451	35839	3853	51	7043	131000	82798	0	0	33479	425902	72719	135	0	24051	3690
3	0	0	0	53170	3094	66092	34426	9305	103917	0	11080	12804	25636	38909	15561	2341	5852	0	0	18441	16596	4448	0	0	14061	28066	0	0	634	40	27448	0	3740	140377	8913	23179	0	0	159497	19378	993	198	18858	28509
4	4504	0	0	29195	0	30048	36577	0	105115	0	4982	7945	13076	31254	2506	1777	12174	68	0	11317	3310	0	0	9262	28459	7900	2679	2747	1391	53	17859	547	5131	32155	0	80717	17551	0	169920	7495	0	361	13369	32522
5	2955	0	0	42013	8745	17771	196	0	45302	0	0	0	10195	2909	13092	3382	0	0	0	18884	1193	64	0	6345	44	19049	0	6342	1869	0	445	1230	5573	51281	15234	1614	2641	0	96427	3528	856	236	2413	29058
6	0	0	586	32916	8336	50	0	0	62796	0	0	0	11962	5259	10628	22445	90	0	0	13035	36	212	0	764	0	1795	0	0	2712	0	6134	2361	12951	19299	6639	15053	0	0	110687	4847	1396	20774	9213	5194
7	0	926	5059	16123	0	15967	6200	0	47273	56	0	3735	1991	2649	1430	10730	13361	0	2738	7505	28471	182	84	3442	0	0	11089	1340	2177	0	0	3678	8373	49673	0	0	0	0	108497	23533	762	12426	19243	409
8	11583	0	5465	19175	0	68	0	0	34576	0	0	0	11123	205	0	4695	67	81	0	3608	348	3239	889	79	82	1703	0	6416	572	0	0	4105	170	40485	39	4587	929	0	61398	10395	617	0	9077	703
9	2761	0	5362	2303	0	437	0	3413	21980	0	0	7902	7792	0	297	0	0	35	0	2967	36	63	9047	0	37	5539	0	0	811	0	0	2111	7298	34898	0	6544	0	0	77581	6096	730	6856	7932	333
10	734	155	4171	446	0	1695	0	0	15213	0	0	0	9370	3068	0	948	57	0	0	2330	0	0	1940	0	75	242	0	4509	1190	0	0	2856	0	20736	0	5918	0	52	90450	1537	682	6065	5015	18798
11	0	312	1742	2149	0	886	0	4328	26975	209	52	1075	6612	0	361	582	0	0	0	1582	66	0	2502	78	0	321	0	2950	1312	41	412	4294	0	11150	39	48	427	0	59529	3020	406	1042	6196	58
12	80	0	1721	495	0	606	63	6956	8877	0	0	0	5760	53	184	0	0	0	0	2011	72	163	4163	0	55	1577	0	6724	1816	57	0	4603	1679	4761	189	387	0	0	32048	16627	82	2131	7161	1838
13	0	843	752	24021	0	1691	0	2510	13605	0	0	0	9048	775	0	117	0	0	0	204	58	0	9177	53	68	177	0	369	724	0	0	6092	2648	4733	438	2339	423	0	52688	1118	1001	231	11937	0
14	0	169	344	2956	0	385	0	0	10825	0	0	47	8566	129	569	652	135	161	528	1038	0	150	4565	0	180	320	70	1408	1581	0	0	4640	375	7604	0	3791	0	0	43989	5405	724	1120	2189	658
15	54	0	870	478	0	614	43	0	13840	51	0	75	13636	130	45	977	0	0	0	773	95	600	3337	82	0	919	0	5728	3670	0	0	2847	353	1495	1004	2297	0	0	23545	1516	2942	1062	3252	275
16	2347	0	139	2441	161	1596	91	0	8227	79	0	0	4686	449	515	430	96	0	0	671	257	283	1134	195	475	1446	0	0	3759	106	0	3957	64	2484	763	1980	1042	0	14398	3960	5070	614	641	947
17	213	0	577	1279	73	1442	0	203	11488	132	0	1670	5325	0	1213	614	101	0	0	616	73	2674	4597	818	119	1800	0	377	4630	0	0	2475	1478	3560	198	433	654	53	16488	1389	1020	2136	1715	1902
18	238	0	0	4983	0	2754	794	1149	7342	180	0	662	6995	84	1028	1457	0	0	748	384	196	2680	3309	0	234	1403	0	804	1028	0	0	3917	5258	2885	310	1157	669	0	18298	3412	209	2484	1867	245
19	60	0	0	2364	0	984	286	4699	8873	270	65	0	3301	270	131	528	140	0	0	947	327	88	1348	820	120	3499	0	237	2632	153	0	2185	683	6183	645	193	303	413	16048	1371	431	3387	3712	256
20	0	0	371	3047	0	430	219	5015	10090	485	0	172	3384	988	294	1935	0	0	0	394	159	306	1170	279	537	310	0	149	2023	0	0	5864	86	4601	396	4910	242	284	24201	644	936	1017	3382	1726
21	105	0	484	3573	0	938	222	1071	15841	0	0	1106	442	380	686	2432	186	0	0	898	0	0	2128	0	678	1640	0	1150	3322	592	0	5176	1053	5269	528	2067	112	0	16562	512	0	1555	1352	551
22	618	0	0	10374	289	1282	0	0	11305	170	0	765	1175	0	808	996	0	1513	0	652	0	0	264	0	126	452	0	704	1427	0	0	3346	422	6341	140	1764	1146	179	18132	1275	477	1615	3008	807
23	554	0	0	5325	0	2547	70	77	14690	416	114	424	2031	197	2327	1487	0	0	0	723	238	0	267	0	203	104	0	0	1223	169	0	1161	809	5665	205	4843	312	58	17384	398	81	1747	561	569
24	300	79	0	5084	265	2542	0	0	10402	0	201	709	1711	246	415	255	201	0	0	1429	394	0	641	0	176	495	93	655	2659	161	0	1081	67	6759	208	1550	2982	0	17005	1241	0	698	3011	1160
25	88	0	0	4039	72	3568	70	0	10566	570	0	370	814	94	2952	240	227	0	276	3070	91	0	423	0	86	202	0	712	1992	0	0	880	104	5075	70	1635	4262	189	17782	261	0	899	2303	1081
26	139	0	0	9385	97	5130	0	132	10435	203	0	0	1147	428	319	1703	304	0	0	3861	206	280	694	0	75	1581	0	323	1230	0	129	1657	84	8933	318	3563	195	0	20812	440	0	1483	885	773
27	164	0	0	10287	281	1625	89	0	9519	87	0	338	1042	0	425	991	0	1380	0	5898	0	0	68	0	606	1145	0	114	386	0	0	897	2740	4153	781	3167	137	0	16245	239	0	255	1613	1262
28	0	0	0	9615	84	1943	0	125	8351	2072	75	1073	942	449	905	433	105	1884	0	3448	0	0	25	0	585	158	0	81	958	0	0	2440	2258	5943	852	3551	878	178	20894	1252	0	766	1138	555
29	0	0	0	9115	386	2120	89	0	6696	0	87	206	483	328	505	242	0	1444	0	923	0	533	100	116	937	822	0	373	944	69	0	443	2690	2344	1447	7966	281	0	20609	2511	0	2045	2030	1254
30	0	474	0	8230	98	1091	0	0	10583	0	0	536	720	155	545	491	0	0	0	1666	0	0	133	0	297	627	0	357	424	0	250	215	410	3602	1725	2157	561	680	24925	1249	0	2137	774	864
31	39	0	0	8337	201	234	0	0	8955	0	0	1225	511	0	537	794	0	187	0	133	0	0	125	0	2083	269	0	877	1251	320	125	0	415	5877	531	1139	0	0	19782	1127	0	235	1235	3505
32	0	815	0	9475	154	955	124	130	12417	0	0	3008	386	348	318	437	114	2432	0	1229	0	0	0	0	1408	831	0	154	460	908	0	75	416	5109	416	6542	0	0	17789	0	0	500	778	1873
33	240	0	0	10514	0	1443	0	0	8712	94	0	805	1441	0	625	211	79	1488	0	737	358	82	0	695	1580	174	0	303	322	0	432	150	981	2378	363	8675	0	0	16635	0	0	1175	1664	1704
34	0	1003	0	10110	487	3150	0	0	7378	0	109	1397	1962	0	263	0	0	2113	0	596	0	0	232	0	1185	0	0	159	556	174	0	0	234	1617	233	3287	311	0	7233	74	180	618	836	1610
35	0	242	0	9087	129	761	177	0	5250	0	0	525	433	0	777	577	0	1576	0	2998	0	116	24	0	1225	454	497	203	0	0	1096	0	946	2390	195	1242	173	89	12387	630	0	703	459	1352
36	0	0	0	10833	144	1445	0	0	3850	108	0	1793	1724	14	439	439	0	0	0	894	0	0	0	0	1252	0	0	109	0	0	750	0	124	1780	0	1809	1193	0	12269	489	0	649	295	205
37	0	0	0	10435	36	518	0	0	3341	0	0	0	491	173	896	0	0	274	0	156	0	0	384	0	709	340	0	0	0	136	1997	0	370	823	0	1114	0	0	11045	0	0	0	62	584
38	0	0	0	5862	0	841	0	0	4490	0	0	224	0	163	0	584	0	493	0	1107	0	0	949	0	1151	347	489	0	0	0	1144	230	0	1320	0	373	0	0	5733	0	0	0	408	524
39	0	0	0	5131	0	1320	0	0	1593	0	0	0	0	0	479	349	0	0	0	0	0	0	0	0	192	159	0	0	0	0	287	0	0	0	0	0	0	0	5629	107	0	0	115	449
40	0	534	0	1927	0	329	0	0	2891	0	0	589	104	0	626	0	0	0	0	284	0	0	0	0	867	1272	0	0	0	0	0	0	0	1273	0	0	0	0	5603	507	0	0	226	1114
41	0	0	0	2165	0	0	0	0	1706	0	0	0	184	176	683	0	0	0	0	0	0	0	0	0	0	0	0	0	0	0	0	0	392	790	40	452	0	0	2042	878	0	0	0	27
42	0	0	0	2062	0	465	0	0	403	0	0	0	0	0	0	734	0	0	0	85	0	0	0	0	0	0	0	0	0	0	288	0	220	0	201	0	0	0	2730	730	0	0	0	266
43	0	0	0	235	0	0	0	0	185	0	0	0	0	0	0	0	0	0	0	0	0	0	0	0	0	0	0	0	0	0	0	0	0	0	0	0	0	0	1195	1406	0	0	306	0
44	0	0	0	992	0	0	0	0	0	0	0	0	0	0	0	377	0	0	0	0	0	0	0	0	0	0	0	0	0	0	0	0	0	276	0	0	0	0	122	628	0	0	0	42
45	0	0	0	169	0	0	0	0	130	0	0	0	0	0	0	0	0	0	0	0	0	0	0	0	0	0	0	0	0	0	0	0	0	0	0	161	0	0	1775	695	0	0	0	0
46	0	0	0	0	0	0	0	0	0	0	0	0	0	0	0	0	0	0	0	0	0	0	0	0	0	0	0	0	0	0	0	0	0	0	298	355	0	0	345	1520	0	0	0	0
47	0	0	0	0	0	0	0	0	379	0	0	0	0	0	0	0	0	0	0	0	0	0	0	0	0	0	0	0	0	0	0	0	0	0	0	0	0	0	221	390	0	0	0	0
48	0	0	0	0	0	0	0	0	0	0	0	0	0	0	0	0	0	0	0	0	0	0	0	0	0	0	0	0	0	0	0	0	0	0	0	0	0	0	0	0	0	0	0	0
49	0	0	0	202	0	0	0	0	0	0	0	0	0	0	0	0	0	0	0	0	0	0	0	0	0	0	0	0	0	0	0	0	0	0	0	0	0	0	0	0	0	0	0	0
50	0	0	0	0	0	0	0	0	0	0	0	0	0	0	0	0	0	0	0	0	0	0	0	0	0	0	0	0	0	0	0	0	0	0	0	0	0	0	514	0	0	0	0	0
51	0	0	0	0	0	0	0	0	0	0	0	0	0	0	0	0	0	0	0	0	0	0	0	0	0	0	0	0	0	0	0	0	0	0	0	0	0	0	0	0	0	0	0	0
52	0	0	0	0	0	0	0	0	0	0	0	0	0	0	0	0	0	0	0	0	0	0	0	0	0	0	0	0	0	0	0	0	0	0	0	0	0	0	0	0	0	0	0	0
53	0	0	0	0	0	0	0	0	0	0	0	0	0	0	0	0	0	0	0	0	0	0	0	0	0	0	0	0	0	0	0	0	0	0	0	0	0	0	0	0	0	0	0	0
54	0	0	0	0	0	0	0	0	0	0	0	0	0	0	0	0	0	0	0	0	0	0	0	0	0	0	0	0	0	0	0	0	0	0	0	0	0	0	0	0	0	0	0	0
55	0	0	0	0	0	0	0	0	0	0	0	0	0	0	0	0	0	0	0	0	0	0	0	0	0	0	0	0	0	0	0	0	0	0	0	0	0	0	0	0	0	0	0	0
56	0	0	0	0	0	0	0	0	0	0	0	0	0	0	0	0	0	0	0	0	0	0	0	0	0	0	0	0	0	0	0	0	0	0	0	0	0	0	0	0	0	0	0	0
57	0	0	0	0	0	0	0	0	0	0	0	0	0	0	0	0	0	0	0	0	0	0	0	0	0	0	0	0	0	0	0	0	0	0	0	0	0	0	0	0	0	0	0	0
58	0	0	0	0	0	0	0	0	0	0	0	0	0	0	0	0	0	0	0	0	0	0	0	0	0	0	0	0	0	0	0	0	0	0	0	0	0	0	0	0	0	0	0	0
59	0	0	0	0	0	0	0	0	0	0	0	0	0	0	0	0	0	0	0	0	0	0	0	0	0	0	0	0	0	0	0	0	0	0	0	0	0	0	0	0	0	0	0	0
60	0	0	0	0	0	0	0	0	0	0	0	0	0	0	0	0	0	0	0	0	0	0	0	0	0	0	0	0	0	0	0	0	0	0	0	0	0	0	0	0	0	0	0	0
61	0	0	0	0	0	0	0	0	0	0	0	0	0	0	0	0	0	0	0	0	0	0	0	0	0	0	0	0	0	0	0	0	0	0	0	0	0	0	0	0	0	0	0	0
62	0	0	0	0	0	0	0	0	0	0	0	0	0	0	0	0	0	0	0	0	0	0	0	0	0	0	0	0	0	0	0	0	0	0	0	0	0	0	0	0	0	0	0	0
63	0	0	0	0	0	0	0	0	0	0	0	0	0	0	0	0	0	0	0	0	0	0	0	0	0	0	0	0	0	0	0	0	0	0	0	0	0	0	0	0	0	0	0	0
64	0	0	0	0	0	0	0	0	0	0	0	0	0	0	0	0	0	0	0	0	0	0	0	0	0	0	0	0	0	0	0	0	0	0	0	0	0	0	0	0	0	0	0	0
65	0	0	0	0	0	0	0	0	0	0	0	0	0	0	0	0	0	0	0	0	0	0	0	0	0	0	0	0	0	0	0	0	0	0	0	0	0	0	0	0	0	0	0	0
66	0	0	0	0	0	0	0	0	0	0	0	0	0	0	0	0	0	0	0	0	0	0	0	0	0	0	0	0	0	0	0	0	0	0	0	0	0	0	0	0	0	0	0	0
67	0	0	0	0	0	0	0	0	0	0	0	0	0	0	0	0	0	0	0	0	0	0	0	0	0	0	0	0	0	0	0	0	0	0	0	0	0	0	0	0	0	0	0	0
68	0	0	0	0	0	0	0	0	0	0	0	0	0	0	0	0	0	0	0	0	0	0	0	0	0	0	0	0	0	0	0	0	0	0	0	0	0	0	0	0	0	0	0	0
69	0	0	0	0	0	0	0	0	0	0	0	0	0	0	0	0	0	0	0	0	0	0	0	0	0	0	0	0	0	0	0	0	0	0	0	0	0	0	0	0	0	0	0	0
70	0	0	0	0	0	0	0	0	0	0	0	0	0	0	0	0	0	0	0	0	0	0	0	0	0	0	0	0	0	0	0	0	0	0	0	0	0	0	0	0	0	0	0	0

## Sheet: Table S12
Table S12. Coverage for Each Repeat Class and Divergence (Kimura) in Bursaphelenchus xylophilus.
Div	DNA	DNA/Kolobok-T2	DNA/MULE-MuDR	DNA/Maverick	DNA/PIF-Harbinger	DNA/Sola-2	DNA/TcMar-Mariner	DNA/TcMar-Tc1	DNA/TcMar-Tc4	DNA/hAT	DNA/hAT-Ac	DNA/hAT-Charlie	LINE/Dong-R4	LINE/I	LINE/L1	LINE/L2	LTR	LTR/Copia	LTR/ERV1	LTR/ERVK	LTR/Gypsy	LTR/Pao	SINE/ID	SINE/tRNA	SINE/tRNA-Deu-I
0	4237	660	20817	105546	82	31	10743	15449	2809	36	590	0	903	0	0	2088	61	0	0	0	70703	182003	0	1102	31
1	22570	12438	16971	40	72	216	21459	20284	65883	76	2655	0	7971	0	0	602	631	0	4071	0	52163	27870	332	27693	930
2	17915	5276	50336	169	42	158	31391	21691	166233	228	10148	0	486	1098	576	652	3778	0	4111	0	43734	14906	184	25034	20263
3	17117	810	52616	29	801	147	18402	80294	192017	4512	19947	0	478	2870	286	338	6121	0	0	0	22968	5232	346	9183	16179
4	9219	1518	12839	182	1170	448	16615	50304	129170	2040	14852	48	3585	6235	2561	75	3674	2263	2023	0	9621	5270	190	3230	17819
5	9403	938	7317	400	1781	356	12804	26101	62877	637	6800	37	646	140	2481	475	2140	1574	0	0	1610	9830	274	3097	2330
6	11951	1749	7148	232	441	262	7550	59837	41765	234	4812	474	421	441	970	0	2142	3148	1006	0	4036	3053	184	2845	0
7	17108	2149	11211	0	1390	389	5244	43772	51439	890	8641	113	2179	472	551	57	725	652	1002	0	4155	7527	0	26299	87
8	16153	2615	12873	229	1099	1024	4708	40030	61043	180	4751	160	182	3081	556	132	987	0	371	0	5320	589	0	44965	123
9	11215	5020	6938	0	292	1834	20284	34039	66414	71	3518	179	454	1002	262	303	494	0	673	0	6210	3095	0	12822	118
10	11628	8279	3525	33	745	1349	14332	17969	66697	272	8384	179	271	1309	467	241	712	225	0	0	3637	790	172	651	120
11	7101	14407	7487	0	342	1990	18064	15856	60389	128	6427	49	111	693	2435	130	258	141	152	914	1692	2599	0	2772	0
12	7672	25826	4642	107	160	3135	6599	68305	55552	689	4686	43	0	837	919	311	562	704	138	454	4411	4152	0	1992	86
13	5904	33847	5076	167	110	2475	6066	53764	41248	161	10866	96	0	59	1854	0	454	3224	66	0	2730	3835	0	4053	218
14	4845	47089	4495	230	160	2496	6452	30085	35790	765	8531	304	0	40	0	0	513	0	142	0	2663	3505	97	4906	0
15	4275	58380	3528	0	0	3779	4844	12682	43393	669	2287	51	0	0	1712	0	0	45	160	0	3010	3318	89	4268	0
16	2715	60683	4062	0	362	7078	6421	9679	44950	570	1233	498	1185	0	2265	0	0	87	0	0	3028	3029	0	3640	331
17	1688	71561	4180	0	249	9972	8649	9470	54005	350	2357	121	0	145	1362	0	128	290	108	0	1757	893	0	3086	0
18	1607	71840	3625	0	158	11342	6727	11449	69601	847	4556	58	0	0	245	0	117	58	0	0	4603	1616	0	5830	337
19	1630	67001	4039	0	200	14633	3140	5991	76703	1160	3299	354	0	0	445	0	101	0	0	0	5773	734	72	6236	0
20	905	57803	2900	67	39	14319	2489	6221	106490	662	2552	50	0	0	905	0	138	12	0	172	3759	570	0	36312	0
21	565	45637	2685	0	123	13903	1840	3787	94844	800	2192	38	0	0	408	0	94	0	0	0	3268	412	97	19029	69
22	722	35602	3489	0	0	17652	1589	4975	83608	942	1648	0	0	0	661	0	0	105	0	0	2985	710	0	5565	153
23	514	27214	3057	0	31	19862	1597	12143	88115	1386	4007	233	0	0	1627	0	0	0	0	456	2697	806	169	5165	158
24	328	21356	1704	0	71	17075	585	3631	76113	447	2795	0	0	0	0	0	0	0	113	0	1193	1229	96	7755	70
25	97	9717	2035	118	111	12442	3464	2215	64592	925	428	0	0	92	503	0	0	0	0	165	1058	1630	184	1246	168
26	62	11153	737	0	0	11694	2866	4090	69496	398	532	0	0	600	0	0	0	0	125	0	1237	1878	95	724	421
27	6	5307	1379	0	0	14145	10739	12228	64661	649	171	0	0	0	1083	0	0	208	0	0	410	1034	0	136	125
28	83	3650	993	0	0	11880	3155	10126	53849	528	379	0	0	0	150	0	61	0	0	257	1680	473	0	890	234
29	0	2427	648	0	0	10406	614	2823	39933	755	397	0	0	425	240	0	0	0	0	351	1045	266	0	82	67
30	12	945	391	0	0	8189	349	2728	41188	198	424	0	0	0	310	0	0	1017	0	1144	880	65	0	1322	0
31	0	806	565	231	0	7469	956	1162	45965	1512	821	0	0	40	147	0	0	0	0	431	35	335	0	145	72
32	0	817	194	0	0	7602	219	2092	40262	0	671	0	0	0	135	0	0	0	0	890	441	0	0	2932	352
33	95	451	128	232	0	5192	0	696	35426	103	635	0	0	0	0	0	0	0	0	442	134	195	0	1339	63
34	0	0	132	0	0	4685	126	303	26190	0	281	0	0	0	0	0	0	0	0	593	0	29	0	746	0
35	0	12	0	0	0	1995	0	178	15583	0	169	0	0	0	0	0	0	0	0	0	552	102	0	205	0
36	65	41	0	121	0	3689	0	206	13259	0	167	0	0	0	0	0	0	0	0	0	329	1171	0	0	0
37	0	0	0	290	0	2039	0	0	12126	0	0	0	0	0	0	0	0	0	0	603	195	159	0	0	0
38	0	0	0	735	0	411	96	307	7904	0	0	0	0	0	175	0	0	0	0	261	330	5312	0	257	0
39	0	0	0	496	0	502	0	149	6112	0	0	0	0	0	0	0	0	0	0	0	0	0	0	0	0
40	0	0	0	836	0	562	0	0	2950	0	0	0	0	0	0	0	0	0	0	257	318	668	0	0	148
41	0	0	0	991	0	617	0	0	1744	0	0	0	0	0	0	0	0	0	0	0	399	540	0	0	0
42	0	0	0	0	0	84	0	956	875	0	0	0	0	0	0	0	0	0	0	0	0	1194	0	0	0
43	0	0	0	1179	0	0	288	957	1364	0	0	0	0	0	0	0	0	0	0	0	392	0	0	0	0
44	0	0	0	2627	0	0	0	1220	165	0	0	0	0	0	0	0	0	0	0	0	438	0	0	0	0
45	0	0	0	0	0	89	0	1234	138	0	0	0	0	0	0	0	0	0	0	0	457	0	0	0	0
46	0	0	0	0	0	0	0	1232	0	0	0	0	0	0	0	0	0	0	0	0	0	449	0	0	0
47	0	0	0	490	0	0	0	0	0	0	0	0	0	0	0	0	0	0	0	0	489	1061	0	0	0
48	0	0	0	0	0	0	0	0	0	0	0	0	0	0	0	0	0	0	0	0	286	0	0	0	0
49	0	0	0	0	0	0	0	0	0	0	0	0	0	0	0	0	0	0	0	0	0	125	0	0	0
50	0	0	0	0	0	0	0	0	0	0	0	0	0	0	0	0	0	0	0	0	0	0	0	0	0
51	0	0	0	0	0	0	0	0	0	0	0	0	0	0	0	0	0	0	0	0	0	0	0	0	0
52	0	0	0	0	0	0	0	0	0	0	0	0	0	0	0	0	0	0	0	0	0	0	0	0	0
53	0	0	0	0	0	0	0	0	0	0	0	0	0	0	0	0	0	0	0	0	0	0	0	0	0
54	0	0	0	0	0	0	0	0	0	0	0	0	0	0	0	0	0	0	0	0	0	0	0	0	0
55	0	0	0	0	0	0	0	0	0	0	0	0	0	0	0	0	0	0	0	0	0	0	0	0	0
56	0	0	0	0	0	0	0	0	0	0	0	0	0	0	0	0	0	0	0	0	0	0	0	0	0
57	0	0	0	0	0	0	0	0	0	0	0	0	0	0	0	0	0	0	0	0	0	0	0	0	0
58	0	0	0	0	0	0	0	0	0	0	0	0	0	0	0	0	0	0	0	0	0	0	0	0	0
59	0	0	0	0	0	0	0	0	0	0	0	0	0	0	0	0	0	0	0	0	0	0	0	0	0
60	0	0	0	0	0	0	0	0	0	0	0	0	0	0	0	0	0	0	0	0	0	0	0	0	0
61	0	0	0	0	0	0	0	0	0	0	0	0	0	0	0	0	0	0	0	0	0	0	0	0	0
62	0	0	0	0	0	0	0	0	0	0	0	0	0	0	0	0	0	0	0	0	0	0	0	0	0
63	0	0	0	0	0	0	0	0	0	0	0	0	0	0	0	0	0	0	0	0	0	0	0	0	0
64	0	0	0	0	0	0	0	0	0	0	0	0	0	0	0	0	0	0	0	0	0	0	0	0	0
65	0	0	0	0	0	0	0	0	0	0	0	0	0	0	0	0	0	0	0	0	0	0	0	0	0
66	0	0	0	0	0	0	0	0	0	0	0	0	0	0	0	0	0	0	0	0	0	0	0	0	0
67	0	0	0	0	0	0	0	0	0	0	0	0	0	0	0	0	0	0	0	0	0	0	0	0	0
68	0	0	0	0	0	0	0	0	0	0	0	0	0	0	0	0	0	0	0	0	0	0	0	0	0
69	0	0	0	0	0	0	0	0	0	0	0	0	0	0	0	0	0	0	0	0	0	0	0	0	0
70	0	0	0	0	0	0	0	0	0	0	0	0	0	0	0	0	0	0	0	0	0	0	0	0	0

## Sheet: Table S13
Table S13. Coverage for Each Repeat Class and Divergence (Kimura) in Ditylenchus destructor.
Div	DNA	DNA/Academ-1	DNA/CMC-Chapaev-3	DNA/CMC-EnSpm	DNA/CMC-Transib	DNA/Ginger-2	DNA/MULE-MuDR	DNA/Merlin	DNA/PiggyBac	DNA/Sola-3	DNA/TcMar-Mariner	DNA/TcMar-Pogo	DNA/TcMar-Tc1	DNA/TcMar-Tc2	DNA/TcMar-Tc4	DNA/TcMar-Tigger	DNA/Zisupton	DNA/hAT	DNA/hAT-Ac	DNA/hAT-Tag1	DNA/hAT-Tip100	DNA/hAT-hAT19	LINE/CR1	LINE/I	LINE/L1	LINE/L2	LINE/Penelope	LINE/RTE-RTE	LINE/Tad1	LTR	LTR/Caulimovirus	LTR/Copia	LTR/Gypsy	LTR/Pao	SINE/5S	SINE/ID
0	34	0	468	0	0	288	9902	1205	371	2323	43707	712	22671	4922	343	260	194	3108	9644	684	1592	0	13641	0	0	2682	536	158	0	0	339	7512	16562	34280	274	0
1	188	0	1269	0	165	770	11514	378	144	16379	7559	804	12508	5375	2101	203	2319	27921	19972	5626	4734	102	14176	0	79	2250	1168	2957	74	0	19072	8024	7981	4431	2062	0
2	653	332	3412	468	213	718	10501	268	162	15144	4919	1233	6953	5690	5912	399	1580	26475	43067	5884	5996	1881	10990	247	0	1487	730	2862	130	0	3379	1630	15786	848	1685	0
3	469	1457	6541	443	1530	1305	14452	293	988	18123	3983	3250	5932	10449	15705	1300	2759	22828	41135	3674	6777	2692	10443	94	556	4927	1495	877	670	0	5930	1974	25110	2239	820	0
4	1058	6543	14093	284	6388	986	13286	0	1578	9758	7108	2422	3844	8031	22723	1160	1167	14292	41027	2016	9053	2189	10918	0	1803	106	1467	2817	3572	0	7576	1869	36146	2743	421	0
5	861	10588	36074	518	5343	1615	11370	428	3948	9015	6400	1354	2503	9497	26877	2042	1038	20161	27932	1128	6142	1661	5976	105	455	55	3420	1436	7047	0	7711	1489	41358	1691	350	371
6	945	11600	65147	441	8404	1676	8159	377	5989	8128	4131	2958	1952	5187	29440	3593	842	12946	20717	1305	4758	3836	6510	383	431	851	571	0	7935	63	10179	71	38332	2330	806	0
7	945	8761	65438	622	10390	139	7123	130	4216	5590	5991	1551	1886	4822	19109	2894	557	12001	19772	662	5327	2786	8454	163	738	44	478	890	6422	44	6432	281	31486	527	91	0
8	647	7558	54981	291	6746	212	16702	332	2977	7272	2979	1276	2818	4674	21231	4587	384	14729	13874	359	4112	2385	4073	367	39	668	0	114	5242	273	11912	144	30253	73	1036	182
9	455	10166	24741	401	5448	423	8922	325	5712	8505	2269	1035	3452	5938	21461	3189	210	11233	10498	46	2579	1345	3953	858	60	2424	0	91	1921	172	3683	290	27537	1102	1466	263
10	884	9517	21223	478	5440	1213	9123	291	2925	10571	3782	1677	3390	4323	25250	5021	1157	11216	12737	1568	2640	1586	2975	129	427	3427	1572	133	2664	117	3106	153	23791	4573	797	75
11	612	11464	17262	1507	6014	0	10869	394	2755	18532	3329	1220	2223	6096	26539	5727	476	10804	11784	199	1367	664	5039	608	0	4029	327	0	2732	194	1975	65	29429	0	1101	0
12	914	11138	13913	2055	3447	478	12225	813	2406	7774	3731	2238	3274	6022	21764	6583	321	9383	13892	128	1794	725	3389	341	0	5400	62	573	2472	0	1753	44	19422	908	1567	170
13	979	15494	13759	2694	6234	0	8825	100	2612	6200	2509	1925	3064	8057	24647	7723	366	9702	13535	78	513	1305	4077	490	58	7072	0	0	5126	49	1707	248	19515	111	1296	205
14	611	10447	14928	2293	4819	144	9226	407	2499	5277	4846	2592	1604	6185	20779	6870	150	7592	12033	477	783	587	1870	247	110	7666	328	0	1553	209	1233	0	15480	87	709	0
15	924	15189	15588	3680	4963	559	6178	0	3178	7117	3728	2770	2204	8644	17393	7348	419	6753	8794	415	300	719	2089	211	490	6482	1207	0	3902	192	629	96	14729	369	189	0
16	724	13946	22514	4580	8063	566	6813	211	2444	8772	5228	2736	2238	7545	14301	7045	477	7206	10436	595	301	747	1489	211	590	5064	0	0	1959	111	836	147	17575	170	0	252
17	729	16112	21719	6797	7854	237	7038	240	2417	8179	3839	3880	3150	7175	13990	8096	282	3898	8064	200	640	77	3043	0	122	2952	74	0	2576	71	377	48	14708	89	72	54
18	668	11454	16586	3428	8810	266	5465	102	2421	7308	911	2562	2628	6777	13628	7855	693	4314	8445	1045	357	162	3592	23	0	1066	0	0	4114	71	410	0	12991	134	278	69
19	601	7219	11103	4905	4866	147	6139	278	3071	5908	3011	2818	2262	4844	11157	7025	1038	3169	5331	176	173	199	1421	147	916	1423	287	0	2335	145	257	145	16189	287	903	0
20	866	8954	14173	3926	7796	417	6133	251	3315	6811	3773	1779	1870	5099	10868	5109	1059	2450	7693	82	282	19	1294	143	498	512	539	0	2234	262	277	18	13895	0	58	0
21	1092	8545	13641	7310	5708	88	4403	0	2850	5102	2777	2800	2328	5841	9404	4908	1351	2101	6623	385	352	85	1375	137	308	820	1087	0	1575	0	146	280	14937	0	0	0
22	741	7630	11715	12393	6013	0	3248	0	3789	3992	3448	2934	1140	3577	6696	4640	365	2690	8609	205	286	0	1589	59	508	771	421	0	994	0	201	393	13236	0	255	160
23	1232	5627	7379	4346	6442	49	4087	188	2098	5015	1615	2975	1976	4233	5488	3005	487	1790	4337	250	307	0	1015	208	1638	555	580	74	2272	102	154	-7	12007	0	379	260
24	417	4396	7920	4650	5583	0	2446	181	2810	3664	1309	2038	638	2288	4996	2013	213	1652	6778	6	509	0	1373	0	99	121	596	0	2168	277	0	0	11649	0	0	75
25	461	3947	6142	3727	3771	0	2475	0	1464	4192	1284	1173	2067	2458	3715	1316	117	1131	5259	219	284	0	1269	0	0	526	862	0	831	162	0	47	9977	0	319	562
26	542	2975	4602	2109	3257	0	1753	168	829	2799	1286	854	2068	1404	2295	1378	262	1447	5621	31	121	0	656	0	0	123	414	0	553	234	0	0	9429	0	0	172
27	481	3977	5158	1557	1439	0	1592	70	1847	1627	1250	899	795	1063	2183	336	181	1307	4494	33	381	0	1339	0	0	116	698	0	749	177	0	0	6292	58	0	276
28	426	2065	3246	2895	2217	0	726	0	1580	1750	2152	1039	618	1483	1824	358	199	1147	2991	0	275	0	546	0	0	87	1387	0	1249	222	0	30	7947	0	0	0
29	532	1907	4917	593	1497	119	1190	267	1235	1727	788	1191	281	775	1461	412	0	249	4321	139	288	0	1359	0	344	0	732	0	134	173	0	0	4999	0	208	0
30	627	773	3191	89	1732	0	201	237	667	1333	718	533	0	632	1030	822	0	913	2243	0	245	103	575	0	0	225	1276	142	0	89	0	0	4602	0	17	0
31	678	1122	3333	123	1393	0	283	252	1150	1558	618	98	35	918	1240	54	78	0	1746	140	37	228	310	0	0	0	1448	0	85	73	0	0	2865	0	0	0
32	396	578	1064	362	986	0	424	0	1057	337	0	451	0	504	700	0	0	65	860	0	0	136	0	0	83	0	979	0	233	100	0	0	2259	0	0	0
33	623	472	710	169	782	0	290	0	662	537	140	231	192	209	666	80	0	114	499	0	0	0	751	0	0	16	3246	0	231	0	0	0	2507	0	0	0
34	219	1040	1694	0	0	0	122	0	849	608	108	672	201	307	411	0	81	195	495	0	0	0	4037	0	240	0	1182	0	155	0	0	0	3267	183	0	0
35	0	585	583	0	300	0	0	0	205	216	0	448	82	202	110	0	0	0	111	0	0	0	683	0	0	0	3427	0	159	0	0	0	3223	0	0	0
36	0	502	966	0	236	0	20	0	347	244	218	0	0	230	287	0	0	0	288	0	0	0	1941	0	0	0	1411	549	0	0	0	0	718	0	0	0
37	0	1237	0	0	224	0	90	0	138	0	0	50	0	0	150	0	0	0	237	0	0	0	277	0	0	0	423	1002	0	0	0	0	2704	0	0	0
38	0	134	0	0	0	0	0	0	152	90	0	0	0	33	136	0	0	0	120	0	0	0	864	0	0	0	1380	1015	0	108	0	0	215	0	0	0
39	0	0	0	0	0	0	1164	0	0	0	98	0	0	0	0	0	90	0	0	0	144	0	0	0	0	0	0	1593	0	0	0	0	261	0	0	0
40	0	0	87	0	132	0	933	0	0	43	478	0	0	0	0	0	0	0	0	0	0	0	0	0	0	0	594	1030	0	0	-9	0	227	0	0	0
41	0	79	170	0	0	0	0	0	0	137	0	0	0	33	0	0	0	0	0	0	0	0	0	0	0	0	1954	1031	0	0	0	0	2172	197	0	0
42	28	198	0	0	0	0	247	0	0	0	188	0	0	72	0	0	0	0	0	0	0	0	504	0	0	0	885	0	0	0	0	0	0	0	0	0
43	0	0	0	0	0	0	0	0	0	0	0	0	0	0	0	0	0	0	0	0	0	0	35	0	0	219	0	0	0	0	0	0	105	0	0	0
44	0	0	0	0	0	0	0	0	0	0	0	0	0	0	26	0	0	0	0	0	0	0	0	0	0	219	0	0	0	0	0	0	0	274	0	0
45	0	0	0	0	0	0	243	0	0	0	0	0	0	0	0	0	0	0	0	0	0	0	44	0	0	0	0	0	0	0	0	0	0	0	0	0
46	0	0	0	0	0	0	0	0	0	0	0	0	0	0	0	0	0	0	0	0	0	0	0	0	0	0	0	0	0	0	0	0	407	0	0	0
47	0	0	0	0	0	0	0	0	115	0	0	0	0	0	0	0	0	0	0	0	0	0	0	0	0	0	0	0	0	0	0	0	0	0	0	0
48	0	0	0	0	0	0	0	0	0	0	0	0	0	0	0	0	0	0	0	0	0	0	0	0	0	0	0	0	0	0	0	0	0	0	0	0
49	0	0	0	0	0	0	0	0	0	0	0	0	0	0	0	0	0	0	0	0	0	0	0	0	0	0	0	0	0	0	0	0	0	0	0	0
50	0	0	0	0	0	0	0	0	0	0	0	0	0	0	0	0	0	0	0	0	0	0	0	0	0	0	0	0	0	0	0	0	0	0	0	0
51	0	0	0	0	0	0	0	0	0	0	0	0	0	0	0	0	0	0	0	0	0	0	0	0	0	0	0	0	0	0	0	0	0	0	0	0
52	0	0	0	0	0	0	0	0	0	0	0	0	0	0	0	0	0	0	0	0	0	0	0	0	0	0	0	0	0	0	0	0	0	0	0	0
53	0	0	0	0	0	0	0	0	0	0	0	0	0	0	0	0	0	0	0	0	0	0	0	0	0	0	0	0	0	0	0	0	0	0	0	0
54	0	0	0	0	0	0	0	0	0	0	0	0	0	0	0	0	0	0	0	0	0	0	0	0	0	0	0	0	0	0	0	0	0	0	0	0
55	0	0	0	0	0	0	0	0	0	0	0	0	0	0	0	0	0	0	0	0	0	0	0	0	0	0	0	0	0	0	0	0	0	0	0	0
56	0	0	0	0	0	0	0	0	0	0	0	0	0	0	0	0	0	0	0	0	0	0	0	0	0	0	0	0	0	0	0	0	0	0	0	0
57	0	0	0	0	0	0	0	0	0	0	0	0	0	0	0	0	0	0	0	0	0	0	0	0	0	0	0	0	0	0	0	0	0	0	0	0
58	0	0	0	0	0	0	0	0	0	0	0	0	0	0	0	0	0	0	0	0	0	0	0	0	0	0	0	0	0	0	0	0	0	0	0	0
59	0	0	0	0	0	0	0	0	0	0	0	0	0	0	0	0	0	0	0	0	0	0	0	0	0	0	0	0	0	0	0	0	0	0	0	0
60	0	0	0	0	0	0	0	0	0	0	0	0	0	0	0	0	0	0	0	0	0	0	0	0	0	0	0	0	0	0	0	0	0	0	0	0
61	0	0	0	0	0	0	0	0	0	0	0	0	0	0	0	0	0	0	0	0	0	0	0	0	0	0	0	0	0	0	0	0	0	0	0	0
62	0	0	0	0	0	0	0	0	0	0	0	0	0	0	0	0	0	0	0	0	0	0	0	0	0	0	0	0	0	0	0	0	0	0	0	0
63	0	0	0	0	0	0	0	0	0	0	0	0	0	0	0	0	0	0	0	0	0	0	0	0	0	0	0	0	0	0	0	0	0	0	0	0
64	0	0	0	0	0	0	0	0	0	0	0	0	0	0	0	0	0	0	0	0	0	0	0	0	0	0	0	0	0	0	0	0	0	0	0	0
65	0	0	0	0	0	0	0	0	0	0	0	0	0	0	0	0	0	0	0	0	0	0	0	0	0	0	0	0	0	0	0	0	0	0	0	0
66	0	0	0	0	0	0	0	0	0	0	0	0	0	0	0	0	0	0	0	0	0	0	0	0	0	0	0	0	0	0	0	0	0	0	0	0
67	0	0	0	0	0	0	0	0	0	0	0	0	0	0	0	0	0	0	0	0	0	0	0	0	0	0	0	0	0	0	0	0	0	0	0	0
68	0	0	0	0	0	0	0	0	0	0	0	0	0	0	0	0	0	0	0	0	0	0	0	0	0	0	0	0	0	0	0	0	0	0	0	0
69	0	0	0	0	0	0	0	0	0	0	0	0	0	0	0	0	0	0	0	0	0	0	0	0	0	0	0	0	0	0	0	0	0	0	0	0
70	0	0	0	0	0	0	0	0	0	0	0	0	0	0	0	0	0	0	0	0	0	0	0	0	0	0	0	0	0	0	0	0	0	0	0	0

## Sheet: Table S14
Table S14. Coverage for Each Repeat Class and Divergence (Kimura) in Ditylenchus dipsaci.
Div	DNA	DNA/CMC-Chapaev	DNA/CMC-EnSpm	DNA/Ginger-2	DNA/Kolobok-Hydra	DNA/Kolobok-T2	DNA/MULE-MuDR	DNA/MULE-NOF	DNA/Maverick	DNA/Merlin	DNA/Novosib	DNA/PIF-Harbinger	DNA/PIF-ISL2EU	DNA/PIF-Spy	DNA/PiggyBac	DNA/Sola-2	DNA/Sola-3	DNA/TcMar	DNA/TcMar-Fot1	DNA/TcMar-Mariner	DNA/TcMar-Pogo	DNA/TcMar-Sagan	DNA/TcMar-Tc1	DNA/TcMar-Tc2	DNA/TcMar-Tc4	DNA/TcMar-Tigger	DNA/Zisupton	DNA/hAT	DNA/hAT-Ac	DNA/hAT-Blackjack	DNA/hAT-Charlie	DNA/hAT-Tag1	DNA/hAT-Tip100	DNA/hAT-hAT1	DNA/hAT-hAT19	DNA/hAT-hATw	DNA/hAT-hATx	DNA/hAT-hobo	LINE/CR1	LINE/CRE	LINE/I-Jockey	LINE/L1	LINE/L2	LINE/Penelope	LINE/R2-NeSL	LINE/RTE-BovB	LTR	LTR/Copia	LTR/DIRS
0	41468	33410	1285	116	1413	0	93960	0	16034	7691	1583	62258	0	70	51712	600	20433	218	1847	73919	21374	9195	73055	11851	223	9372	34451	7661	95669	9595	10111	8098	11572	1412	324	482	158	2180	96015	0	3745	0	0	606	0	96	0	23467	179
1	36070	21265	3527	289	1540	0	200941	0	33509	29044	1071	49810	0	0	32981	10612	3975	0	3302	16222	64001	9217	32731	49602	161	24906	19521	18410	172455	1276	16133	11447	13023	4497	29639	5198	268	5730	23749	175	2553	0	10275	845	0	128	0	41573	386
2	51893	9455	8184	670	1954	250	256575	0	53438	26418	2194	20119	74	235	32396	4382	1609	134	3121	13544	48914	7530	8967	119189	170	42621	11960	29892	246689	9090	19505	13119	24857	6482	65023	33619	321	4555	20501	3331	127	921	646	1787	909	464	0	34795	72
3	54657	4958	17763	1	6605	2089	205722	0	52187	18417	2479	37799	0	457	27078	10914	2827	436	802	8955	62301	7703	19749	146308	159	41992	4762	31268	193481	17705	25662	14011	10959	5597	25661	3335	1386	14893	25305	3745	338	1193	1485	1258	7224	1564	555	23083	1429
4	73271	2343	19485	1336	9673	753	175127	52	54784	9899	2372	43777	0	137	17197	17215	2147	9010	294	8494	61728	686	55111	180936	667	35651	3143	28311	194481	1243	17018	13219	12031	4248	6705	7157	664	10792	10561	1060	1068	1416	7959	2845	2243	1828	1535	7943	2118
5	78995	1538	13869	550	18194	794	141406	757	39118	10840	1583	41926	0	38	13141	7796	6114	6718	4709	5400	65987	0	31225	183188	1727	34722	4151	17385	206377	4578	18532	14823	9740	3354	2156	2270	2228	8868	8576	1258	2077	712	37	7818	6719	1528	2891	4212	2496
6	69002	2829	17698	0	25161	1608	110311	2070	28882	7302	1224	24516	456	540	10832	3573	15855	4162	167	7219	86041	737	32776	156390	750	35966	4676	25016	182201	7900	13881	15702	8034	1110	1932	1087	1173	3735	17432	2047	1589	465	0	7927	4893	440	1400	6507	2064
7	55559	1339	9639	663	25759	2418	123003	360	17267	14216	527	22821	1716	1710	6767	2276	6465	4035	370	5434	71994	601	38259	111126	387	30287	4769	30867	185397	4550	12272	14773	7870	580	201	2160	1044	2490	54751	1831	3946	165	0	8233	1038	1095	1286	6667	640
8	50318	2154	11942	420	27864	1074	98001	950	17028	11689	1312	20389	2200	2878	5698	3235	6326	1973	1660	6263	62256	526	44097	95310	960	24295	4069	24986	159856	4901	20828	5516	8712	199	0	2035	874	5071	46496	1368	3369	76	0	11480	986	941	144	6754	1184
9	44771	922	10180	1445	26594	3820	101410	1272	14767	13171	812	16301	525	6633	3992	1812	3731	3055	1378	6188	65232	199	21405	97185	336	20864	3005	23728	144811	3779	17456	3301	9424	485	148	2667	534	9899	14553	835	3556	0	0	7979	0	735	473	16178	408
10	36607	2351	12661	282	20546	2263	103060	4275	11724	10730	1197	28373	242	11573	3833	2968	3154	1685	396	9181	52952	1721	23320	119509	576	18727	1428	29035	126897	3888	26619	4934	8592	201	148	3466	583	4139	14507	1045	7994	137	0	6100	0	742	866	11859	424
11	41119	320	12674	1460	21706	344	105482	6585	8877	10694	1635	17612	282	12329	3691	3371	2673	3962	745	9810	55840	2309	19414	130236	1168	19363	2290	27382	141070	1738	35318	4179	8535	197	0	3711	754	1478	18022	1174	6693	277	0	5560	0	774	471	7221	618
12	39475	726	13145	1786	18873	1279	92160	10564	7974	10690	1567	23584	475	15987	5493	2388	3946	2788	327	8271	67913	1671	21220	153959	1400	21825	4463	25230	120798	2359	36193	4659	10403	102	531	5127	713	1093	9461	720	11132	100	140	5216	964	1058	2040	6631	684
13	55833	502	15958	584	17854	669	81108	8344	6844	7898	827	23397	0	18290	5568	3052	11180	2659	3147	6739	67731	3220	18372	185447	2732	18561	1411	32659	123038	1653	27117	3325	8684	3	572	5757	549	1753	11341	687	11622	100	0	3840	0	1321	2612	7652	404
14	60950	302	15924	419	15883	1389	80520	8260	6660	10104	1031	15158	0	21167	4786	2686	6424	2559	653	7236	81667	1034	18756	197176	1984	18588	2485	30806	113051	2607	19411	5370	8373	107	168	4868	1001	4792	10210	431	20024	145	775	7493	0	1106	1295	8162	605
15	70456	2025	9368	0	17779	2184	81106	9314	6399	11951	638	20882	264	16883	6958	3364	5059	3561	1385	5943	84992	1141	32398	221168	857	16619	2381	30929	108954	10853	20662	5904	8522	452	1214	6016	329	1992	13036	226	22794	328	1110	10263	0	549	2249	7669	163
16	77481	4259	10928	287	16923	2281	87060	4937	10856	11260	676	22903	899	18113	6184	3836	5397	2794	935	3271	88589	614	23188	226944	432	14945	1796	26061	118416	7061	14519	7628	10003	452	1165	6195	371	2703	16608	258	30295	197	47	10906	0	957	1232	5433	363
17	71133	2420	9163	143	20626	1229	91451	5530	10626	8389	575	16760	317	21532	5598	3384	7246	2299	384	6212	103399	3654	25460	203222	622	15430	2531	25159	124721	4804	10972	7938	7375	180	706	4756	212	1322	16069	84	26167	127	225	9846	54	547	1894	6100	624
18	62188	211	8103	303	19653	679	89057	6081	9367	8372	704	12128	1514	16612	9811	5026	5677	1545	941	4828	86787	2515	24405	208545	1309	16058	2101	21745	109236	7748	14026	9851	6754	664	689	5220	452	991	16447	0	20479	156	154	12745	790	555	4602	7769	1142
19	55275	1379	7720	458	22872	201	81337	5300	11264	7795	746	12232	1689	15786	4328	4902	6226	2066	510	6573	104010	1193	19979	218450	913	15322	2263	20054	107085	5768	10642	11133	7553	404	2712	4499	820	1360	16574	0	25227	108	135	7916	1330	681	4372	7759	295
20	59718	718	8738	136	23924	455	90242	7850	10750	6240	102	12457	1324	12703	6696	3122	5780	1800	672	6050	94479	876	26653	199740	1188	14687	3939	17479	106513	3364	9973	9825	6068	212	1024	4658	414	3072	13771	0	14971	69	71	8586	2435	1499	2624	7206	2358
21	57779	781	5994	58	21694	135	86493	3846	9305	12585	419	13845	1185	13004	4853	3752	5851	1465	184	5905	91372	754	21057	193659	719	16046	2310	15641	108757	3666	10776	16879	7736	148	1290	4424	458	4083	13939	0	14305	0	0	9140	2013	1640	712	18568	1597
22	41798	1019	6267	0	19273	0	67766	5583	8996	9612	270	6977	1173	10080	4909	4775	5157	530	1044	5055	84125	388	20090	177078	1802	17916	2895	13933	102594	5918	9137	13832	5522	165	524	3110	298	3179	14824	0	12091	2	60	5223	2078	1220	1251	6523	1590
23	37001	260	7551	0	18541	0	69581	3154	8309	14550	200	5798	3118	10885	6794	2946	6729	854	766	5493	78956	0	18055	173252	1584	16766	1779	14355	91753	4285	7587	14828	4383	250	1388	4217	116	3059	12832	0	8187	194	382	7224	2073	1312	901	5074	1262
24	33260	318	5249	0	14099	181	59479	2174	7848	10973	334	7861	1778	9289	3907	3882	6558	1170	1173	5863	85745	0	21791	159095	804	12729	1053	11426	80360	5245	5982	10185	5665	0	436	3540	0	3027	12495	0	6428	197	74	7480	133	1434	1431	4936	1163
25	27417	396	3567	20	12869	0	59107	3109	5997	8875	52	7215	412	8407	4615	3300	3746	556	707	4673	79488	136	16946	150089	424	13655	1246	10149	87391	9379	4350	14012	5857	0	1076	2307	0	2792	14391	105	6199	0	0	5106	875	537	830	4651	1389
26	26546	236	3955	0	9881	578	48387	2294	4321	12161	87	7645	150	6526	4132	1344	6907	427	234	4101	81656	0	22898	130078	480	12519	833	13318	75389	11196	4963	7892	6090	86	1101	2908	275	0	10002	0	5044	0	11	5354	0	1229	1215	3815	1240
27	22618	417	4514	35	7062	0	59580	1374	6327	11261	86	6990	798	4336	5430	1144	6007	421	74	2988	62196	80	20400	121783	59	12739	1102	12563	73692	6008	3469	9649	6012	80	754	2001	0	6437	7931	0	3530	116	334	5751	885	1149	84	3023	558
28	17446	143	4054	0	7259	1028	48885	596	3009	10390	9	6826	407	2875	5385	2005	2471	200	227	2684	69217	191	21167	102307	323	9477	332	9072	65577	4839	5322	5290	4177	247	141	1871	90	3656	8899	0	4035	0	57	5398	201	712	332	1839	947
29	17904	273	1172	0	4056	91	46852	560	6204	9528	0	6711	757	2469	3597	2000	2751	149	321	3098	56928	268	18690	74392	244	11780	485	6248	67237	2445	3817	2957	3825	225	598	1163	0	1445	9673	0	3320	100	93	3946	222	537	661	4370	0
30	12594	791	1615	0	4603	97	43232	853	5642	9491	0	5788	1101	2080	4363	847	2485	50	278	1592	50569	0	17189	71262	0	15336	545	5951	51229	3250	2829	2571	3056	210	745	822	0	311	9869	0	2572	0	0	2927	1318	562	804	2440	0
31	10114	518	1262	0	4308	0	56468	273	5030	6951	0	12574	1506	1751	2616	1073	2063	0	500	2057	41218	86	13716	50074	16	9203	300	5446	50953	4272	1927	1532	4097	192	228	217	0	3127	5461	0	2251	0	182	731	330	197	226	2426	171
32	11381	535	707	48	2287	553	54687	300	6373	7977	0	19225	1157	1793	3044	1066	1081	0	529	1042	33835	0	10183	49434	0	9286	236	3411	46369	3944	1378	462	1470	308	594	609	0	119	4330	0	1455	0	20	1243	1676	190	0	1765	0
33	7123	1183	521	0	1650	968	55084	15	8034	7725	0	9730	386	835	1983	452	564	0	220	1078	26107	0	11425	35107	0	8006	457	3725	45029	1952	2042	1235	1244	0	163	234	0	3768	4200	0	590	0	0	1545	1703	293	1345	1240	0
34	6195	1495	403	0	1156	597	44027	185	2980	4703	39	7187	842	750	1095	510	1055	0	0	864	18457	209	10313	27099	0	4120	134	3417	34688	831	1826	1933	1449	104	81	211	0	2715	3523	0	936	0	95	235	2490	0	0	1325	0
35	3893	1145	0	0	686	1094	39614	0	3037	5841	0	7143	473	416	1301	598	152	0	0	1279	15851	0	6602	19181	0	3261	223	2108	33172	1029	315	2330	610	160	4	0	0	2840	5511	0	1275	86	0	1017	1337	0	0	1273	0
36	2854	416	0	0	579	385	38579	406	283	5687	0	11121	647	321	570	180	12	0	0	257	14435	234	5836	11905	0	1968	0	1477	21024	1064	605	3197	275	178	0	0	0	636	6977	0	176	0	145	261	4151	317	0	1044	0
37	1823	1753	0	0	394	797	34329	0	3745	2559	0	9149	224	170	1496	103	184	0	0	1094	8735	0	6022	9815	0	1389	7	749	16071	989	0	479	855	0	-1	0	0	494	7284	0	494	0	0	496	3251	0	0	564	0
38	1030	2217	0	0	456	1946	29820	0	2456	2816	0	8292	203	399	166	19	0	0	0	914	6776	0	4326	8383	0	1115	0	1432	12894	832	320	959	172	0	0	0	0	0	5990	0	345	0	171	501	2840	36	0	15	0
39	1293	923	152	0	0	1657	27273	0	986	751	0	5338	0	0	652	168	182	0	0	926	5741	117	4727	4714	0	657	0	739	8404	1069	137	0	166	0	0	0	0	1073	2704	0	76	0	28	109	3836	0	0	0	0
40	883	719	0	0	0	483	24569	0	0	1662	0	5907	39	0	920	34	0	0	0	885	3419	0	2115	3449	0	365	0	411	9669	1202	100	0	171	0	0	0	0	0	3120	0	0	0	0	101	1740	0	207	9	0
41	1017	1503	0	0	0	128	18354	0	0	0	0	4236	271	0	595	0	0	0	283	608	1520	0	2133	1363	111	473	0	97	4144	1056	17	0	0	0	0	0	0	802	4320	0	505	0	0	209	1068	0	0	0	0
42	82	1142	0	0	175	0	12106	0	0	191	0	2712	104	0	612	0	166	0	0	0	879	0	2655	1117	0	416	0	0	6142	2442	0	0	29	0	0	0	0	176	2364	0	0	0	0	0	1969	0	144	264	0
43	10	445	0	0	0	1534	8785	0	0	380	0	3136	0	71	167	0	0	0	0	249	800	0	1175	846	0	185	0	0	4301	794	0	0	0	0	0	0	0	0	5371	0	0	0	0	0	553	0	0	21	0
44	418	0	0	0	0	554	7384	0	0	0	0	855	0	0	420	0	0	0	0	248	210	0	118	783	0	18	0	0	2769	396	0	0	0	0	0	0	0	174	2214	0	0	0	0	0	994	0	0	-11	0
45	0	119	0	0	0	0	1917	0	0	0	0	333	0	0	0	0	0	0	0	129	159	0	720	123	0	45	0	0	1056	537	73	0	0	0	0	0	0	283	897	0	154	0	0	276	62	0	0	0	0
46	0	0	0	0	0	0	1418	0	0	0	0	88	0	0	207	0	0	0	0	0	115	0	186	444	0	0	0	0	1844	424	0	0	0	0	0	0	0	0	210	0	0	0	0	0	0	0	0	0	0
47	177	175	0	0	0	0	1432	0	0	0	0	433	0	0	0	0	0	0	0	308	369	0	249	289	0	0	0	0	1073	0	105	0	0	0	0	0	0	393	0	0	0	0	0	-3	0	0	0	11	0
48	0	0	0	0	0	0	1312	0	0	0	0	446	0	0	0	0	0	0	0	309	0	0	0	89	0	59	0	0	16	0	210	0	0	0	0	0	0	0	867	0	0	0	0	0	0	0	0	246	0
49	296	0	0	0	0	0	471	0	0	0	0	0	0	0	0	0	0	0	0	116	14	0	298	0	0	0	0	0	304	0	116	0	0	0	0	0	0	0	455	0	0	0	0	0	0	0	0	0	0
50	350	0	0	0	0	0	220	0	0	0	0	89	0	0	0	0	0	0	0	0	21	0	0	14	0	0	0	0	334	0	62	0	0	0	0	0	0	0	0	0	0	0	0	0	0	0	0	0	0
51	0	0	0	0	0	0	0	0	0	0	0	0	0	0	0	0	0	0	0	0	29	0	0	0	0	0	0	0	631	0	154	0	0	0	0	0	0	0	0	0	0	0	0	0	0	0	0	17	0
52	0	0	0	0	0	0	0	0	0	0	0	0	104	0	0	0	0	0	0	0	0	0	0	0	0	0	0	0	417	0	0	0	0	0	0	0	0	0	0	0	0	0	0	0	0	0	0	0	0
53	0	0	0	0	0	0	0	0	0	0	0	0	0	0	0	0	0	0	0	0	0	0	0	0	0	0	0	0	167	0	0	0	0	0	0	0	0	0	0	0	0	0	0	0	0	0	0	0	0
54	0	0	0	0	0	0	0	0	0	0	0	0	0	0	0	0	0	0	0	0	0	0	0	0	0	0	0	0	0	0	0	0	0	0	0	0	0	0	0	0	0	0	0	0	0	0	0	0	0
55	0	0	0	0	0	0	0	0	0	0	0	0	0	0	0	0	0	0	0	0	0	0	0	0	0	0	0	0	0	0	0	0	0	0	0	0	0	0	0	0	0	0	0	0	0	0	0	0	0
56	0	0	0	0	0	0	0	0	0	0	0	0	0	0	0	0	0	0	0	0	0	0	0	0	0	0	0	0	0	0	0	0	0	0	0	0	0	0	0	0	0	0	0	0	0	0	0	0	0
57	0	0	0	0	0	0	0	0	0	0	0	0	0	0	0	0	0	0	0	0	0	0	0	0	0	0	0	0	0	0	0	0	0	0	0	0	0	0	0	0	0	0	0	0	0	0	0	0	0
58	0	0	0	0	0	0	0	0	0	0	0	0	0	0	0	0	0	0	0	0	0	0	0	0	0	0	0	0	0	0	0	0	0	0	0	0	0	0	0	0	0	0	0	0	0	0	0	0	0
59	0	0	0	0	0	0	0	0	0	0	0	0	0	0	0	0	0	0	0	0	0	0	0	0	0	0	0	0	0	0	0	0	0	0	0	0	0	0	0	0	0	0	0	0	0	0	0	0	0
60	0	0	0	0	0	0	0	0	0	0	0	0	0	0	0	0	0	0	0	0	0	0	0	0	0	0	0	0	0	0	0	0	0	0	0	0	0	0	0	0	0	0	0	0	0	0	0	0	0
61	0	0	0	0	0	0	0	0	0	0	0	0	0	0	0	0	0	0	0	0	137	0	0	0	0	0	0	0	0	0	0	0	0	0	0	0	0	0	0	0	0	0	0	0	0	0	0	0	0
62	0	0	0	0	0	0	0	0	0	0	0	0	0	0	0	0	0	0	0	0	0	0	0	0	0	0	0	0	0	0	0	0	0	0	0	0	0	0	0	0	0	0	0	0	0	0	0	0	0
63	0	0	0	0	0	0	0	0	0	0	0	0	0	0	0	0	0	0	0	0	0	0	0	0	0	0	0	0	0	0	0	0	0	0	0	0	0	0	0	0	0	0	0	0	0	0	0	0	0
64	0	0	0	0	0	0	0	0	0	0	0	0	0	0	0	0	0	0	0	0	0	0	0	0	0	0	0	0	0	0	0	0	0	0	0	0	0	0	0	0	0	0	0	0	0	0	0	0	0
65	0	0	0	0	0	0	0	0	0	0	0	0	0	0	0	0	0	0	0	0	0	0	0	0	0	0	0	0	0	0	0	0	0	0	0	0	0	0	0	0	0	0	0	0	0	0	0	0	0
66	0	0	0	0	0	0	0	0	0	0	0	0	0	0	0	0	0	0	0	0	0	0	0	0	0	0	0	0	0	0	0	0	0	0	0	0	0	0	0	0	0	0	0	0	0	0	0	0	0
67	0	0	0	0	0	0	0	0	0	0	0	0	0	0	0	0	0	0	0	0	0	0	0	0	0	0	0	0	0	0	0	0	0	0	0	0	0	0	0	0	0	0	0	0	0	0	0	0	0
68	0	0	0	0	0	0	0	0	0	0	0	0	0	0	0	0	0	0	0	0	0	0	0	0	0	0	0	0	0	0	0	0	0	0	0	0	0	0	0	0	0	0	0	0	0	0	0	0	0
69	0	0	0	0	0	0	0	0	0	0	0	0	0	0	0	0	0	0	0	0	0	0	0	0	0	0	0	0	0	0	0	0	0	0	0	0	0	0	0	0	0	0	0	0	0	0	0	0	0
70	0	0	0	0	0	0	0	0	0	0	0	0	0	0	0	0	0	0	0	0	0	0	0	0	0	0	0	0	0	0	0	0	0	0	0	0	0	0	0	0	0	0	0	0	0	0	0	0	0
[truncated: 8 more columns]

## Sheet: Table S15
Table S15. Coverage for Each Repeat Class and Divergence (Kimura) in Ditylenchus weischeri.
Div	DNA	DNA/CMC-Chapaev	DNA/CMC-EnSpm	DNA/Ginger-2	DNA/IS3EU	DNA/Kolobok-T2	DNA/MULE-MuDR	DNA/MULE-NOF	DNA/Maverick	DNA/Merlin	DNA/Novosib	DNA/P	DNA/PIF-Harbinger	DNA/PIF-Spy	DNA/PiggyBac	DNA/Sola-1	DNA/Sola-2	DNA/TcMar-Ant1	DNA/TcMar-Fot1	DNA/TcMar-Mariner	DNA/TcMar-Pogo	DNA/TcMar-Tc1	DNA/TcMar-Tc2	DNA/TcMar-Tc4	DNA/TcMar-Tigger	DNA/TcMar-m44	DNA/Zator	DNA/Zisupton	DNA/hAT	DNA/hAT-Ac	DNA/hAT-Blackjack	DNA/hAT-Tag1	DNA/hAT-Tip100	DNA/hAT-hAT19	DNA/hAT-hATm	DNA/hAT-hATw	DNA/hAT-hATx	DNA/hAT-hobo	LINE/CR1	LINE/I	LINE/I-Jockey	LINE/L1	LINE/Penelope	LTR	LTR/Copia	LTR/ERV1	LTR/ERVK	LTR/ERVL	LTR/ERVL-MaLR
0	3294	0	21318	0	200	29437	46421	7049	4174	34884	0	0	97395	74	53923	2904	129	0	0	334075	38036	373283	96812	12291	8225	1707	154630	3367	151344	137694	40486	2779	211	247	0	0	28	2122	5443	189	11157	328	2785	0	30536	173	565	0	109
1	16862	0	30541	0	12860	1452	38201	0	12817	77977	128	0	21918	63	153737	4349	380	0	225	288780	105559	246852	132920	4941	31312	6155	124104	685	215411	203966	30798	4886	144	1211	70	0	120	0	32425	2503	5403	1164	3959	0	21983	71	150	0	0
2	18467	71	10583	3023	18314	129	44016	504	6463	71802	39	0	22939	859	43179	2475	317	0	52	166358	103693	220354	119244	2664	35565	4124	31954	576	96886	207953	28253	10484	554	1426	518	84	44	573	36756	349	3018	1311	5652	14	33576	517	137	49	2128
3	26213	3121	9768	6272	3165	288	63094	308	7680	54903	44	0	13891	2653	14759	752	130	0	300	100928	117458	128705	67036	1212	38730	2729	17229	2488	56444	155274	17366	16729	965	624	695	62	304	740	24473	1388	5194	3220	2766	161	25238	657	712	173	1997
4	30906	1792	12178	5578	1642	451	75264	479	5023	33175	0	0	12442	3933	10385	968	580	0	329	91681	63573	114366	74020	665	46186	2264	9244	3022	51210	111536	16280	16713	1654	2277	63	0	1196	2130	11535	1199	2453	6249	1063	1386	18603	3985	5340	0	3252
5	14525	1383	16577	2134	167	776	57123	175	5915	22560	144	808	8366	8798	8961	927	1118	75	1372	44685	52458	103467	105475	290	35240	1295	6231	3489	68835	81139	14824	14778	5939	2801	724	184	1824	2545	9566	2217	2979	8237	302	396	14784	113	1880	0	4101
6	13167	5924	10365	958	99	181	75211	1160	7317	21085	0	992	11598	5762	1698	1077	970	0	769	27980	53292	78510	92399	244	25113	492	1520	2467	81385	70528	12752	13684	2981	940	504	517	997	6806	7618	1166	2857	11283	399	230	19125	225	5515	0	2550
7	15268	3248	6972	2400	414	2464	44497	2561	16276	21202	227	177	10210	7563	6796	641	1211	0	1570	25184	43841	57232	76560	947	19405	290	920	2802	75257	59026	13988	12484	3775	708	469	684	850	3671	3059	1599	4124	12252	183	777	20932	42	2693	353	1290
8	20369	1050	8750	577	659	969	46739	1458	9463	16704	115	0	10450	9474	1400	1223	1093	38	1828	16748	32838	31482	90404	678	17213	280	790	2653	58676	63750	9393	14199	2204	1240	85	1745	957	3973	2292	703	5832	14050	434	870	19947	430	3921	581	1842
9	18348	176	12857	621	1131	4348	60075	3205	10745	15401	412	0	9235	8569	2431	1958	617	0	2020	21696	24307	27714	88867	936	12967	258	891	1947	52222	66911	9464	12712	3262	3099	339	2616	553	4308	519	1443	5520	15437	286	409	17664	548	5000	47	2529
10	16655	2892	9103	509	51	812	56305	3359	13643	12716	134	0	9176	16058	2361	1458	1002	250	4134	15253	23946	33863	113579	619	13618	325	108	1959	50000	58914	8704	7062	4901	640	220	3148	835	4026	1007	994	4874	15258	314	778	20536	534	5015	1460	2466
11	21793	2268	10068	434	821	1272	45878	1701	8021	17058	2472	0	10538	19782	1375	2606	315	491	4540	16807	21051	45677	137688	1191	13145	195	1066	2281	49261	55347	15513	8546	2711	1308	1339	3559	2614	3460	4781	827	6431	18808	744	496	19387	510	4254	0	2523
12	25565	850	10422	774	1167	541	55262	1901	8236	15743	391	404	9261	20996	1538	3485	314	467	2576	15843	25418	73670	164553	669	14110	341	146	1201	43620	60941	24647	10992	5010	570	2016	2637	2811	3016	920	1476	7145	19404	686	1324	15265	1772	5628	561	1949
13	22902	2640	8046	412	167	618	49927	1765	5825	21716	1752	198	3930	20066	2891	2778	449	1102	3335	13348	23270	78696	177920	823	12583	0	511	2121	32799	61450	15189	9771	5792	1081	2990	1937	1466	4967	431	1600	6580	18236	674	1194	13455	387	6203	444	2228
14	35847	2474	7637	164	2787	1075	65672	1652	5128	22299	2279	196	7899	23355	2115	2399	161	3121	4220	9265	30399	76238	170571	641	16975	153	642	2353	35856	57589	24579	12131	4354	1004	2478	1499	1335	2524	309	1213	3240	17556	495	637	11296	417	5781	193	2065
15	27923	1602	7872	682	632	1032	55915	1378	6814	25137	1171	56	7239	22169	3004	1745	313	3215	4025	14514	43258	76540	185130	1037	22157	394	361	1042	36103	68023	19493	14394	4342	3677	1846	777	1547	3326	1438	2039	3405	13955	318	1159	11856	827	5662	156	1400
16	23226	4616	9060	276	731	1338	54533	1220	7066	28122	951	452	6200	17836	4486	3039	667	3229	2453	14099	38325	79748	161481	503	23425	324	447	1809	36372	64541	25911	13667	4827	2524	965	859	1290	3474	722	1050	2224	14739	448	486	13655	767	4982	149	1407
17	18205	2457	7646	1129	770	1484	50959	641	6077	34513	1715	0	6008	21125	4483	3137	400	5743	3243	15076	44302	96419	163435	824	21553	14	1068	2396	38430	67834	16255	22330	6421	2210	1135	1540	567	3157	1883	857	2574	12269	691	546	15587	702	6136	163	1405
18	18436	3244	7259	748	467	1851	59689	1939	3082	37210	2826	297	6005	14359	6558	1530	302	4904	1274	17435	59664	106732	169803	1890	19420	74	1124	2741	47124	67876	22119	24643	4090	327	1298	1445	454	2828	936	1305	2220	12609	357	166	12948	581	4588	248	917
19	17341	1576	7197	623	1743	136	54316	757	2460	37087	2376	127	4999	11811	7059	314	167	5115	1524	19382	49112	124233	185643	1632	18545	0	1904	2139	50924	70749	22989	20459	4901	2826	653	461	424	2203	1889	772	1720	7960	403	542	9697	821	4646	406	1079
20	12764	2757	9392	800	1447	805	56399	1484	2548	43165	1902	415	15652	11819	3910	1526	278	3733	2315	23585	48753	104724	180112	2639	21471	0	1224	1387	51368	72939	19524	26135	3780	1080	1795	242	51	2777	1746	1196	1853	7189	69	518	9566	668	4670	212	727
21	12378	2711	9898	354	242	118	45463	569	4022	45690	1576	238	10971	10173	4872	1168	75	3275	1756	20019	55017	119783	179328	1189	21174	294	92	1516	59735	72302	21930	19554	3506	477	1345	585	328	4773	1116	449	1778	7424	272	593	9595	828	2440	114	210
22	12127	2600	9205	633	724	0	55888	454	2204	49675	1323	599	9085	7003	9382	560	473	2992	1122	17194	70293	103686	193250	1323	21328	76	555	898	51075	73625	17135	22424	2637	1181	1223	793	217	2297	1767	614	902	7734	323	408	9084	112	2207	975	949
23	12344	2804	9793	851	249	0	47583	2555	941	50641	1200	614	8488	7004	5702	1586	305	3027	1518	20354	68215	99278	168976	1327	19397	60	361	1281	46443	76724	15456	20769	2355	2731	248	538	124	2454	2539	71	1499	6486	101	273	9763	616	1681	1079	452
24	12747	3742	8835	810	846	307	59146	2315	1003	44127	1086	817	9880	6096	2296	397	578	2263	897	22450	79206	100892	154058	521	19152	0	135	941	45120	73842	13516	21003	2939	2388	1076	1178	971	2383	1211	564	1174	8175	55	324	7468	253	1505	1197	784
25	10990	1411	7175	635	124	0	63517	1568	737	38047	517	630	10848	5354	4009	44	580	1347	754	22008	72132	115679	150514	717	19353	97	248	712	45786	78009	15602	16395	3781	3138	1067	36	1803	2127	1043	161	328	7810	153	267	7202	95	1604	895	320
26	9183	3963	9600	184	137	101	55011	1011	1873	39971	1771	317	11094	4342	3516	126	673	1067	857	21709	88072	89993	153686	878	14970	0	0	531	43771	57147	16752	19930	4019	2913	1269	1036	876	2026	1636	0	371	5274	0	0	6563	442	1495	562	125
27	8654	1303	4233	297	89	475	46447	366	2429	40362	1019	749	7234	3719	3371	263	175	1588	519	23449	93405	90082	168143	1086	13604	0	221	828	35717	63762	12494	11734	3870	7767	124	860	202	2288	4724	195	64	5970	177	243	6329	314	714	595	77
28	11044	1949	4191	185	77	495	48562	369	1320	25960	1450	402	6323	1895	3211	292	147	1732	761	20372	106360	80695	132303	787	11329	0	294	791	37955	56072	13955	8276	2307	2708	444	531	1418	1378	2449	0	849	4990	0	264	4014	393	764	261	106
29	6796	2148	5080	74	418	464	50201	185	1008	30788	738	395	6527	1703	9324	544	448	662	451	26680	101735	67166	113053	724	10901	0	36	1225	31034	53073	9900	7723	2524	605	917	399	1338	2072	3994	0	0	3672	0	281	7114	436	358	640	290
30	6529	2924	5576	0	0	449	49802	220	732	31725	529	96	6807	1539	4075	250	69	343	899	20038	95300	78834	104401	778	8284	0	141	1209	32603	40381	11484	6776	2379	791	793	322	813	1568	2941	0	117	3659	0	167	4900	38	202	1540	128
31	6726	5423	2730	108	0	0	45053	112	637	31055	615	346	8215	879	3381	202	0	804	0	20765	62909	60603	94707	399	6621	0	0	733	25805	38051	6891	10041	7449	0	2069	10	114	1178	2087	0	0	3332	0	120	2749	0	260	1045	40
32	6721	3148	4158	0	260	775	43958	223	2410	17576	328	309	4208	429	4649	66	71	118	297	19752	74091	67605	80773	107	6277	0	47	417	19336	49123	12936	12276	4960	0	877	219	570	975	1559	0	0	3019	0	0	3405	0	334	1526	82
33	4958	2319	2060	179	528	267	38122	228	2455	19642	81	170	6387	209	3309	103	43	48	669	16557	58838	53412	63926	104	4977	0	148	542	15385	30556	10021	5716	7295	0	1696	210	873	369	2303	0	0	2217	0	31	2545	0	239	6798	0
34	5696	1219	2329	0	347	863	38047	100	719	12833	115	173	4416	212	2270	0	10	169	0	12964	37434	50845	49985	224	2830	0	0	172	14417	33594	8795	6031	3216	0	1136	290	743	394	1602	0	135	1453	0	120	1895	183	184	4658	111
35	8637	2242	5152	0	0	157	32759	0	983	14037	125	0	4708	259	3648	158	37	114	0	7730	29742	31000	45357	149	2295	0	0	332	9150	27925	8756	3502	1369	0	748	184	19	386	1902	0	0	1573	0	0	1716	134	49	1457	0
36	6401	2530	2506	0	504	596	37381	0	608	7943	194	0	5274	180	5320	68	0	308	0	5713	28955	24974	30424	0	3819	0	52	63	5528	23925	6853	1858	4428	0	360	142	53	707	1002	0	0	2033	0	0	1621	0	49	1237	83
37	2268	4124	1839	0	397	664	33415	0	1370	8172	60	0	4893	0	4025	105	0	0	0	5969	18555	17290	23411	0	1597	0	0	215	4519	21545	7482	659	1508	0	0	0	0	238	2657	0	0	2397	0	0	1136	102	114	824	90
38	6174	5055	3431	0	197	1113	28041	0	827	6928	0	0	7246	0	1715	0	81	0	0	3615	14441	12652	18809	209	718	0	105	0	3023	18715	8341	2637	8171	0	0	0	391	262	2362	0	0	2209	0	0	1062	0	183	368	0
39	1263	4138	1529	0	185	1814	22458	123	2386	5796	0	0	2672	255	2260	0	0	0	0	4263	8383	11500	10966	0	966	0	0	0	1041	14267	5476	2937	673	0	134	0	0	852	2734	0	0	1100	0	0	796	0	0	0	0
40	2004	5882	1299	0	0	1196	25251	547	309	2536	0	0	5147	0	1282	61	0	0	236	2343	6976	6097	8648	0	364	0	0	0	1311	9652	3539	456	2139	0	0	0	0	139	2826	0	0	513	0	0	894	0	0	363	0
41	469	4649	628	0	0	2084	16873	119	783	1554	0	0	424	0	3332	0	0	0	0	1580	6510	7050	5153	0	367	0	0	0	1051	8480	2384	0	0	0	0	0	0	131	625	0	0	641	0	0	1393	0	0	472	0
42	586	3102	0	0	0	396	12538	116	2694	1587	0	0	0	0	1612	0	0	0	0	2489	3696	3617	2670	0	643	0	0	0	1037	4028	1447	341	1135	0	0	0	0	488	2251	0	0	0	0	0	873	0	101	235	0
43	936	250	336	0	0	0	6305	269	482	1334	0	0	431	0	2246	0	0	0	0	668	4752	1560	2039	0	75	0	0	0	500	3610	2722	155	0	0	0	0	0	0	908	0	0	327	0	0	743	0	0	0	0
44	980	1044	0	0	0	206	6588	743	0	206	0	0	333	0	1772	0	0	0	0	0	3735	1235	1074	0	125	0	0	0	561	1384	1277	0	437	0	0	0	0	0	1675	0	0	0	0	0	153	0	0	0	0
45	11	1532	24	0	0	0	5978	305	1396	184	0	0	0	0	0	0	0	0	0	0	2709	868	352	0	0	0	0	0	0	387	625	133	0	0	0	0	0	0	430	0	0	0	0	0	457	0	0	0	0
46	0	0	0	0	0	0	4043	0	47	217	0	0	129	0	832	0	0	0	0	313	1596	445	540	0	0	0	0	0	0	0	258	413	279	0	0	0	0	0	430	0	0	0	0	0	220	0	0	0	0
47	0	44	0	0	0	0	1723	114	0	0	0	0	0	0	410	0	0	0	0	122	1575	135	97	0	0	0	0	0	0	185	414	0	0	0	0	0	0	0	0	0	0	0	0	0	0	0	0	0	0
48	0	0	0	0	0	0	1649	0	0	0	0	0	396	0	0	0	0	0	0	127	1393	230	71	0	0	0	0	0	0	0	0	0	158	0	0	0	0	0	317	0	0	0	0	0	5	0	0	0	0
49	0	216	0	0	0	0	1328	0	64	0	0	0	166	0	0	0	0	0	0	0	582	0	52	0	0	0	0	0	0	13	0	0	0	0	0	0	0	0	0	0	0	0	0	0	2	0	0	0	0
50	0	0	0	0	0	0	891	0	0	0	0	0	0	0	0	0	0	0	0	0	524	0	0	0	0	0	0	0	0	79	0	0	0	0	0	0	0	0	0	0	0	0	0	0	8	0	0	0	0
51	0	0	0	0	0	0	555	0	0	0	0	0	0	0	0	0	0	0	0	0	121	0	0	0	0	0	0	0	0	0	0	0	0	0	0	0	0	0	0	0	0	0	0	0	0	0	0	0	0
52	0	0	0	0	0	0	135	0	0	0	0	0	0	0	0	0	0	0	0	0	187	0	0	0	0	0	0	0	0	188	0	0	0	0	0	0	0	0	0	0	0	0	0	0	0	0	0	0	0
53	0	0	0	0	0	0	0	0	0	0	0	0	0	0	0	0	0	0	0	0	25	0	0	0	0	0	0	0	0	242	0	0	0	0	0	0	0	0	0	0	0	0	0	0	0	0	0	0	0
54	0	0	0	0	0	0	0	0	0	0	0	0	0	0	0	0	0	0	0	0	0	0	0	0	0	0	0	0	0	0	0	0	0	0	0	0	0	0	0	0	0	0	0	0	0	0	0	0	0
55	0	0	0	0	0	0	0	0	0	0	0	0	0	0	0	0	0	0	0	0	0	0	0	0	0	0	0	0	0	0	91	0	0	0	0	0	0	0	0	0	0	0	0	0	0	0	0	0	0
56	0	0	0	0	0	0	0	0	0	0	0	0	0	0	0	0	0	0	0	0	0	0	0	0	0	0	0	0	0	0	0	0	0	0	0	0	0	0	0	0	0	0	0	0	0	0	0	0	0
57	0	0	0	0	0	0	81	0	0	0	0	0	0	0	0	0	0	0	0	0	0	0	0	0	0	0	0	0	0	0	0	0	0	0	0	0	0	0	0	0	0	0	0	0	0	0	0	0	0
58	0	0	0	0	0	0	0	0	0	0	0	0	0	0	0	0	0	0	0	0	0	0	0	0	0	0	0	0	0	0	0	0	0	0	0	0	0	0	0	0	0	0	0	0	0	0	0	0	0
59	0	0	0	0	0	0	0	0	0	0	0	0	0	0	0	0	0	0	0	0	0	0	0	0	0	0	0	0	0	0	0	0	0	0	0	0	0	0	0	0	0	0	0	0	27	0	0	0	0
60	0	0	0	0	0	0	0	0	0	0	0	0	0	0	0	0	0	0	0	0	0	0	0	0	0	0	0	0	0	0	0	0	0	0	0	0	0	0	0	0	0	0	0	0	0	0	0	0	0
61	0	0	0	0	0	0	0	0	0	0	0	0	0	0	0	0	0	0	0	0	0	0	0	0	0	0	0	0	0	0	0	0	0	0	0	0	0	0	0	0	0	0	0	0	0	0	0	0	0
62	0	0	0	0	0	0	0	0	0	0	0	0	0	0	0	0	0	0	0	0	0	0	0	0	0	0	0	0	0	0	0	0	0	0	0	0	0	0	0	0	0	0	0	0	0	0	0	0	0
63	0	0	0	0	0	0	0	0	0	0	0	0	0	0	0	0	0	0	0	0	0	0	0	0	0	0	0	0	0	0	0	0	0	0	0	0	0	0	0	0	0	0	0	0	0	0	0	0	0
64	0	0	0	0	0	0	0	0	0	0	0	0	0	0	0	0	0	0	0	0	0	0	0	0	0	0	0	0	0	0	0	0	0	0	0	0	0	0	0	0	0	0	0	0	0	0	0	0	0
65	0	0	0	0	0	0	0	0	0	0	0	0	0	0	0	0	0	0	0	0	0	0	0	0	0	0	0	0	0	0	0	0	0	0	0	0	0	0	0	0	0	0	0	0	0	0	0	0	0
66	0	0	0	0	0	0	0	0	0	0	0	0	0	0	0	0	0	0	0	0	0	0	0	0	0	0	0	0	0	0	0	0	0	0	0	0	0	0	0	0	0	0	0	0	0	0	0	0	0
67	0	0	0	0	0	0	0	0	0	0	0	0	0	0	0	0	0	0	0	0	0	0	0	0	0	0	0	0	0	0	0	0	0	0	0	0	0	0	0	0	0	0	0	0	0	0	0	0	0
68	0	0	0	0	0	0	0	0	0	0	0	0	0	0	0	0	0	0	0	0	0	0	0	0	0	0	0	0	0	0	0	0	0	0	0	0	0	0	0	0	0	0	0	0	0	0	0	0	0
69	0	0	0	0	0	0	0	0	0	0	0	0	0	0	0	0	0	0	0	0	0	0	0	0	0	0	0	0	0	0	0	0	0	0	0	0	0	0	0	0	0	0	0	0	0	0	0	0	0
70	0	0	0	0	0	0	0	0	0	0	0	0	0	0	0	0	0	0	0	0	0	0	0	0	0	0	0	0	0	0	0	0	0	0	0	0	0	0	0	0	0	0	0	0	0	0	0	0	0
[truncated: 6 more columns]

## Sheet: Table S16
Table S16. Coverage for Each Repeat Class and Divergence (Kimura) in Globodera ellingtonae.
Div	DNA	DNA/CMC-EnSpm	DNA/CMC-Transib	DNA/Ginger-1	DNA/MULE-MuDR	DNA/Maverick	DNA/Merlin	DNA/P	DNA/PIF-Harbinger	DNA/PiggyBac-X	DNA/Sola-2	DNA/TcMar-ISRm11	DNA/TcMar-Mariner	DNA/TcMar-Tc1	DNA/TcMar-Tc2	DNA/TcMar-Tc4	DNA/TcMar-Tigger	DNA/Zisupton	DNA/hAT	DNA/hAT-Ac	DNA/hAT-Blackjack	DNA/hAT-Charlie	DNA/hAT-Tag1	DNA/hAT-Tip100	DNA/hAT-hAT19	DNA/hAT-hATx	LINE/CR1	LINE/I-Jockey	LINE/L1	LTR	LTR/Copia	LTR/Gypsy	LTR/Pao	SINE/5S	SINE/ID	SINE/U	SINE/tRNA	SINE/tRNA-Deu
0	494	4186	522	368	772	1849	1631	42	9559	50	162	0	94	3060	8220	160	34	64	1503	20864	223	506	3150	268	1573	3851	2885	0	508	52	228	120086	46599	1134	0	1064	171	5650
1	5619	7158	1519	1534	935	6338	343	52	3915	0	863	0	281	9179	9898	317	4949	469	1401	63717	160	1836	1772	1036	5113	8235	85	0	486	1276	6231	69606	1019	4560	0	905	60	9664
2	6324	8820	3048	1285	1487	44769	2725	586	5663	0	592	2240	511	10886	7208	398	6431	170	3276	87943	623	2133	567	6445	7333	13937	3299	0	4229	1001	1653	64465	14897	6341	57	3059	96	15061
3	13012	4594	11802	4628	8302	61836	4678	57	6357	0	2933	4237	1014	4579	10236	1181	11647	307	3293	93797	2254	2307	367	6339	15220	7192	1234	37	12079	582	2647	29192	8452	1527	0	809	95	11192
4	16015	3035	16538	1014	5017	43225	1660	479	6389	0	2867	2676	2095	7268	11936	5867	8018	647	5248	99626	4048	1953	725	3603	21672	6357	2477	0	8129	254	2066	26229	6393	1897	0	517	498	7353
5	12956	4046	21079	461	3990	50611	2903	350	8057	3110	5457	2406	9255	11812	17983	9281	3685	246	4885	73626	3028	1599	552	2969	25249	4356	653	542	5427	116	0	39644	2702	1350	297	1821	970	5143
6	11614	6578	18899	62	6711	31611	2064	412	4052	3286	11483	4632	5180	10703	13860	4549	4815	251	3784	62340	3338	477	197	2194	29680	1826	916	68	5706	51	456	50393	11877	1637	153	0	1163	4317
7	11720	9895	14907	73	2400	47268	1417	1148	2464	2341	10791	2848	2342	8478	11836	3896	3600	114	3975	52142	1263	872	1503	2949	19433	3234	559	0	7274	199	0	32873	14391	1048	4422	520	1505	3789
8	9603	7681	18198	142	1998	43262	1812	792	2503	1480	8821	1373	7429	5739	13452	4310	1475	0	3519	56733	1447	1640	689	3066	15752	1348	357	41	7947	0	37	25026	12164	0	1441	188	946	3029
9	13561	10366	15251	67	1832	20163	1007	1002	2850	2538	8481	1841	3857	5780	12717	6185	1124	174	5160	50447	1651	1404	485	3056	15312	1972	443	122	10735	45	103	21483	7199	185	1063	176	976	3162
10	10976	8087	16957	0	2544	28970	1981	1163	2273	1536	8655	310	6871	7783	9518	9829	710	60	5367	45133	1110	920	610	4247	11600	1312	552	206	9999	0	0	18763	13542	263	1804	0	970	1450
11	13065	7600	12610	139	1211	17124	1675	141	2003	1854	5389	516	4233	5692	7218	8909	117	98	5341	41798	858	1290	416	3200	11832	1683	412	0	11063	209	42	20205	8537	271	320	0	1438	1386
12	10398	6399	11552	43	1643	15731	1149	264	2506	88	7203	741	6158	7553	7319	7663	618	0	4190	49238	1687	1081	287	3558	9770	2081	230	195	12333	0	17	17657	8003	256	1565	0	2162	2383
13	11986	6810	15233	67	2672	13190	618	267	2877	1515	7269	1012	5792	8848	8551	6046	60	35	5714	43732	1028	1431	732	3675	12483	1485	0	410	12810	0	0	15389	11417	679	589	126	3339	1873
14	7355	6843	12516	0	1653	17916	810	0	3552	1253	6581	916	1712	9647	3746	6469	194	46	2926	46133	1323	1346	457	4119	13004	1517	415	0	12756	40	72	13539	1236	0	1856	544	1505	1533
15	5551	6445	11431	0	2838	13396	670	99	2371	1755	7906	0	1768	10557	4094	5932	459	0	4143	43005	990	1447	400	2153	14168	1703	661	119	12284	0	87	11265	8436	149	640	81	3011	943
16	6269	5419	9848	0	3466	13482	887	82	2636	153	6764	231	156	8220	4360	7418	739	134	3955	40139	1143	1054	358	3902	8278	1684	148	217	11184	0	8	11921	6117	55	1310	0	2964	1278
17	8094	4457	10166	0	2136	10834	203	0	2991	155	6383	0	851	7767	2861	6234	592	74	2700	37590	1394	539	382	3959	11292	1035	944	0	9127	0	0	12641	3266	222	641	381	1162	1162
18	4327	5410	7525	0	2718	13434	669	0	1483	1249	3854	442	1711	7771	3317	6846	205	0	1197	30430	726	575	860	2988	8035	1757	98	513	10335	0	14	12107	4932	168	105	71	2949	1545
19	4176	3585	7427	0	1758	9197	626	0	2453	1711	4876	140	876	5919	1894	6209	1047	0	2737	32034	514	667	350	2256	6659	2295	0	177	9678	0	46	10957	7941	0	1239	223	638	989
20	3852	4196	4969	0	2373	6982	155	0	2489	1792	3058	0	685	6660	1480	5306	718	0	2356	20802	1119	602	255	1960	12043	1223	165	212	6662	0	161	15296	4177	186	362	107	2015	1222
21	4728	3277	3413	0	1177	12276	224	0	1447	1006	3761	0	757	5935	1497	5553	1099	0	2148	18387	543	1037	253	1342	6900	1084	66	307	4486	114	145	15772	6805	285	762	72	1041	722
22	1934	2312	4032	0	885	11422	268	0	916	417	3462	128	116	4489	1624	3952	1374	0	1596	14901	689	931	344	1903	7364	1342	156	389	4411	0	505	12974	10469	0	0	0	3030	1510
23	1948	3520	3473	0	292	15071	285	0	1506	0	3382	0	93	4022	2046	4660	1434	0	932	13321	147	63	123	974	5719	642	0	458	3558	0	133	13702	6167	164	486	0	1655	492
24	1344	2206	3197	0	1188	5582	202	0	902	460	2760	0	0	3144	1113	4719	3505	0	385	11487	361	301	179	1002	3336	701	0	469	1806	89	152	12403	6265	278	447	74	1504	624
25	1403	1122	1914	0	825	6705	442	0	1117	0	2201	0	0	3167	1137	2493	1221	0	180	6806	1134	251	160	886	3168	320	0	284	1554	216	265	9821	4849	0	570	86	1701	460
26	1036	1050	2949	0	2534	9897	76	0	491	616	1455	0	0	3026	1944	3389	1460	0	738	6279	449	138	0	595	2158	353	0	446	885	0	163	15067	4099	0	393	114	605	118
27	1197	1218	1357	0	609	9412	123	0	1051	0	2327	0	242	2004	1613	974	136	0	811	3739	798	437	0	194	1318	564	0	76	861	205	100	8294	2932	0	315	0	149	198
28	573	507	786	0	166	15716	160	0	423	464	1356	0	201	1208	1033	1169	79	0	0	3858	133	169	85	332	1421	338	0	65	303	0	22	15031	3681	0	0	0	480	186
29	457	460	420	0	504	10495	113	0	183	0	769	0	0	1224	952	1068	0	0	165	1758	247	227	0	244	1442	363	0	433	122	0	70	12211	3537	0	455	0	166	0
30	780	72	209	0	0	14249	161	0	965	0	27	0	0	1294	433	201	350	0	0	1942	65	129	0	0	668	175	0	0	95	101	0	14597	2295	0	148	0	273	0
31	292	88	235	0	295	9521	108	0	837	0	469	0	0	858	179	116	0	0	0	1182	164	13	0	166	272	92	0	0	1085	106	0	17230	2214	0	0	69	0	0
32	489	29	311	0	930	10168	105	0	97	0	122	0	93	1353	983	228	157	0	0	845	0	0	0	470	235	95	0	0	198	12	79	19501	3361	0	532	0	661	0
33	164	96	147	0	365	5004	0	0	670	0	242	0	0	2406	963	283	0	0	100	551	461	0	79	0	109	42	0	0	0	108	4	16354	10642	0	1013	0	0	0
34	536	0	0	0	430	9256	0	0	321	321	0	0	0	1096	896	0	0	0	0	491	0	0	0	112	105	0	0	70	207	0	9	18612	5831	0	0	0	0	0
35	1254	0	0	0	0	15224	0	0	0	0	223	0	0	1215	682	80	0	0	0	625	150	0	0	164	0	0	0	0	26	0	0	23583	10470	0	0	0	45	0
36	67	0	0	0	67	5386	0	0	95	183	0	0	0	86	112	0	0	0	0	787	132	0	0	0	0	0	0	0	0	23	166	28911	5339	0	0	0	0	0
37	0	77	0	0	1363	12334	0	103	0	228	0	0	0	0	188	0	0	0	0	343	0	0	0	0	0	0	0	0	0	0	0	28119	3977	0	179	0	0	0
38	0	0	0	0	670	11869	84	0	95	0	0	0	0	142	452	0	0	0	0	0	0	0	0	0	0	0	448	0	0	0	0	10497	6358	0	0	0	0	0
39	0	0	0	0	0	7492	0	0	0	0	0	0	0	0	0	0	0	0	0	187	0	0	0	0	0	0	0	0	0	0	0	19057	8265	0	0	0	0	0
40	0	0	37	0	161	7872	0	0	0	0	0	0	0	0	336	0	0	0	0	707	0	0	0	0	0	0	0	0	0	0	0	20487	5738	0	0	0	0	0
41	0	0	0	0	109	5950	91	0	0	443	0	0	0	0	0	0	0	0	0	0	0	0	0	0	0	0	0	0	43	0	0	19212	3393	0	0	0	0	0
42	0	0	64	0	0	3709	0	0	0	444	0	0	0	184	31	0	0	0	0	597	0	0	0	0	0	0	0	0	0	0	0	8693	2781	0	0	0	0	0
43	0	0	0	0	0	1576	0	0	0	0	0	0	0	183	0	0	0	0	0	128	0	0	0	0	0	0	0	0	0	0	0	9958	3995	0	0	0	0	0
44	0	0	0	0	0	3853	0	0	0	0	0	0	0	202	0	0	0	0	0	0	0	0	0	0	0	0	0	0	0	0	0	4200	2068	0	0	0	0	0
45	0	0	0	0	0	1444	0	0	0	0	0	0	0	0	0	0	0	0	0	0	0	0	0	0	0	0	0	0	0	0	0	1946	3071	0	0	0	0	0
46	0	0	0	0	203	0	0	0	0	0	0	0	0	0	0	0	0	0	0	0	0	0	0	0	0	0	0	0	0	0	0	1238	3397	0	0	0	0	0
47	0	0	0	0	0	0	0	0	0	0	0	0	0	0	0	0	0	0	0	0	0	0	0	0	0	0	0	0	0	0	0	1032	243	0	0	0	0	0
48	0	0	0	0	0	0	0	0	0	0	0	0	0	0	0	0	0	0	0	0	0	0	0	0	0	0	0	0	0	0	0	0	302	0	0	0	0	0
49	0	0	0	0	0	354	0	0	0	0	0	0	0	0	0	0	0	0	0	72	0	0	0	0	0	0	0	0	0	0	0	0	599	0	0	0	0	0
50	0	0	0	0	0	0	0	0	0	0	0	0	0	0	0	0	0	0	0	0	0	0	0	0	0	0	0	0	0	0	0	0	0	0	0	0	0	0
51	0	0	0	0	0	0	0	0	0	0	0	0	0	0	0	0	0	0	0	72	0	0	0	0	0	0	0	0	0	0	0	0	0	0	0	0	0	0
52	0	0	0	0	0	0	0	0	0	0	0	0	0	0	0	0	0	0	0	0	0	0	0	0	0	0	0	0	0	0	0	474	0	0	0	0	0	0
53	0	0	0	0	0	0	0	0	0	0	0	0	0	0	0	0	0	0	0	0	0	0	0	0	0	0	0	0	0	0	0	0	449	0	0	0	0	0
54	0	0	0	0	0	0	0	0	0	0	0	0	0	0	0	0	0	0	0	0	0	0	0	0	0	0	0	0	0	0	0	384	0	0	0	0	0	0
55	0	0	0	0	0	0	0	0	0	0	0	0	0	0	0	0	0	0	0	0	0	0	0	0	0	0	0	0	0	0	0	0	0	0	0	0	0	0
56	0	0	0	0	0	0	0	0	0	0	0	0	0	0	0	0	0	0	0	0	0	0	0	0	0	0	0	0	0	0	0	387	0	0	0	0	0	0
57	0	0	0	0	0	0	0	0	0	0	0	0	0	0	0	0	0	0	0	0	0	0	0	0	0	0	0	0	0	0	0	0	0	0	0	0	0	0
58	0	0	0	0	0	0	0	0	0	0	0	0	0	0	0	0	0	0	0	0	0	0	0	0	0	0	0	0	0	0	0	0	0	0	0	0	0	0
59	0	0	0	0	0	0	0	0	0	0	0	0	0	0	0	0	0	0	0	0	0	0	0	0	0	0	0	0	0	0	0	0	0	0	0	0	0	0
60	0	0	0	0	0	0	0	0	0	0	0	0	0	0	0	0	0	0	0	0	0	0	0	0	0	0	0	0	0	0	0	0	0	0	0	0	0	0
61	0	0	0	0	0	0	0	0	0	0	0	0	0	0	0	0	0	0	0	0	0	0	0	0	0	0	0	0	0	0	0	0	0	0	0	0	0	0
62	0	0	0	0	0	0	0	0	0	0	0	0	0	0	0	0	0	0	0	0	0	0	0	0	0	0	0	0	0	0	0	0	0	0	0	0	0	0
63	0	0	0	0	0	0	0	0	0	0	0	0	0	0	0	0	0	0	0	0	0	0	0	0	0	0	0	0	0	0	0	0	0	0	0	0	0	0
64	0	0	0	0	0	0	0	0	0	0	0	0	0	0	0	0	0	0	0	0	0	0	0	0	0	0	0	0	0	0	0	0	0	0	0	0	0	0
65	0	0	0	0	0	0	0	0	0	0	0	0	0	0	0	0	0	0	0	0	0	0	0	0	0	0	0	0	0	0	0	0	0	0	0	0	0	0
66	0	0	0	0	0	0	0	0	0	0	0	0	0	0	0	0	0	0	0	0	0	0	0	0	0	0	0	0	0	0	0	0	0	0	0	0	0	0
67	0	0	0	0	0	0	0	0	0	0	0	0	0	0	0	0	0	0	0	0	0	0	0	0	0	0	0	0	0	0	0	0	0	0	0	0	0	0
68	0	0	0	0	0	0	0	0	0	0	0	0	0	0	0	0	0	0	0	0	0	0	0	0	0	0	0	0	0	0	0	0	0	0	0	0	0	0
69	0	0	0	0	0	0	0	0	0	0	0	0	0	0	0	0	0	0	0	0	0	0	0	0	0	0	0	0	0	0	0	0	0	0	0	0	0	0
70	0	0	0	0	0	0	0	0	0	0	0	0	0	0	0	0	0	0	0	0	0	0	0	0	0	0	0	0	0	0	0	0	0	0	0	0	0	0

## Sheet: Table S17
Table S17. Coverage for Each Repeat Class and Divergence (Kimura) in Globodera pallida.
Div	DNA	DNA/Academ-1	DNA/CMC-EnSpm	DNA/CMC-Transib	DNA/IS3EU	DNA/MULE-MuDR	DNA/Maverick	DNA/Merlin	DNA/PIF-Harbinger	DNA/Sola-2	DNA/TcMar-Mariner	DNA/TcMar-Tc1	DNA/TcMar-Tc2	DNA/TcMar-Tigger	DNA/hAT	DNA/hAT-Ac	DNA/hAT-Charlie	DNA/hAT-Tag1	DNA/hAT-Tip100	DNA/hAT-hAT19	DNA/hAT-hATx	LINE/CR1	LINE/I-Jockey	LINE/L1	LTR/Caulimovirus	LTR/ERV1	LTR/ERVK	LTR/Gypsy	LTR/Pao	SINE/5S	SINE/U	SINE/tRNA-Deu
0	1060	34	933	260	144	0	0	98	291	0	0	41	727	0	5436	8612	33	70	219	1847	507	38	38	415	146	9181	0	37502	16757	627	583	911
1	288	58	3529	119	195	88	529	358	181	0	2197	0	533	0	13528	16283	0	0	461	12990	2287	0	3233	390	661	0	361	10967	0	1852	1392	822
2	1424	142	7374	793	1179	791	49	1220	2945	85	1754	0	347	0	25459	26064	415	469	1750	17525	412	0	2515	1477	1922	0	0	11094	2876	5573	1995	2508
3	2219	1348	8122	1392	2616	1959	577	779	5298	88	4809	557	701	0	30836	37183	386	2097	2496	9752	1458	147	1281	5209	4268	0	4494	18260	964	7111	2291	4087
4	2228	3562	7953	2988	3927	2914	1462	2115	4555	217	7334	227	718	0	33973	43090	338	626	8092	9659	2630	395	836	7899	2274	0	2379	21353	10762	8081	1440	3421
5	2181	3078	7479	3943	6602	1658	1077	948	5094	509	1811	179	1204	161	36813	45960	213	272	9949	12378	5054	807	718	6117	1432	81	0	24537	2144	2579	807	2463
6	2459	1564	5999	5279	7713	4542	414	695	4944	570	583	275	1419	0	35448	46049	401	1894	15798	15283	4221	396	583	7877	300	0	32	18560	6736	2827	1242	2924
7	2591	2040	6142	5072	9064	3413	326	1325	3409	1611	2498	107	1170	810	36240	44971	563	1999	17805	24924	6160	722	904	7843	0	776	0	15238	2034	782	324	1299
8	1911	1011	3154	5085	5735	3194	7058	821	3935	1373	961	327	1738	940	33787	38289	290	2169	21741	25195	5573	414	1333	3587	121	0	0	19914	8685	918	175	2398
9	2749	1274	4245	3261	6455	3604	3375	939	5104	1626	1274	35	1585	223	32611	30358	349	2985	21548	23905	5627	742	1153	3099	896	3540	55	28845	4847	1971	0	1673
10	1461	2258	5075	3534	4730	1886	7295	900	6300	515	1706	315	2350	1431	33125	27847	325	4425	21031	23283	6080	506	677	1566	232	0	2169	32738	1573	2866	326	1896
11	1750	1659	5938	2563	5476	3749	4306	1481	9107	644	542	133	1559	575	32849	34420	761	7432	17271	24795	4207	1132	610	2584	392	0	1762	45050	3315	806	0	1194
12	1906	2153	5558	2137	2326	3712	7886	1840	9048	460	535	62	1718	2147	27143	31591	350	8413	20635	16125	4388	113	484	1867	326	0	0	31842	2277	920	301	1096
13	1373	2932	6650	3224	2786	4398	2044	2330	13088	1553	512	0	2223	994	30254	26909	278	11296	15907	16718	5368	432	279	1556	384	409	2166	32404	12448	1646	0	1737
14	1302	2236	5057	1850	4205	3976	1270	1017	12676	2079	2418	196	843	264	26367	24851	205	20350	14831	14960	5240	0	389	2279	495	1671	1267	18465	3222	1269	134	720
15	1218	3577	6567	1756	4216	5177	4234	1714	17424	1416	459	0	1384	1387	23950	26875	173	17037	13292	15135	4074	263	436	2838	0	3433	0	12774	837	849	66	641
16	1041	3748	4929	1450	2122	2565	4111	1148	12414	709	806	135	960	1023	21231	22291	105	10938	13726	10039	2586	2119	267	2386	856	2654	54	12034	1150	214	221	357
17	791	3004	3928	1715	1949	2720	9447	1920	11823	973	1038	60	1846	591	20555	20378	231	13770	9775	9730	4084	1049	520	2779	609	154	0	10570	1840	296	159	431
18	536	4060	4295	854	2160	3540	1036	1482	13677	860	57	196	1178	909	21343	19831	23	13685	10427	8813	3231	1521	524	457	0	0	552	18539	858	263	64	871
19	676	1567	5041	1056	1137	3261	5221	1014	9886	1318	474	193	1008	0	21837	17103	76	9525	7588	5738	3631	226	316	1705	0	319	452	11161	868	0	0	687
20	528	3095	2421	526	2413	1625	6242	1082	10653	586	214	139	1049	396	12943	12702	122	5194	5847	5763	1823	121	126	1669	0	0	572	22471	342	279	0	397
21	942	3210	2439	962	954	2192	1292	1161	7994	1184	0	0	477	172	13576	10786	133	6551	4731	4890	1510	159	445	1429	0	0	192	26074	258	98	106	495
22	316	3149	2211	200	1422	1932	6051	985	5760	920	216	0	932	0	11254	11112	107	2870	3295	4658	1488	151	1061	196	0	0	421	20826	131	411	0	692
23	395	4165	2351	360	1206	2863	2273	1149	4228	1333	111	0	719	376	9608	7776	73	1363	2034	4070	1425	545	746	1132	200	174	895	11507	1995	281	0	324
24	445	2417	1056	199	1122	1579	2942	1088	3900	543	0	116	949	166	8109	6424	0	1196	1938	3224	1274	573	358	958	0	0	474	10643	1462	83	104	655
25	328	2263	712	300	557	1190	10686	603	1967	306	0	0	208	215	5299	6355	0	536	1279	5193	701	0	947	664	947	0	138	13133	252	223	0	780
26	0	2304	1523	92	1327	2861	3920	324	1844	150	103	0	415	98	2949	5458	0	1282	1608	4461	101	0	265	752	493	87	144	12169	590	0	0	238
27	0	2096	928	103	785	1017	2549	1296	735	163	0	0	307	0	2519	4824	0	601	643	4556	397	0	611	100	877	0	0	5898	1306	0	98	47
28	43	1575	905	372	231	1187	3652	0	640	245	0	0	93	0	1927	3369	49	0	538	6136	155	0	166	686	934	0	0	7371	1184	128	0	307
29	0	1620	298	58	183	535	3267	521	1391	0	0	0	176	0	1788	2030	0	303	471	4501	437	438	544	807	765	0	0	5237	857	0	0	132
30	0	727	66	93	396	805	3395	642	415	18	114	0	140	0	1563	2424	0	0	474	3800	90	0	207	204	2505	226	610	2978	1082	128	0	220
31	0	759	378	108	196	0	4794	106	726	269	0	0	0	272	777	1098	0	0	326	2951	85	0	183	681	1674	0	0	8594	218	0	0	254
32	0	699	185	80	46	0	5640	195	455	17	0	0	0	0	661	1583	0	0	112	1425	0	0	263	315	943	0	128	14533	2082	0	0	211
33	0	835	42	0	0	0	3778	98	977	0	0	0	94	988	450	672	0	0	0	1907	0	0	0	0	583	0	101	7773	1067	0	0	0
34	0	523	16	47	32	0	1632	395	436	0	0	0	0	441	280	1627	0	0	156	713	0	0	210	452	864	0	0	5805	624	0	0	21
35	0	0	0	0	142	0	8901	0	374	0	0	0	0	110	101	598	0	0	0	788	0	271	253	206	136	0	318	6674	1650	0	0	140
36	0	12	208	0	0	283	543	418	0	0	0	0	0	92	281	293	0	0	0	104	0	0	181	362	141	0	0	4570	1171	0	0	0
37	0	125	67	0	55	0	3235	410	384	0	0	0	0	0	0	651	0	0	0	479	0	0	4	395	0	0	0	2620	1507	0	0	0
38	0	0	32	0	0	0	2015	0	0	0	0	0	0	252	9	0	0	0	0	0	0	271	0	0	0	0	0	6352	1112	0	0	0
39	0	172	0	0	147	0	559	149	0	0	0	0	0	0	0	184	0	0	0	0	0	0	0	110	0	0	0	8201	2361	0	0	0
40	0	19	0	0	0	0	0	0	0	0	0	0	0	0	306	389	0	0	0	0	0	392	111	0	0	371	0	5041	4791	0	0	0
41	0	0	0	0	0	0	1065	153	0	0	0	0	0	0	0	0	0	0	0	0	0	0	0	0	0	0	0	1267	1482	0	0	0
42	0	132	0	0	288	0	0	0	0	0	0	0	0	0	0	223	0	0	0	0	0	0	118	0	0	0	0	3777	6286	0	0	0
43	0	0	0	0	0	0	248	0	0	0	117	0	0	0	185	24	0	0	0	0	0	0	0	0	0	0	0	1051	3587	0	0	0
44	0	0	0	0	0	0	0	0	0	0	0	0	0	0	0	0	0	0	0	0	0	0	0	0	0	0	0	2210	1024	0	0	0
45	0	0	0	0	0	0	0	0	0	0	0	0	0	0	0	0	0	0	0	0	0	0	102	0	0	0	0	1334	2330	0	0	0
46	0	0	0	0	0	0	0	0	0	0	0	0	0	0	225	0	0	0	0	0	0	0	0	0	0	0	0	0	379	0	0	0
47	0	0	0	0	0	0	0	0	0	0	0	0	0	0	0	0	0	0	0	0	0	0	0	0	0	0	0	1006	1177	0	0	0
48	0	0	0	0	0	0	0	0	0	0	0	0	0	0	0	0	0	0	0	0	0	0	0	0	0	0	0	2562	0	0	0	0
49	0	0	0	0	0	0	0	0	0	0	0	0	0	0	0	0	0	0	0	0	0	0	0	0	0	0	0	0	0	0	0	0
50	0	0	0	0	0	0	0	0	0	0	0	0	0	0	0	0	0	0	0	0	0	0	0	0	0	0	0	0	0	0	0	0
51	0	0	0	0	0	0	0	0	0	0	0	0	0	0	0	0	0	0	0	0	0	0	0	0	0	0	0	0	151	0	0	0
52	0	0	0	0	0	0	0	0	0	0	0	0	0	0	0	0	0	0	0	0	0	0	0	0	0	0	0	0	0	0	0	0
53	0	0	0	0	0	0	0	0	0	0	0	0	0	0	0	0	0	0	0	0	0	0	0	0	0	0	0	0	0	0	0	0
54	0	0	0	0	0	0	0	0	0	0	0	0	0	0	0	0	0	0	0	0	0	0	0	0	0	0	0	0	0	0	0	0
55	0	0	0	0	0	0	0	0	0	0	0	0	0	0	0	0	0	0	0	0	0	0	0	0	0	0	0	0	0	0	0	0
56	0	0	0	0	0	0	0	0	0	0	0	0	0	0	0	0	0	0	0	0	0	0	0	0	0	0	0	0	0	0	0	0
57	0	0	0	0	0	0	0	0	0	0	0	0	0	0	0	0	0	0	0	0	0	0	0	0	0	0	0	0	0	0	0	0
58	0	0	0	0	0	0	0	0	0	0	0	0	0	0	0	0	0	0	0	0	0	0	0	0	0	0	0	0	0	0	0	0
59	0	0	0	0	0	0	0	0	0	0	0	0	0	0	0	0	0	0	0	0	0	0	0	0	0	0	0	0	0	0	0	0
60	0	0	0	0	0	0	0	0	0	0	0	0	0	0	0	0	0	0	0	0	0	0	0	0	0	0	0	0	0	0	0	0
61	0	0	0	0	0	0	0	0	0	0	0	0	0	0	0	0	0	0	0	0	0	0	0	0	0	0	0	0	0	0	0	0
62	0	0	0	0	0	0	0	0	0	0	0	0	0	0	0	0	0	0	0	0	0	0	0	0	0	0	0	0	0	0	0	0
63	0	0	0	0	0	0	0	0	0	0	0	0	0	0	0	0	0	0	0	0	0	0	0	0	0	0	0	0	0	0	0	0
64	0	0	0	0	0	0	0	0	0	0	0	0	0	0	0	0	0	0	0	0	0	0	0	0	0	0	0	0	0	0	0	0
65	0	0	0	0	0	0	0	0	0	0	0	0	0	0	0	0	0	0	0	0	0	0	0	0	0	0	0	0	0	0	0	0
66	0	0	0	0	0	0	0	0	0	0	0	0	0	0	0	0	0	0	0	0	0	0	0	0	0	0	0	0	0	0	0	0
67	0	0	0	0	0	0	0	0	0	0	0	0	0	0	0	0	0	0	0	0	0	0	0	0	0	0	0	0	0	0	0	0
68	0	0	0	0	0	0	0	0	0	0	0	0	0	0	0	0	0	0	0	0	0	0	0	0	0	0	0	0	0	0	0	0
69	0	0	0	0	0	0	0	0	0	0	0	0	0	0	0	0	0	0	0	0	0	0	0	0	0	0	0	0	0	0	0	0
70	0	0	0	0	0	0	0	0	0	0	0	0	0	0	0	0	0	0	0	0	0	0	0	0	0	0	0	0	0	0	0	0

## Sheet: Table S18
Table S18. Coverage for Each Repeat Class and Divergence (Kimura) in Globodera rostochiensis.
Div	DNA	DNA/CMC-Chapaev	DNA/CMC-EnSpm	DNA/CMC-Transib	DNA/Crypton-S	DNA/Ginger-2	DNA/Kolobok-T2	DNA/MULE-MuDR	DNA/Maverick	DNA/Merlin	DNA/PIF-Harbinger	DNA/Sola-2	DNA/TcMar-Mariner	DNA/TcMar-Pogo	DNA/TcMar-Tc1	DNA/TcMar-Tc2	DNA/TcMar-Tc4	DNA/Zisupton	DNA/hAT	DNA/hAT-Ac	DNA/hAT-Blackjack	DNA/hAT-Tag1	DNA/hAT-Tip100	DNA/hAT-hAT19	DNA/hAT-hATx	LINE/CR1	LINE/I-Jockey	LINE/L1	LINE/R1	LTR	LTR/Copia	LTR/ERV1	LTR/Gypsy	LTR/Pao	SINE/5S	SINE/U	SINE/tRNA	SINE/tRNA-Deu
0	1146	0	338	1341	473	196	110	3364	1989	802	1696	97	569	48	3132	613	0	0	11047	9315	54	2186	62	3530	5181	0	0	991	0	68	2376	0	42693	12748	458	571	1953	3400
1	2040	0	845	3513	75	1217	0	987	6977	515	1414	407	105	52	12659	3109	995	360	20630	16856	351	1291	519	3843	3101	0	0	978	0	428	2515	0	15977	494	1056	1509	2126	6468
2	4457	52	1303	5492	73	817	0	3556	10184	1280	2441	2511	1120	85	16874	5140	1967	648	11542	30359	383	735	1272	4685	2461	1196	0	3180	0	184	5034	0	25154	2476	618	1927	3191	13142
3	1907	64	4972	8693	0	1316	89	7702	18999	2377	2846	3498	2306	0	9995	6645	762	4242	10096	44435	995	2512	672	7923	2571	1276	449	2148	0	84	6571	0	31317	1917	818	944	3032	7989
4	791	0	7016	17610	3201	995	52	7455	11028	1247	4058	2830	1693	86	15703	10769	1545	1051	11814	48203	2646	6506	897	12185	3373	698	3545	5178	0	247	483	45	23339	3813	993	663	4086	3892
5	2888	0	8535	23776	148	0	148	14113	16530	759	5419	2351	3000	313	14797	12935	314	2479	11403	44101	2911	4693	1003	16463	3481	63	2522	3970	585	207	3067	1610	19240	3740	1130	588	2697	2635
6	876	49	8876	17233	0	431	252	19638	9637	1930	5132	2952	10600	476	15208	13622	0	1258	12979	46068	1558	1640	728	14718	4518	0	1171	6722	0	509	601	306	19642	2522	1041	118	2695	3262
7	1933	116	7950	19546	1346	524	804	20769	17332	1415	5732	1936	8531	1580	14222	11821	140	1224	11029	44672	3504	2657	415	19597	5641	304	1517	8483	0	190	1187	3542	14565	1870	1003	491	2350	2583
8	1797	456	5189	16915	459	145	1918	21555	9995	1997	3661	2987	5776	1720	12022	19942	199	1839	13644	46497	1969	2394	1239	15418	5103	169	544	12069	100	361	1795	685	10993	1525	74	380	3815	1974
9	1991	473	6930	14886	1308	619	2395	16517	10584	1248	3901	2379	6307	3342	13103	19743	504	1151	11374	41678	843	1863	782	19487	7044	286	968	6365	0	90	4913	1023	13110	1451	76	99	2619	1027
10	1626	1117	5037	16094	506	471	3886	10619	20949	1044	3720	1617	6954	2531	13762	15605	595	910	13622	42174	1329	1369	994	19565	6104	320	694	9004	0	190	333	409	16109	1780	108	349	2553	853
11	1081	2020	9333	15314	1181	0	3119	5401	22399	1871	2632	2997	5172	2551	13575	12162	237	973	11484	49965	644	1695	1297	16222	4398	131	0	5193	49	587	543	2838	13430	1505	91	129	1974	1168
12	1499	864	7138	10393	1187	0	6557	4711	19835	964	2994	1526	4933	2491	15206	13533	153	1149	11513	43619	1398	1804	1818	16499	5747	594	707	10891	72	279	1581	568	13076	1396	78	99	2194	1154
13	886	453	7405	8492	687	0	4022	5136	18294	430	1959	1194	4265	2522	11519	10915	577	605	10245	41580	1150	2959	2209	14862	6983	0	139	11427	0	76	590	1275	15576	1127	91	125	3020	532
14	1106	284	9583	6091	738	0	5421	3279	11612	1451	2180	1304	3666	1327	11878	10226	698	401	11618	44996	1324	1884	1511	12156	6648	446	0	11680	75	166	1293	901	9488	878	0	144	2536	209
15	713	187	6314	4995	1917	0	4846	3222	7011	550	1545	1347	3415	1480	9701	8925	306	214	7732	35996	554	1385	1665	9790	5358	0	0	10005	0	194	1022	1096	9555	628	0	0	1914	1499
16	1055	0	7089	5057	4111	0	4353	3761	9774	469	1536	1157	2816	1409	6685	9458	180	717	7646	36221	985	978	1341	11227	4167	0	388	7022	337	88	116	662	8648	1101	0	114	2133	687
17	762	449	6707	5886	3931	0	3333	1866	15448	204	1946	1825	1426	663	8370	8313	268	594	6395	25299	762	586	2027	11057	5760	48	395	5224	88	93	1219	1265	5240	593	0	0	1493	829
18	1148	268	5015	4220	3206	0	4484	2827	5871	0	1045	1525	1320	572	7867	7204	647	583	6039	26345	811	554	1895	9364	3690	0	260	3052	437	79	306	490	5981	630	0	0	1148	499
19	1428	207	3872	3016	3402	70	4699	1712	5156	241	1763	1331	54	440	7045	5104	291	468	5227	21845	355	787	1398	8098	3540	0	0	4503	0	95	1124	891	6343	445	0	0	1186	0
20	711	0	4349	2945	1822	173	3945	2611	3081	52	1706	1754	547	263	4808	4528	263	375	5351	19562	533	557	1374	7535	2571	0	206	4043	0	74	286	659	7282	660	0	107	931	530
21	575	0	3221	2378	1914	0	2784	2486	4015	482	754	1826	0	297	3691	3744	468	418	4019	17034	358	493	1588	7591	2251	55	699	1810	0	69	1746	401	5929	424	0	0	678	121
22	604	105	2359	2399	877	68	2271	1209	1469	376	471	1445	0	367	3505	3373	121	87	3196	12068	152	258	1347	6536	1852	105	612	2372	0	64	1845	625	4833	479	0	0	758	280
23	172	195	3153	1688	499	71	1346	1312	2922	385	568	1573	307	381	2156	3568	256	548	3740	9227	224	263	807	4551	1686	70	1311	1414	171	100	1290	550	5334	677	0	104	307	193
24	192	0	1118	1190	1350	0	1356	852	2036	179	350	1295	292	175	2175	1415	210	128	2704	9385	256	215	746	4388	1535	0	537	1858	261	0	1427	189	5543	251	0	0	675	64
25	169	215	1344	1090	943	194	911	522	5232	477	183	1087	378	286	1300	3219	657	192	2724	4478	67	447	387	4163	700	0	545	1454	0	0	3877	306	5957	438	0	0	669	0
26	12	761	1231	972	274	116	633	410	2301	378	461	1578	62	273	1137	1315	30	479	1532	4780	161	825	546	3828	667	297	931	495	143	0	2986	204	3328	250	0	114	266	101
27	222	321	597	907	546	0	816	784	1937	574	166	703	247	86	464	1213	751	157	1956	4036	81	27	306	2389	461	294	327	138	78	77	3557	9	3632	210	0	0	0	400
28	289	183	548	677	1136	0	530	151	1184	463	65	585	0	0	541	1327	82	67	1234	3956	0	0	41	1589	62	282	780	483	0	0	2489	190	10024	147	0	0	244	0
29	0	0	276	865	0	0	346	124	2509	352	300	536	0	117	1264	1001	279	82	1858	3841	0	30	332	2487	107	319	0	1064	80	0	3886	263	6578	260	0	0	12	0
30	0	0	498	192	152	0	0	819	2124	0	23	563	0	0	793	531	82	45	840	3423	104	9	48	1196	0	446	187	652	0	0	2179	99	6412	81	0	0	0	0
31	0	0	153	363	1172	0	60	0	1138	66	104	194	138	20	416	504	0	90	719	2364	261	88	0	1542	91	323	108	94	287	89	2349	0	11657	104	0	0	0	0
32	176	0	0	127	471	0	164	0	2690	250	77	62	0	0	0	237	16	0	688	2743	146	0	127	1138	191	372	0	431	0	0	1472	0	11087	58	0	0	0	0
33	63	203	2	153	435	0	0	188	1066	194	0	20	0	0	0	784	114	0	910	1511	122	0	115	1156	29	450	161	221	0	0	1573	0	5737	308	0	0	0	0
34	0	0	58	112	204	0	0	124	3861	480	0	28	0	0	182	622	0	0	135	270	0	0	0	628	14	457	0	93	0	0	442	96	6406	4	0	0	0	0
35	0	0	300	80	664	0	0	171	4029	424	0	0	130	0	0	342	133	0	169	1201	0	0	0	188	0	0	125	127	0	0	456	56	10429	1150	0	0	0	0
36	452	0	0	0	204	0	0	0	979	0	71	17	0	0	0	28	0	0	124	368	102	0	0	26	0	0	0	0	0	0	2933	0	6905	722	0	0	0	0
37	0	0	0	0	0	0	0	859	1819	257	0	0	0	0	455	295	0	0	-16	1448	0	0	0	55	0	0	0	0	0	0	2858	0	8858	253	0	0	0	0
38	0	0	0	0	0	0	0	0	3583	0	0	0	0	0	268	14	0	0	0	892	0	0	0	253	0	0	0	136	0	0	1324	0	6990	2062	0	0	0	0
39	0	0	0	0	0	0	0	700	3980	0	0	0	0	0	0	0	0	0	196	207	0	0	18	0	0	0	0	0	0	0	997	0	11173	2504	0	0	0	0
40	0	0	0	0	0	0	0	853	2459	0	0	0	0	0	0	59	0	0	0	37	0	0	0	192	0	855	0	0	0	0	449	0	6229	1169	0	0	0	0
41	0	0	0	0	0	0	0	389	853	0	0	0	0	0	0	182	0	20	0	87	0	0	0	0	0	216	0	0	0	0	216	0	5240	1111	0	0	0	0
42	0	0	0	0	0	0	0	331	1343	0	0	0	0	0	0	0	0	0	0	40	0	0	0	0	0	0	180	0	0	0	208	0	7275	4081	0	0	0	0
43	0	0	0	0	0	0	0	636	1353	276	0	0	0	0	0	0	0	0	0	169	0	0	0	0	0	0	0	0	0	0	0	0	2379	0	0	0	0	0
44	0	0	0	0	0	0	0	0	370	0	0	0	291	0	0	0	0	0	0	0	0	0	0	0	0	0	0	0	0	0	286	0	3572	461	0	0	0	0
45	0	0	0	0	0	0	0	0	1306	0	0	0	0	0	0	0	0	0	0	0	0	0	0	0	0	0	0	0	0	0	0	0	2210	335	0	0	0	0
46	0	0	0	0	0	0	0	0	541	0	0	0	0	0	0	0	0	0	0	0	0	0	0	0	0	0	0	0	0	0	0	0	1730	0	0	0	0	0
47	0	0	0	0	0	0	0	0	205	0	0	0	0	0	0	0	0	0	0	0	0	0	0	0	0	0	0	0	0	0	0	0	1223	0	0	0	0	0
48	0	0	0	0	0	0	0	0	0	0	0	0	0	0	0	0	0	0	0	0	0	0	0	0	0	0	0	0	0	0	0	0	0	0	0	0	0	0
49	0	0	0	0	0	0	0	0	144	0	0	0	0	0	0	0	0	0	0	0	0	0	0	0	0	0	0	0	0	0	0	0	168	0	0	0	0	0
50	0	0	0	0	0	0	0	0	0	0	0	0	0	0	0	0	0	0	0	0	0	0	0	0	0	0	0	0	0	0	0	0	0	0	0	0	0	0
51	0	0	0	0	0	0	0	0	0	0	0	0	0	0	0	0	0	0	0	0	0	0	0	0	0	0	0	0	0	0	0	0	222	0	0	0	0	0
52	0	0	0	0	0	0	0	0	0	0	0	0	0	0	0	0	0	0	0	0	0	0	0	0	0	0	0	0	0	0	0	0	0	0	0	0	0	0
53	0	0	0	0	0	0	0	0	0	0	0	0	0	0	0	0	0	0	0	0	0	0	0	0	0	0	0	0	0	0	0	0	0	0	0	0	0	0
54	0	0	0	0	0	0	0	0	0	0	0	0	0	0	0	0	0	0	0	0	0	0	0	0	0	0	0	0	0	0	0	0	0	0	0	0	0	0
55	0	0	0	0	0	0	0	0	0	0	0	0	0	0	0	0	0	0	0	0	0	0	0	0	0	0	0	0	0	0	0	0	0	0	0	0	0	0
56	0	0	0	0	0	0	0	0	0	0	0	0	0	0	0	0	0	0	0	0	0	0	0	0	0	0	0	0	0	0	0	0	0	0	0	0	0	0
57	0	0	0	0	0	0	0	0	0	0	0	0	0	0	0	0	0	0	0	0	0	0	0	0	0	0	0	0	0	0	0	0	0	0	0	0	0	0
58	0	0	0	0	0	0	0	0	0	0	0	0	0	0	0	0	0	0	0	0	0	0	0	0	0	0	0	0	0	0	0	0	0	0	0	0	0	0
59	0	0	0	0	0	0	0	0	0	0	0	0	0	0	0	0	0	0	0	0	0	0	0	0	0	0	0	0	0	0	0	0	0	0	0	0	0	0
60	0	0	0	0	0	0	0	0	0	0	0	0	0	0	0	0	0	0	0	0	0	0	0	0	0	0	0	0	0	0	0	0	0	0	0	0	0	0
61	0	0	0	0	0	0	0	0	0	0	0	0	0	0	0	0	0	0	0	0	0	0	0	0	0	0	0	0	0	0	0	0	0	0	0	0	0	0
62	0	0	0	0	0	0	0	0	0	0	0	0	0	0	0	0	0	0	0	0	0	0	0	0	0	0	0	0	0	0	0	0	0	0	0	0	0	0
63	0	0	0	0	0	0	0	0	0	0	0	0	0	0	0	0	0	0	0	0	0	0	0	0	0	0	0	0	0	0	0	0	0	0	0	0	0	0
64	0	0	0	0	0	0	0	0	0	0	0	0	0	0	0	0	0	0	0	0	0	0	0	0	0	0	0	0	0	0	0	0	0	0	0	0	0	0
65	0	0	0	0	0	0	0	0	0	0	0	0	0	0	0	0	0	0	0	0	0	0	0	0	0	0	0	0	0	0	0	0	0	0	0	0	0	0
66	0	0	0	0	0	0	0	0	0	0	0	0	0	0	0	0	0	0	0	0	0	0	0	0	0	0	0	0	0	0	0	0	0	0	0	0	0	0
67	0	0	0	0	0	0	0	0	0	0	0	0	0	0	0	0	0	0	0	0	0	0	0	0	0	0	0	0	0	0	0	0	0	0	0	0	0	0
68	0	0	0	0	0	0	0	0	0	0	0	0	0	0	0	0	0	0	0	0	0	0	0	0	0	0	0	0	0	0	0	0	0	0	0	0	0	0
69	0	0	0	0	0	0	0	0	0	0	0	0	0	0	0	0	0	0	0	0	0	0	0	0	0	0	0	0	0	0	0	0	0	0	0	0	0	0
70	0	0	0	0	0	0	0	0	0	0	0	0	0	0	0	0	0	0	0	0	0	0	0	0	0	0	0	0	0	0	0	0	0	0	0	0	0	0

[truncated: 16 more sheets: Table S19, Table S20, Table S21, Table S22, Table S23, Table S24, Table S25, Table S26, Table S27, Table S28, Table S29, Table S30, Table S31, Table S32, Table S33, Table S34]
